# Supplementary material for: People use fast and flat simulation to reason about new games
Source: Nature. 2026 Jul 15;655(8123):598–607. doi: 10.1038/s41586-026-10722-1 (PMC13372689; doi:10.1038/s41586-026-10722-1)
Supplement: Supplementary file 3 — Data files associated with the main figures and extended data figures. [file 41586_2026_10722_MOESM3_ESM.zip]

Archive with 27 entries (26 files):
- figure-files-proof/
- __MACOSX/._figure-files-proof
- figure-files-proof/play_watch_params.xlsx
- __MACOSX/figure-files-proof/._play_watch_params.xlsx
- figure-files-proof/.DS_Store
- __MACOSX/figure-files-proof/._.DS_Store
- figure-files-proof/fun_fig_main.xlsx
- __MACOSX/figure-files-proof/._fun_fig_main.xlsx
- figure-files-proof/just_think_payoff.xlsx
- __MACOSX/figure-files-proof/._just_think_payoff.xlsx
- figure-files-proof/draw_req.xlsx
- __MACOSX/figure-files-proof/._draw_req.xlsx
- figure-files-proof/full_partial_vary_k.xlsx
- __MACOSX/figure-files-proof/._full_partial_vary_k.xlsx
- figure-files-proof/play_watch_draw.xlsx
- figure-files-proof/fun_barplot.xls
- __MACOSX/figure-files-proof/._fun_barplot.xls
- figure-files-proof/vary_K_payoff_fun.xlsx
- __MACOSX/figure-files-proof/._vary_K_payoff_fun.xlsx
- figure-files-proof/full_vary_k.xlsx
- __MACOSX/figure-files-proof/._full_vary_k.xlsx
- figure-files-proof/figure_overview.txt
- __MACOSX/figure-files-proof/._figure_overview.txt
- figure-files-proof/admixture_individ.xlsx
- __MACOSX/figure-files-proof/._admixture_individ.xlsx
- figure-files-proof/empirical_outcomes.xlsx
- __MACOSX/figure-files-proof/._empirical_outcomes.xlsx
