# Supplementary material for: People use fast and flat simulation to reason about new games
Source: Nature. 2026 Jul 15;655(8123):598–607. doi: 10.1038/s41586-026-10722-1 (PMC13372689; doi:10.1038/s41586-026-10722-1)
Supplement: Supplementary file 3 — Data files associated with the main figures and extended data figures. [file 41586_2026_10722_MOESM3_ESM.zip › figure-files-proof/play_watch_params.xlsx]

## Sheet: play_params
Configuration	means	err_low	err_high	config
All Components	-2.41211	0.0361935	0.0385284	All Components
Ablate Center Weight	-2.44265	0.036729	0.0385186	Ablate Center Weight
Ablate Connect Weight	-2.69738	0.0367209	0.036263	Ablate Connect Weight
Ablate Block Weight	-2.8218	0.0326153	0.0353542	Ablate Block Weight
Only Connect Weight	-2.86242	0.0377398	0.0361889	Only Connect Weight
Only Block Weight	-2.74245	0.0343345	0.0316104	Only Block Weight
Only Center Weight	-3.01284	0.0216033	0.0229	Only Center Weight

## Sheet: watch_params
Configuration	means	err_low	err_high	config
All Components	0.441905	0.00888373	0.00895828	All Components
Ablate Center Weight	0.443412	0.00804504	0.00831024	Ablate Center Weight
Ablate Connect Weight	0.468736	0.00965627	0.00860287	Ablate Connect Weight
Ablate Block Weight	0.46473	0.00746893	0.00725222	Ablate Block Weight
Only Connect Weight	0.473653	0.00800023	0.0075383	Only Connect Weight
Only Block Weight	0.474274	0.00863605	0.00876095	Only Block Weight
Only Center Weight	0.505831	0.00847361	0.00859115	Only Center Weight
