# Supplementary material for: People use fast and flat simulation to reason about new games
Source: Nature. 2026 Jul 15;655(8123):598–607. doi: 10.1038/s41586-026-10722-1 (PMC13372689; doi:10.1038/s41586-026-10722-1)
Supplement: Supplementary file 3 — Data files associated with the main figures and extended data figures. [file 41586_2026_10722_MOESM3_ESM.zip › figure-files-proof/fun_fig_main.xlsx]

## Sheet: fig4_just_challenge_scatter
game_id	x	human_mean	human_ci_lower	human_ci_upper
3.0*3.0*3 pieces in a row wins.	0.883333	51.3975	47.5656	55.085
4.0*4.0*3 pieces in a row wins.	0.9875	59.4737	46.7882	71.6329
5.0*5.0*3 pieces in a row wins.	0.9875	68.1111	57.9972	78.2222
6.0*6.0*3 pieces in a row wins.	1	32.4211	23.0526	42.1592
7.0*7.0*3 pieces in a row wins.	1	35.7273	25.1795	45.5034
8.0*8.0*3 pieces in a row wins.	1	41.3333	28.6111	55.2236
9.0*9.0*3 pieces in a row wins.	1	37.9412	23.2926	52.1794
10.0*10.0*3 pieces in a row wins.	1	39.2105	29.1566	49.2105
10.0*10.0*2 pieces in a row wins.	0.95	11.7895	5.78816	18.4211
10.0*10.0*4 pieces in a row wins.	1	70.2	62.1463	77.3512
10.0*10.0*5 pieces in a row wins.	1	66.1667	59.7167	72.5569
10.0*10.0*6 pieces in a row wins.	1	51.75	42.1987	60.9012
10.0*10.0*7 pieces in a row wins.	1	40.8947	30.8921	52.6368
10.0*10.0*8 pieces in a row wins.	1	49.1579	38.4184	59.475
10.0*10.0*9 pieces in a row wins.	1	35.6471	24.2897	47.1191
10.0*10.0*10 pieces in a row wins.	0.975	26.0556	12.9944	39.5583
5.0*5.0*2 pieces in a row wins.	0.908333	6.52632	2.99737	11.1592
5.0*5.0*4 pieces in a row wins.	1	54.7778	46.1097	63.3889
5.0*5.0*5 pieces in a row wins.	0.933333	34.0588	23.1176	45.4176
3.0*3.0*2 pieces in a row wins.	0.704167	22.4737	12.525	33.6355
7.0*7.0*4 pieces in a row wins.	1	65.1053	55.7882	72.9487
1.0*5.0*2 pieces in a row wins.	0.691667	8.52632	4.21053	13.7395
1.0*5.0*3 pieces in a row wins.	0.2	11.2727	5.22727	18.1375
1.0*10.0*3 pieces in a row wins.	0.658333	14.375	5.25	24.8141
2.0*5.0*3 pieces in a row wins.	0.658333	20.7222	11.2764	29.5014
2.0*10.0*3 pieces in a row wins.	0.966667	32	18.9412	45.3559
3.0*5.0*3 pieces in a row wins.	0.9875	51.0556	37.8319	64.2778
3.0*10.0*3 pieces in a row wins.	0.991667	44.4737	32.3053	56.1592
4.0*6.0*3 pieces in a row wins.	0.991667	40.5	30.9057	49.3682
4.0*6.0*4 pieces in a row wins.	1	50.65	41.7	58.9038
4.0*9.0*4 pieces in a row wins.	1	52	45.0574	58.7162
4.0*12.0*4 pieces in a row wins.	1	63.8824	54.5868	73.4706
4.0*6.0*5 pieces in a row wins.	0.720833	29	19.2	40.1063
4.0*9.0*5 pieces in a row wins.	0.9375	29.8636	21.2727	39.0011
4.0*12.0*5 pieces in a row wins.	0.9875	38.4091	29.5909	47.0011
5.0*10.0*4 pieces in a row wins.	1	70.0588	64.2353	75.7059
5.0*10.0*5 pieces in a row wins.	1	60	51.7463	67.1075
5.0*10.0*6 pieces in a row wins.	0.958333	33.5909	25.2239	41.9591
3.0*3.0*3 pieces in a row loses.	0.741667	43.2105	30.05	55.9526
4.0*4.0*3 pieces in a row loses.	0.866667	69.4375	62.1203	76.6875
5.0*5.0*3 pieces in a row loses.	0.929167	72.4	66.3988	78.95
10.0*10.0*3 pieces in a row loses.	0.9875	59.3684	46.3145	71.3697
10.0*10.0*4 pieces in a row loses.	0.995833	44.3889	29.1083	59.3931
10.0*10.0*5 pieces in a row loses.	1	57.6	44.6987	70.305
10.0*10.0*10 pieces in a row loses.	0.570833	32.2941	20.8235	44.7103
5.0*5.0*4 pieces in a row loses.	0.983333	62.6316	50.9447	74.6329
5.0*5.0*5 pieces in a row loses.	0.7375	37.25	26.9891	47.5641
7.0*7.0*4 pieces in a row loses.	0.995833	58.9375	46.0578	71.3141
3.0*3.0*3 pieces in a row wins. However, a player cannot win by making a diagonal row. Only horizontal and vertical rows count.	0.683333	32.9412	21.3529	44.5324
4.0*4.0*3 pieces in a row wins. However, a player cannot win by making a diagonal row. Only horizontal and vertical rows count.	0.9875	47.7647	35.7029	59.1765
5.0*5.0*3 pieces in a row wins. However, a player cannot win by making a diagonal row. Only horizontal and vertical rows count.	0.983333	54.5882	42.9956	64.825
10.0*10.0*3 pieces in a row wins. However, a player cannot win by making a diagonal row. Only horizontal and vertical rows count.	1	51.4118	34.2926	67.0029
10.0*10.0*4 pieces in a row wins. However, a player cannot win by making a diagonal row. Only horizontal and vertical rows count.	1	57.2273	51.1818	63.6818
10.0*10.0*5 pieces in a row wins. However, a player cannot win by making a diagonal row. Only horizontal and vertical rows count.	1	54.4737	41.1553	67.3184
10.0*10.0*10 pieces in a row wins. However, a player cannot win by making a diagonal row. Only horizontal and vertical rows count.	0.95	40.0588	25.9985	53.3
5.0*5.0*4 pieces in a row wins. However, a player cannot win by making a diagonal row. Only horizontal and vertical rows count.	0.991667	29.2222	16.8292	40.8917
5.0*5.0*5 pieces in a row wins. However, a player cannot win by making a diagonal row. Only horizontal and vertical rows count.	0.895833	41.7368	27.4184	55.5803
7.0*7.0*4 pieces in a row wins. However, a player cannot win by making a diagonal row. Only horizontal and vertical rows count.	1	50.8947	38.2039	64.0039
3.0*3.0*3 pieces in a row wins. However, a player can only win by making a diagonal row. Horizontal and vertical rows do not count.	0.529167	25.1053	12.2632	38.7421
4.0*4.0*3 pieces in a row wins. However, a player can only win by making a diagonal row. Horizontal and vertical rows do not count.	0.979167	41.2353	31.7647	49.9412
5.0*5.0*3 pieces in a row wins. However, a player can only win by making a diagonal row. Horizontal and vertical rows do not count.	0.9875	53.875	43.1828	63.5031
10.0*10.0*3 pieces in a row wins. However, a player can only win by making a diagonal row. Horizontal and vertical rows do not count.	1	44.8947	31.2053	59.8434
10.0*10.0*4 pieces in a row wins. However, a player can only win by making a diagonal row. Horizontal and vertical rows do not count.	1	66.7059	58.175	74.8265
10.0*10.0*5 pieces in a row wins. However, a player can only win by making a diagonal row. Horizontal and vertical rows do not count.	1	62.9091	55.95	70.1818
10.0*10.0*10 pieces in a row wins. However, a player can only win by making a diagonal row. Horizontal and vertical rows do not count.	0.466667	20.4375	10.7438	32.6297
5.0*5.0*4 pieces in a row wins. However, a player can only win by making a diagonal row. Horizontal and vertical rows do not count.	0.941667	34.8333	21.6639	48.2792
5.0*5.0*5 pieces in a row wins. However, a player can only win by making a diagonal row. Horizontal and vertical rows do not count.	0.4875	25.0556	12.775	37.3931
7.0*7.0*4 pieces in a row wins. However, a player can only win by making a diagonal row. Horizontal and vertical rows do not count.	1	63.4706	53.8824	72.0618
3.0*3.0*The first player needs 3 pieces in a row to win, but the second player only needs 2 pieces in a row to win.	0.6875	16.0526	9.73684	23.3697
4.0*4.0*The first player needs 3 pieces in a row to win, but the second player only needs 2 pieces in a row to win.	0.825	23.2	13.8963	32.7
5.0*5.0*The first player needs 3 pieces in a row to win, but the second player only needs 2 pieces in a row to win.	0.908333	8.85	4.4	14.3513
10.0*10.0*The first player needs 3 pieces in a row to win, but the second player only needs 2 pieces in a row to win.	0.925	24.7059	13.1176	37.9426
10.0*10.0*The first player needs 4 pieces in a row to win, but the second player only needs 3 pieces in a row to win.	1	37.2353	22.8809	51.4147
10.0*10.0*The first player needs 5 pieces in a row to win, but the second player only needs 4 pieces in a row to win.	1	38.1053	26.3118	50.8961
10.0*10.0*The first player needs 10 pieces in a row to win, but the second player only needs 9 pieces in a row to win.	0.995833	39.7059	29.6471	49.4721
5.0*5.0*The first player needs 4 pieces in a row to win, but the second player only needs 3 pieces in a row to win.	0.995833	55.8235	48.2353	62.8824
5.0*5.0*The first player needs 5 pieces in a row to win, but the second player only needs 4 pieces in a row to win.	0.995833	44.3889	34.1639	54.2236
7.0*7.0*The first player needs 4 pieces in a row to win, but the second player only needs 3 pieces in a row to win.	0.995833	39.0588	27.7647	50.1206
3.0*3.0*3 pieces in a row wins. The second player can place 2 pieces as their first move, while the first player can only place 1 piece as their first move.	0.904167	50.125	38.8078	59.2547
4.0*4.0*3 pieces in a row wins. The second player can place 2 pieces as their first move, while the first player can only place 1 piece as their first move.	0.991667	28.1053	16.6829	40.5829
5.0*5.0*3 pieces in a row wins. The second player can place 2 pieces as their first move, while the first player can only place 1 piece as their first move.	1	32.1579	19.5789	44.1684
10.0*10.0*3 pieces in a row wins. The second player can place 2 pieces as their first move, while the first player can only place 1 piece as their first move.	1	31.7778	22.775	41.4486
10.0*10.0*4 pieces in a row wins. The second player can place 2 pieces as their first move, while the first player can only place 1 piece as their first move.	1	58.35	48.95	67.2013
10.0*10.0*5 pieces in a row wins. The second player can place 2 pieces as their first move, while the first player can only place 1 piece as their first move.	1	63.5789	57.3671	69.9
10.0*10.0*10 pieces in a row wins. The second player can place 2 pieces as their first move, while the first player can only place 1 piece as their first move.	0.991667	37.8636	26.4989	47.8239
5.0*5.0*4 pieces in a row wins. The second player can place 2 pieces as their first move, while the first player can only place 1 piece as their first move.	1	46	36.4103	56.6485
5.0*5.0*5 pieces in a row wins. The second player can place 2 pieces as their first move, while the first player can only place 1 piece as their first move.	0.916667	45.8824	32.9382	58.1191
7.0*7.0*4 pieces in a row wins. The second player can place 2 pieces as their first move, while the first player can only place 1 piece as their first move.	1	50.5	39.8	60.2537
3.0*3.0*3 pieces in a row wins. The first player can place 2 pieces as their first move, while the second player can only place 1 piece as their first move.	0.7125	24.6	15.9488	33.8513
4.0*4.0*3 pieces in a row wins. The first player can place 2 pieces as their first move, while the second player can only place 1 piece as their first move.	0.941667	32	19.6462	45.0112
5.0*5.0*3 pieces in a row wins. The first player can place 2 pieces as their first move, while the second player can only place 1 piece as their first move.	0.975	20.8333	10.4444	31.5583
10.0*10.0*3 pieces in a row wins. The first player can place 2 pieces as their first move, while the second player can only place 1 piece as their first move.	1	28.8182	18.9977	39.0943
10.0*10.0*4 pieces in a row wins. The first player can place 2 pieces as their first move, while the second player can only place 1 piece as their first move.	1	60.25	49.1234	71.9391
10.0*10.0*5 pieces in a row wins. The first player can place 2 pieces as their first move, while the second player can only place 1 piece as their first move.	1	69.1765	60.6456	76.9456
10.0*10.0*10 pieces in a row wins. The first player can place 2 pieces as their first move, while the second player can only place 1 piece as their first move.	0.975	36.75	25.6962	46.555
5.0*5.0*4 pieces in a row wins. The first player can place 2 pieces as their first move, while the second player can only place 1 piece as their first move.	1	54.1176	46.7044	61.1765
5.0*5.0*5 pieces in a row wins. The first player can place 2 pieces as their first move, while the second player can only place 1 piece as their first move.	0.941667	33.8421	20.6303	47.8447
7.0*7.0*4 pieces in a row wins. The first player can place 2 pieces as their first move, while the second player can only place 1 piece as their first move.	1	63.75	56.55	70.305
3.0*3.0*Each player needs 3 pieces in a row to win. The first player cannot win by making a diagonal row (only horizontal and vertical rows count), but the second player does not have this restriction.	0.833333	30.3333	17.5514	42.8375
4.0*4.0*Each player needs 3 pieces in a row to win. The first player cannot win by making a diagonal row (only horizontal and vertical rows count), but the second player does not have this restriction.	0.995833	49	39.9397	57.5912
5.0*5.0*Each player needs 3 pieces in a row to win. The first player cannot win by making a diagonal row (only horizontal and vertical rows count), but the second player does not have this restriction.	0.995833	40.6	30.75	50.8513
10.0*10.0*Each player needs 3 pieces in a row to win. The first player cannot win by making a diagonal row (only horizontal and vertical rows count), but the second player does not have this restriction.	1	33.9444	24.275	44.4458
10.0*10.0*Each player needs 4 pieces in a row to win. The first player cannot win by making a diagonal row (only horizontal and vertical rows count), but the second player does not have this restriction.	1	52.9375	43.8078	61.5641
10.0*10.0*Each player needs 5 pieces in a row to win. The first player cannot win by making a diagonal row (only horizontal and vertical rows count), but the second player does not have this restriction.	1	56.3529	44.2309	66.825
10.0*10.0*Each player needs 10 pieces in a row to win. The first player cannot win by making a diagonal row (only horizontal and vertical rows count), but the second player does not have this restriction.	0.995833	32.8947	21.7355	44.2118
5.0*5.0*Each player needs 4 pieces in a row to win. The first player cannot win by making a diagonal row (only horizontal and vertical rows count), but the second player does not have this restriction.	1	48.6471	39.8162	57.6515
5.0*5.0*Each player needs 5 pieces in a row to win. The first player cannot win by making a diagonal row (only horizontal and vertical rows count), but the second player does not have this restriction.	0.920833	35.6667	26.8292	44.8958
7.0*7.0*Each player needs 4 pieces in a row to win. The first player cannot win by making a diagonal row (only horizontal and vertical rows count), but the second player does not have this restriction.	1	61.1	52.8475	69.35
3.0*3.0*Each player needs 3 pieces in a row to win. The first player can only win by making a diagonal row, but the second player does not have this restriction.	0.75	21.1053	12.6316	29.6895
4.0*4.0*Each player needs 3 pieces in a row to win. The first player can only win by making a diagonal row, but the second player does not have this restriction.	0.983333	34	22.9474	46.0526
5.0*5.0*Each player needs 3 pieces in a row to win. The first player can only win by making a diagonal row, but the second player does not have this restriction.	0.991667	52.5882	39.2912	64.7103
10.0*10.0*Each player needs 3 pieces in a row to win. The first player can only win by making a diagonal row, but the second player does not have this restriction.	1	48.25	38.4375	56.9391
10.0*10.0*Each player needs 4 pieces in a row to win. The first player can only win by making a diagonal row, but the second player does not have this restriction.	1	40.85	29.9	51.205
10.0*10.0*Each player needs 5 pieces in a row to win. The first player can only win by making a diagonal row, but the second player does not have this restriction.	1	50.3333	39.2778	60.4486
10.0*10.0*Each player needs 10 pieces in a row to win. The first player can only win by making a diagonal row, but the second player does not have this restriction.	0.770833	20.2222	13.6667	26.6139
5.0*5.0*Each player needs 4 pieces in a row to win. The first player can only win by making a diagonal row, but the second player does not have this restriction.	0.983333	35.4211	23.6289	46.9579
5.0*5.0*Each player needs 5 pieces in a row to win. The first player can only win by making a diagonal row, but the second player does not have this restriction.	0.704167	25.75	16.3987	35.405
7.0*7.0*Each player needs 4 pieces in a row to win. The first player can only win by making a diagonal row, but the second player does not have this restriction.	1	45.5789	34.7895	56.8461

## Sheet: fig4_just_emd_scatter
game_id	x	human_mean	human_ci_lower	human_ci_upper
3.0*3.0*3 pieces in a row wins.	-0.68	51.3975	47.5656	55.085
4.0*4.0*3 pieces in a row wins.	-0.435	59.4737	46.7882	71.6329
5.0*5.0*3 pieces in a row wins.	-0.545	68.1111	57.9972	78.2222
6.0*6.0*3 pieces in a row wins.	-0.625	32.4211	23.0526	42.1592
7.0*7.0*3 pieces in a row wins.	-0.595	35.7273	25.1795	45.5034
8.0*8.0*3 pieces in a row wins.	-0.635	41.3333	28.6111	55.2236
9.0*9.0*3 pieces in a row wins.	-0.63	37.9412	23.2926	52.1794
10.0*10.0*3 pieces in a row wins.	-0.555	39.2105	29.1566	49.2105
10.0*10.0*2 pieces in a row wins.	-0.985	11.7895	5.78816	18.4211
10.0*10.0*4 pieces in a row wins.	-0.13	70.2	62.1463	77.3512
10.0*10.0*5 pieces in a row wins.	-0.1125	66.1667	59.7167	72.5569
10.0*10.0*6 pieces in a row wins.	-0.9875	51.75	42.1987	60.9012
10.0*10.0*7 pieces in a row wins.	-1	40.8947	30.8921	52.6368
10.0*10.0*8 pieces in a row wins.	-1	49.1579	38.4184	59.475
10.0*10.0*9 pieces in a row wins.	-1	35.6471	24.2897	47.1191
10.0*10.0*10 pieces in a row wins.	-1	26.0556	12.9944	39.5583
5.0*5.0*2 pieces in a row wins.	-1	6.52632	2.99737	11.1592
5.0*5.0*4 pieces in a row wins.	-0.4325	54.7778	46.1097	63.3889
5.0*5.0*5 pieces in a row wins.	-1	34.0588	23.1176	45.4176
3.0*3.0*2 pieces in a row wins.	-1	22.4737	12.525	33.6355
7.0*7.0*4 pieces in a row wins.	-0.0825	65.1053	55.7882	72.9487
1.0*5.0*2 pieces in a row wins.	-0.72	8.52632	4.21053	13.7395
1.0*5.0*3 pieces in a row wins.	-0.995	11.2727	5.22727	18.1375
1.0*10.0*3 pieces in a row wins.	-0.8875	14.375	5.25	24.8141
2.0*5.0*3 pieces in a row wins.	-0.8825	20.7222	11.2764	29.5014
2.0*10.0*3 pieces in a row wins.	-0.58	32	18.9412	45.3559
3.0*5.0*3 pieces in a row wins.	-0.5	51.0556	37.8319	64.2778
3.0*10.0*3 pieces in a row wins.	-0.6	44.4737	32.3053	56.1592
4.0*6.0*3 pieces in a row wins.	-0.53	40.5	30.9057	49.3682
4.0*6.0*4 pieces in a row wins.	-0.7075	50.65	41.7	58.9038
4.0*9.0*4 pieces in a row wins.	-0.4425	52	45.0574	58.7162
4.0*12.0*4 pieces in a row wins.	-0.2575	63.8824	54.5868	73.4706
4.0*6.0*5 pieces in a row wins.	-1	29	19.2	40.1063
4.0*9.0*5 pieces in a row wins.	-0.99	29.8636	21.2727	39.0011
4.0*12.0*5 pieces in a row wins.	-0.99	38.4091	29.5909	47.0011
5.0*10.0*4 pieces in a row wins.	-0.155	70.0588	64.2353	75.7059
5.0*10.0*5 pieces in a row wins.	-0.95	60	51.7463	67.1075
5.0*10.0*6 pieces in a row wins.	-1	33.5909	25.2239	41.9591
3.0*3.0*3 pieces in a row loses.	-0.3525	43.2105	30.05	55.9526
4.0*4.0*3 pieces in a row loses.	-0.2425	69.4375	62.1203	76.6875
5.0*5.0*3 pieces in a row loses.	-0.1	72.4	66.3988	78.95
10.0*10.0*3 pieces in a row loses.	-0.005	59.3684	46.3145	71.3697
10.0*10.0*4 pieces in a row loses.	-0.045	44.3889	29.1083	59.3931
10.0*10.0*5 pieces in a row loses.	-0.075	57.6	44.6987	70.305
10.0*10.0*10 pieces in a row loses.	-1	32.2941	20.8235	44.7103
5.0*5.0*4 pieces in a row loses.	-0.2475	62.6316	50.9447	74.6329
5.0*5.0*5 pieces in a row loses.	-0.7325	37.25	26.9891	47.5641
7.0*7.0*4 pieces in a row loses.	-0.0225	58.9375	46.0578	71.3141
3.0*3.0*3 pieces in a row wins. However, a player cannot win by making a diagonal row. Only horizontal and vertical rows count.	-0.7425	32.9412	21.3529	44.5324
4.0*4.0*3 pieces in a row wins. However, a player cannot win by making a diagonal row. Only horizontal and vertical rows count.	-0.47	47.7647	35.7029	59.1765
5.0*5.0*3 pieces in a row wins. However, a player cannot win by making a diagonal row. Only horizontal and vertical rows count.	-0.4	54.5882	42.9956	64.825
10.0*10.0*3 pieces in a row wins. However, a player cannot win by making a diagonal row. Only horizontal and vertical rows count.	-0.41	51.4118	34.2926	67.0029
10.0*10.0*4 pieces in a row wins. However, a player cannot win by making a diagonal row. Only horizontal and vertical rows count.	-0.155	57.2273	51.1818	63.6818
10.0*10.0*5 pieces in a row wins. However, a player cannot win by making a diagonal row. Only horizontal and vertical rows count.	-0.6525	54.4737	41.1553	67.3184
10.0*10.0*10 pieces in a row wins. However, a player cannot win by making a diagonal row. Only horizontal and vertical rows count.	-1	40.0588	25.9985	53.3
5.0*5.0*4 pieces in a row wins. However, a player cannot win by making a diagonal row. Only horizontal and vertical rows count.	-0.6025	29.2222	16.8292	40.8917
5.0*5.0*5 pieces in a row wins. However, a player cannot win by making a diagonal row. Only horizontal and vertical rows count.	-1	41.7368	27.4184	55.5803
7.0*7.0*4 pieces in a row wins. However, a player cannot win by making a diagonal row. Only horizontal and vertical rows count.	-0.155	50.8947	38.2039	64.0039
3.0*3.0*3 pieces in a row wins. However, a player can only win by making a diagonal row. Horizontal and vertical rows do not count.	-0.9975	25.1053	12.2632	38.7421
4.0*4.0*3 pieces in a row wins. However, a player can only win by making a diagonal row. Horizontal and vertical rows do not count.	-0.5875	41.2353	31.7647	49.9412
5.0*5.0*3 pieces in a row wins. However, a player can only win by making a diagonal row. Horizontal and vertical rows do not count.	-0.16	53.875	43.1828	63.5031
10.0*10.0*3 pieces in a row wins. However, a player can only win by making a diagonal row. Horizontal and vertical rows do not count.	-0.26	44.8947	31.2053	59.8434
10.0*10.0*4 pieces in a row wins. However, a player can only win by making a diagonal row. Horizontal and vertical rows do not count.	-0.1275	66.7059	58.175	74.8265
10.0*10.0*5 pieces in a row wins. However, a player can only win by making a diagonal row. Horizontal and vertical rows do not count.	-0.7425	62.9091	55.95	70.1818
10.0*10.0*10 pieces in a row wins. However, a player can only win by making a diagonal row. Horizontal and vertical rows do not count.	-1	20.4375	10.7438	32.6297
5.0*5.0*4 pieces in a row wins. However, a player can only win by making a diagonal row. Horizontal and vertical rows do not count.	-0.955	34.8333	21.6639	48.2792
5.0*5.0*5 pieces in a row wins. However, a player can only win by making a diagonal row. Horizontal and vertical rows do not count.	-1	25.0556	12.775	37.3931
7.0*7.0*4 pieces in a row wins. However, a player can only win by making a diagonal row. Horizontal and vertical rows do not count.	-0.255	63.4706	53.8824	72.0618
3.0*3.0*The first player needs 3 pieces in a row to win, but the second player only needs 2 pieces in a row to win.	-0.995	16.0526	9.73684	23.3697
4.0*4.0*The first player needs 3 pieces in a row to win, but the second player only needs 2 pieces in a row to win.	-1	23.2	13.8963	32.7
5.0*5.0*The first player needs 3 pieces in a row to win, but the second player only needs 2 pieces in a row to win.	-0.985	8.85	4.4	14.3513
10.0*10.0*The first player needs 3 pieces in a row to win, but the second player only needs 2 pieces in a row to win.	-0.95	24.7059	13.1176	37.9426
10.0*10.0*The first player needs 4 pieces in a row to win, but the second player only needs 3 pieces in a row to win.	-0.8	37.2353	22.8809	51.4147
10.0*10.0*The first player needs 5 pieces in a row to win, but the second player only needs 4 pieces in a row to win.	-0.875	38.1053	26.3118	50.8961
10.0*10.0*The first player needs 10 pieces in a row to win, but the second player only needs 9 pieces in a row to win.	-1	39.7059	29.6471	49.4721
5.0*5.0*The first player needs 4 pieces in a row to win, but the second player only needs 3 pieces in a row to win.	-0.905	55.8235	48.2353	62.8824
5.0*5.0*The first player needs 5 pieces in a row to win, but the second player only needs 4 pieces in a row to win.	-0.6	44.3889	34.1639	54.2236
7.0*7.0*The first player needs 4 pieces in a row to win, but the second player only needs 3 pieces in a row to win.	-0.885	39.0588	27.7647	50.1206
3.0*3.0*3 pieces in a row wins. The second player can place 2 pieces as their first move, while the first player can only place 1 piece as their first move.	-0.7075	50.125	38.8078	59.2547
4.0*4.0*3 pieces in a row wins. The second player can place 2 pieces as their first move, while the first player can only place 1 piece as their first move.	-0.575	28.1053	16.6829	40.5829
5.0*5.0*3 pieces in a row wins. The second player can place 2 pieces as their first move, while the first player can only place 1 piece as their first move.	-0.705	32.1579	19.5789	44.1684
10.0*10.0*3 pieces in a row wins. The second player can place 2 pieces as their first move, while the first player can only place 1 piece as their first move.	-0.65	31.7778	22.775	41.4486
10.0*10.0*4 pieces in a row wins. The second player can place 2 pieces as their first move, while the first player can only place 1 piece as their first move.	-0.12	58.35	48.95	67.2013
10.0*10.0*5 pieces in a row wins. The second player can place 2 pieces as their first move, while the first player can only place 1 piece as their first move.	-0.09	63.5789	57.3671	69.9
10.0*10.0*10 pieces in a row wins. The second player can place 2 pieces as their first move, while the first player can only place 1 piece as their first move.	-1	37.8636	26.4989	47.8239
5.0*5.0*4 pieces in a row wins. The second player can place 2 pieces as their first move, while the first player can only place 1 piece as their first move.	-0.455	46	36.4103	56.6485
5.0*5.0*5 pieces in a row wins. The second player can place 2 pieces as their first move, while the first player can only place 1 piece as their first move.	-1	45.8824	32.9382	58.1191
7.0*7.0*4 pieces in a row wins. The second player can place 2 pieces as their first move, while the first player can only place 1 piece as their first move.	-0.1375	50.5	39.8	60.2537
3.0*3.0*3 pieces in a row wins. The first player can place 2 pieces as their first move, while the second player can only place 1 piece as their first move.	-0.5125	24.6	15.9488	33.8513
4.0*4.0*3 pieces in a row wins. The first player can place 2 pieces as their first move, while the second player can only place 1 piece as their first move.	-0.92	32	19.6462	45.0112
5.0*5.0*3 pieces in a row wins. The first player can place 2 pieces as their first move, while the second player can only place 1 piece as their first move.	-0.91	20.8333	10.4444	31.5583
10.0*10.0*3 pieces in a row wins. The first player can place 2 pieces as their first move, while the second player can only place 1 piece as their first move.	-0.925	28.8182	18.9977	39.0943
10.0*10.0*4 pieces in a row wins. The first player can place 2 pieces as their first move, while the second player can only place 1 piece as their first move.	-0.49	60.25	49.1234	71.9391
10.0*10.0*5 pieces in a row wins. The first player can place 2 pieces as their first move, while the second player can only place 1 piece as their first move.	-0.295	69.1765	60.6456	76.9456
10.0*10.0*10 pieces in a row wins. The first player can place 2 pieces as their first move, while the second player can only place 1 piece as their first move.	-1	36.75	25.6962	46.555
5.0*5.0*4 pieces in a row wins. The first player can place 2 pieces as their first move, while the second player can only place 1 piece as their first move.	-0.375	54.1176	46.7044	61.1765
5.0*5.0*5 pieces in a row wins. The first player can place 2 pieces as their first move, while the second player can only place 1 piece as their first move.	-1	33.8421	20.6303	47.8447
7.0*7.0*4 pieces in a row wins. The first player can place 2 pieces as their first move, while the second player can only place 1 piece as their first move.	-0.475	63.75	56.55	70.305
3.0*3.0*Each player needs 3 pieces in a row to win. The first player cannot win by making a diagonal row (only horizontal and vertical rows count), but the second player does not have this restriction.	-0.6975	30.3333	17.5514	42.8375
4.0*4.0*Each player needs 3 pieces in a row to win. The first player cannot win by making a diagonal row (only horizontal and vertical rows count), but the second player does not have this restriction.	-0.095	49	39.9397	57.5912
5.0*5.0*Each player needs 3 pieces in a row to win. The first player cannot win by making a diagonal row (only horizontal and vertical rows count), but the second player does not have this restriction.	-0.31	40.6	30.75	50.8513
10.0*10.0*Each player needs 3 pieces in a row to win. The first player cannot win by making a diagonal row (only horizontal and vertical rows count), but the second player does not have this restriction.	-0.39	33.9444	24.275	44.4458
10.0*10.0*Each player needs 4 pieces in a row to win. The first player cannot win by making a diagonal row (only horizontal and vertical rows count), but the second player does not have this restriction.	-0.38	52.9375	43.8078	61.5641
10.0*10.0*Each player needs 5 pieces in a row to win. The first player cannot win by making a diagonal row (only horizontal and vertical rows count), but the second player does not have this restriction.	-0.47	56.3529	44.2309	66.825
10.0*10.0*Each player needs 10 pieces in a row to win. The first player cannot win by making a diagonal row (only horizontal and vertical rows count), but the second player does not have this restriction.	-1	32.8947	21.7355	44.2118
5.0*5.0*Each player needs 4 pieces in a row to win. The first player cannot win by making a diagonal row (only horizontal and vertical rows count), but the second player does not have this restriction.	-0.495	48.6471	39.8162	57.6515
5.0*5.0*Each player needs 5 pieces in a row to win. The first player cannot win by making a diagonal row (only horizontal and vertical rows count), but the second player does not have this restriction.	-1	35.6667	26.8292	44.8958
7.0*7.0*Each player needs 4 pieces in a row to win. The first player cannot win by making a diagonal row (only horizontal and vertical rows count), but the second player does not have this restriction.	-0.51	61.1	52.8475	69.35
3.0*3.0*Each player needs 3 pieces in a row to win. The first player can only win by making a diagonal row, but the second player does not have this restriction.	-0.8775	21.1053	12.6316	29.6895
4.0*4.0*Each player needs 3 pieces in a row to win. The first player can only win by making a diagonal row, but the second player does not have this restriction.	-0.275	34	22.9474	46.0526
5.0*5.0*Each player needs 3 pieces in a row to win. The first player can only win by making a diagonal row, but the second player does not have this restriction.	-0.21	52.5882	39.2912	64.7103
10.0*10.0*Each player needs 3 pieces in a row to win. The first player can only win by making a diagonal row, but the second player does not have this restriction.	-0.2	48.25	38.4375	56.9391
10.0*10.0*Each player needs 4 pieces in a row to win. The first player can only win by making a diagonal row, but the second player does not have this restriction.	-0.095	40.85	29.9	51.205
10.0*10.0*Each player needs 5 pieces in a row to win. The first player can only win by making a diagonal row, but the second player does not have this restriction.	-0.3425	50.3333	39.2778	60.4486
10.0*10.0*Each player needs 10 pieces in a row to win. The first player can only win by making a diagonal row, but the second player does not have this restriction.	-1	20.2222	13.6667	26.6139
5.0*5.0*Each player needs 4 pieces in a row to win. The first player can only win by making a diagonal row, but the second player does not have this restriction.	-0.7075	35.4211	23.6289	46.9579
5.0*5.0*Each player needs 5 pieces in a row to win. The first player can only win by making a diagonal row, but the second player does not have this restriction.	-1	25.75	16.3987	35.405
7.0*7.0*Each player needs 4 pieces in a row to win. The first player can only win by making a diagonal row, but the second player does not have this restriction.	-0.13	45.5789	34.7895	56.8461

## Sheet: fig4_just_len_scatter
game_id	x	human_mean	human_ci_lower	human_ci_upper
3.0*3.0*3 pieces in a row wins.	8.125	51.3975	47.5656	55.085
4.0*4.0*3 pieces in a row wins.	6.4675	59.4737	46.7882	71.6329
5.0*5.0*3 pieces in a row wins.	5.9525	68.1111	57.9972	78.2222
6.0*6.0*3 pieces in a row wins.	5.8075	32.4211	23.0526	42.1592
7.0*7.0*3 pieces in a row wins.	5.7275	35.7273	25.1795	45.5034
8.0*8.0*3 pieces in a row wins.	5.6475	41.3333	28.6111	55.2236
9.0*9.0*3 pieces in a row wins.	5.655	37.9412	23.2926	52.1794
10.0*10.0*3 pieces in a row wins.	5.6875	39.2105	29.1566	49.2105
10.0*10.0*2 pieces in a row wins.	3.0075	11.7895	5.78816	18.4211
10.0*10.0*4 pieces in a row wins.	11.69	70.2	62.1463	77.3512
10.0*10.0*5 pieces in a row wins.	34.58	66.1667	59.7167	72.5569
10.0*10.0*6 pieces in a row wins.	99.1825	51.75	42.1987	60.9012
10.0*10.0*7 pieces in a row wins.	100	40.8947	30.8921	52.6368
10.0*10.0*8 pieces in a row wins.	100	49.1579	38.4184	59.475
10.0*10.0*9 pieces in a row wins.	100	35.6471	24.2897	47.1191
10.0*10.0*10 pieces in a row wins.	100	26.0556	12.9944	39.5583
5.0*5.0*2 pieces in a row wins.	3	6.52632	2.99737	11.1592
5.0*5.0*4 pieces in a row wins.	17.47	54.7778	46.1097	63.3889
5.0*5.0*5 pieces in a row wins.	25	34.0588	23.1176	45.4176
3.0*3.0*2 pieces in a row wins.	3	22.4737	12.525	33.6355
7.0*7.0*4 pieces in a row wins.	13.21	65.1053	55.7882	72.9487
1.0*5.0*2 pieces in a row wins.	3.5425	8.52632	4.21053	13.7395
1.0*5.0*3 pieces in a row wins.	5	11.2727	5.22727	18.1375
1.0*10.0*3 pieces in a row wins.	9.5225	14.375	5.25	24.8141
2.0*5.0*3 pieces in a row wins.	9.6175	20.7222	11.2764	29.5014
2.0*10.0*3 pieces in a row wins.	15.2	32	18.9412	45.3559
3.0*5.0*3 pieces in a row wins.	6.785	51.0556	37.8319	64.2778
3.0*10.0*3 pieces in a row wins.	6.44	44.4737	32.3053	56.1592
4.0*6.0*3 pieces in a row wins.	6.005	40.5	30.9057	49.3682
4.0*6.0*4 pieces in a row wins.	20.6725	50.65	41.7	58.9038
4.0*9.0*4 pieces in a row wins.	25.0025	52	45.0574	58.7162
4.0*12.0*4 pieces in a row wins.	26.6825	63.8824	54.5868	73.4706
4.0*6.0*5 pieces in a row wins.	24	29	19.2	40.1063
4.0*9.0*5 pieces in a row wins.	35.7525	29.8636	21.2727	39.0011
4.0*12.0*5 pieces in a row wins.	47.655	38.4091	29.5909	47.0011
5.0*10.0*4 pieces in a row wins.	15.585	70.0588	64.2353	75.7059
5.0*10.0*5 pieces in a row wins.	48.4925	60	51.7463	67.1075
5.0*10.0*6 pieces in a row wins.	50	33.5909	25.2239	41.9591
3.0*3.0*3 pieces in a row loses.	8.545	43.2105	30.05	55.9526
4.0*4.0*3 pieces in a row loses.	12.9675	69.4375	62.1203	76.6875
5.0*5.0*3 pieces in a row loses.	17.88	72.4	66.3988	78.95
10.0*10.0*3 pieces in a row loses.	49.5325	59.3684	46.3145	71.3697
10.0*10.0*4 pieces in a row loses.	83.6525	44.3889	29.1083	59.3931
10.0*10.0*5 pieces in a row loses.	96.9825	57.6	44.6987	70.305
10.0*10.0*10 pieces in a row loses.	100	32.2941	20.8235	44.7103
5.0*5.0*4 pieces in a row loses.	24.1325	62.6316	50.9447	74.6329
5.0*5.0*5 pieces in a row loses.	24.9675	37.25	26.9891	47.5641
7.0*7.0*4 pieces in a row loses.	44.0675	58.9375	46.0578	71.3141
3.0*3.0*3 pieces in a row wins. However, a player cannot win by making a diagonal row. Only horizontal and vertical rows count.	8.06	32.9412	21.3529	44.5324
4.0*4.0*3 pieces in a row wins. However, a player cannot win by making a diagonal row. Only horizontal and vertical rows count.	8.7275	47.7647	35.7029	59.1765
5.0*5.0*3 pieces in a row wins. However, a player cannot win by making a diagonal row. Only horizontal and vertical rows count.	7.6075	54.5882	42.9956	64.825
10.0*10.0*3 pieces in a row wins. However, a player cannot win by making a diagonal row. Only horizontal and vertical rows count.	6.88	51.4118	34.2926	67.0029
10.0*10.0*4 pieces in a row wins. However, a player cannot win by making a diagonal row. Only horizontal and vertical rows count.	15.2025	57.2273	51.1818	63.6818
10.0*10.0*5 pieces in a row wins. However, a player cannot win by making a diagonal row. Only horizontal and vertical rows count.	74.2175	54.4737	41.1553	67.3184
10.0*10.0*10 pieces in a row wins. However, a player cannot win by making a diagonal row. Only horizontal and vertical rows count.	100	40.0588	25.9985	53.3
5.0*5.0*4 pieces in a row wins. However, a player cannot win by making a diagonal row. Only horizontal and vertical rows count.	19.4475	29.2222	16.8292	40.8917
5.0*5.0*5 pieces in a row wins. However, a player cannot win by making a diagonal row. Only horizontal and vertical rows count.	25	41.7368	27.4184	55.5803
7.0*7.0*4 pieces in a row wins. However, a player cannot win by making a diagonal row. Only horizontal and vertical rows count.	17.885	50.8947	38.2039	64.0039
3.0*3.0*3 pieces in a row wins. However, a player can only win by making a diagonal row. Horizontal and vertical rows do not count.	8.9925	25.1053	12.2632	38.7421
4.0*4.0*3 pieces in a row wins. However, a player can only win by making a diagonal row. Horizontal and vertical rows do not count.	12.735	41.2353	31.7647	49.9412
5.0*5.0*3 pieces in a row wins. However, a player can only win by making a diagonal row. Horizontal and vertical rows do not count.	8.92	53.875	43.1828	63.5031
10.0*10.0*3 pieces in a row wins. However, a player can only win by making a diagonal row. Horizontal and vertical rows do not count.	7.43	44.8947	31.2053	59.8434
10.0*10.0*4 pieces in a row wins. However, a player can only win by making a diagonal row. Horizontal and vertical rows do not count.	16.7925	66.7059	58.175	74.8265
10.0*10.0*5 pieces in a row wins. However, a player can only win by making a diagonal row. Horizontal and vertical rows do not count.	81.5325	62.9091	55.95	70.1818
10.0*10.0*10 pieces in a row wins. However, a player can only win by making a diagonal row. Horizontal and vertical rows do not count.	100	20.4375	10.7438	32.6297
5.0*5.0*4 pieces in a row wins. However, a player can only win by making a diagonal row. Horizontal and vertical rows do not count.	24.3225	34.8333	21.6639	48.2792
5.0*5.0*5 pieces in a row wins. However, a player can only win by making a diagonal row. Horizontal and vertical rows do not count.	25	25.0556	12.775	37.3931
7.0*7.0*4 pieces in a row wins. However, a player can only win by making a diagonal row. Horizontal and vertical rows do not count.	24.16	63.4706	53.8824	72.0618
3.0*3.0*The first player needs 3 pieces in a row to win, but the second player only needs 2 pieces in a row to win.	4.0375	16.0526	9.73684	23.3697
4.0*4.0*The first player needs 3 pieces in a row to win, but the second player only needs 2 pieces in a row to win.	4.035	23.2	13.8963	32.7
5.0*5.0*The first player needs 3 pieces in a row to win, but the second player only needs 2 pieces in a row to win.	4.0325	8.85	4.4	14.3513
10.0*10.0*The first player needs 3 pieces in a row to win, but the second player only needs 2 pieces in a row to win.	4.055	24.7059	13.1176	37.9426
10.0*10.0*The first player needs 4 pieces in a row to win, but the second player only needs 3 pieces in a row to win.	7.07	37.2353	22.8809	51.4147
10.0*10.0*The first player needs 5 pieces in a row to win, but the second player only needs 4 pieces in a row to win.	15.7325	38.1053	26.3118	50.8961
10.0*10.0*The first player needs 10 pieces in a row to win, but the second player only needs 9 pieces in a row to win.	100	39.7059	29.6471	49.4721
5.0*5.0*The first player needs 4 pieces in a row to win, but the second player only needs 3 pieces in a row to win.	7.4325	55.8235	48.2353	62.8824
5.0*5.0*The first player needs 5 pieces in a row to win, but the second player only needs 4 pieces in a row to win.	19.535	44.3889	34.1639	54.2236
7.0*7.0*The first player needs 4 pieces in a row to win, but the second player only needs 3 pieces in a row to win.	7.0925	39.0588	27.7647	50.1206
3.0*3.0*3 pieces in a row wins. The second player can place 2 pieces as their first move, while the first player can only place 1 piece as their first move.	8.1525	50.125	38.8078	59.2547
4.0*4.0*3 pieces in a row wins. The second player can place 2 pieces as their first move, while the first player can only place 1 piece as their first move.	6.3475	28.1053	16.6829	40.5829
5.0*5.0*3 pieces in a row wins. The second player can place 2 pieces as their first move, while the first player can only place 1 piece as their first move.	5.9325	32.1579	19.5789	44.1684
10.0*10.0*3 pieces in a row wins. The second player can place 2 pieces as their first move, while the first player can only place 1 piece as their first move.	5.61	31.7778	22.775	41.4486
10.0*10.0*4 pieces in a row wins. The second player can place 2 pieces as their first move, while the first player can only place 1 piece as their first move.	12.05	58.35	48.95	67.2013
10.0*10.0*5 pieces in a row wins. The second player can place 2 pieces as their first move, while the first player can only place 1 piece as their first move.	33.67	63.5789	57.3671	69.9
10.0*10.0*10 pieces in a row wins. The second player can place 2 pieces as their first move, while the first player can only place 1 piece as their first move.	100	37.8636	26.4989	47.8239
5.0*5.0*4 pieces in a row wins. The second player can place 2 pieces as their first move, while the first player can only place 1 piece as their first move.	17.9925	46	36.4103	56.6485
5.0*5.0*5 pieces in a row wins. The second player can place 2 pieces as their first move, while the first player can only place 1 piece as their first move.	25	45.8824	32.9382	58.1191
7.0*7.0*4 pieces in a row wins. The second player can place 2 pieces as their first move, while the first player can only place 1 piece as their first move.	13.025	50.5	39.8	60.2537
3.0*3.0*3 pieces in a row wins. The first player can place 2 pieces as their first move, while the second player can only place 1 piece as their first move.	7.515	24.6	15.9488	33.8513
4.0*4.0*3 pieces in a row wins. The first player can place 2 pieces as their first move, while the second player can only place 1 piece as their first move.	5.815	32	19.6462	45.0112
5.0*5.0*3 pieces in a row wins. The first player can place 2 pieces as their first move, while the second player can only place 1 piece as their first move.	5.345	20.8333	10.4444	31.5583
10.0*10.0*3 pieces in a row wins. The first player can place 2 pieces as their first move, while the second player can only place 1 piece as their first move.	4.8975	28.8182	18.9977	39.0943
10.0*10.0*4 pieces in a row wins. The first player can place 2 pieces as their first move, while the second player can only place 1 piece as their first move.	11.52	60.25	49.1234	71.9391
10.0*10.0*5 pieces in a row wins. The first player can place 2 pieces as their first move, while the second player can only place 1 piece as their first move.	32.17	69.1765	60.6456	76.9456
10.0*10.0*10 pieces in a row wins. The first player can place 2 pieces as their first move, while the second player can only place 1 piece as their first move.	100	36.75	25.6962	46.555
5.0*5.0*4 pieces in a row wins. The first player can place 2 pieces as their first move, while the second player can only place 1 piece as their first move.	16.765	54.1176	46.7044	61.1765
5.0*5.0*5 pieces in a row wins. The first player can place 2 pieces as their first move, while the second player can only place 1 piece as their first move.	25	33.8421	20.6303	47.8447
7.0*7.0*4 pieces in a row wins. The first player can place 2 pieces as their first move, while the second player can only place 1 piece as their first move.	12.6	63.75	56.55	70.305
3.0*3.0*Each player needs 3 pieces in a row to win. The first player cannot win by making a diagonal row (only horizontal and vertical rows count), but the second player does not have this restriction.	8.025	30.3333	17.5514	42.8375
4.0*4.0*Each player needs 3 pieces in a row to win. The first player cannot win by making a diagonal row (only horizontal and vertical rows count), but the second player does not have this restriction.	7.005	49	39.9397	57.5912
5.0*5.0*Each player needs 3 pieces in a row to win. The first player cannot win by making a diagonal row (only horizontal and vertical rows count), but the second player does not have this restriction.	6.27	40.6	30.75	50.8513
10.0*10.0*Each player needs 3 pieces in a row to win. The first player cannot win by making a diagonal row (only horizontal and vertical rows count), but the second player does not have this restriction.	5.835	33.9444	24.275	44.4458
10.0*10.0*Each player needs 4 pieces in a row to win. The first player cannot win by making a diagonal row (only horizontal and vertical rows count), but the second player does not have this restriction.	13.94	52.9375	43.8078	61.5641
10.0*10.0*Each player needs 5 pieces in a row to win. The first player cannot win by making a diagonal row (only horizontal and vertical rows count), but the second player does not have this restriction.	52.585	56.3529	44.2309	66.825
10.0*10.0*Each player needs 10 pieces in a row to win. The first player cannot win by making a diagonal row (only horizontal and vertical rows count), but the second player does not have this restriction.	100	32.8947	21.7355	44.2118
5.0*5.0*Each player needs 4 pieces in a row to win. The first player cannot win by making a diagonal row (only horizontal and vertical rows count), but the second player does not have this restriction.	18.2175	48.6471	39.8162	57.6515
5.0*5.0*Each player needs 5 pieces in a row to win. The first player cannot win by making a diagonal row (only horizontal and vertical rows count), but the second player does not have this restriction.	25	35.6667	26.8292	44.8958
7.0*7.0*Each player needs 4 pieces in a row to win. The first player cannot win by making a diagonal row (only horizontal and vertical rows count), but the second player does not have this restriction.	15.08	61.1	52.8475	69.35
3.0*3.0*Each player needs 3 pieces in a row to win. The first player can only win by making a diagonal row, but the second player does not have this restriction.	8.8375	21.1053	12.6316	29.6895
4.0*4.0*Each player needs 3 pieces in a row to win. The first player can only win by making a diagonal row, but the second player does not have this restriction.	7.425	34	22.9474	46.0526
5.0*5.0*Each player needs 3 pieces in a row to win. The first player can only win by making a diagonal row, but the second player does not have this restriction.	6.74	52.5882	39.2912	64.7103
10.0*10.0*Each player needs 3 pieces in a row to win. The first player can only win by making a diagonal row, but the second player does not have this restriction.	6.69	48.25	38.4375	56.9391
10.0*10.0*Each player needs 4 pieces in a row to win. The first player can only win by making a diagonal row, but the second player does not have this restriction.	13.3275	40.85	29.9	51.205
10.0*10.0*Each player needs 5 pieces in a row to win. The first player can only win by making a diagonal row, but the second player does not have this restriction.	53.6575	50.3333	39.2778	60.4486
10.0*10.0*Each player needs 10 pieces in a row to win. The first player can only win by making a diagonal row, but the second player does not have this restriction.	100	20.2222	13.6667	26.6139
5.0*5.0*Each player needs 4 pieces in a row to win. The first player can only win by making a diagonal row, but the second player does not have this restriction.	21.3575	35.4211	23.6289	46.9579
5.0*5.0*Each player needs 5 pieces in a row to win. The first player can only win by making a diagonal row, but the second player does not have this restriction.	25	25.75	16.3987	35.405
7.0*7.0*Each player needs 4 pieces in a row to win. The first player can only win by making a diagonal row, but the second player does not have this restriction.	14.7975	45.5789	34.7895	56.8461

## Sheet: fig4_model_base_quad_scatter
game_id	model_prediction	model_ci_lower	model_ci_upper	human_mean	human_ci_lower	human_ci_upper
3.0*3.0*3 pieces in a row wins.	35.8063	34.5637	37.0437	51.3975	47.5656	55.085
4.0*4.0*3 pieces in a row wins.	44.6561	43.0379	46.066	59.4737	46.7882	71.6329
5.0*5.0*3 pieces in a row wins.	41.4624	39.9343	42.9047	68.1111	57.9972	78.2222
6.0*6.0*3 pieces in a row wins.	39.6484	38.0698	41.2328	32.4211	23.0526	42.1592
7.0*7.0*3 pieces in a row wins.	40.4011	38.784	41.9596	35.7273	25.1795	45.5034
8.0*8.0*3 pieces in a row wins.	39.2967	37.7002	40.8929	41.3333	28.6111	55.2236
9.0*9.0*3 pieces in a row wins.	39.4334	37.836	41.0325	37.9412	23.2926	52.1794
10.0*10.0*3 pieces in a row wins.	41.4407	39.8367	42.963	39.2105	29.1566	49.2105
10.0*10.0*2 pieces in a row wins.	27.0057	24.7789	29.1369	11.7895	5.78816	18.4211
10.0*10.0*4 pieces in a row wins.	55.7819	53.9552	57.5086	70.2	62.1463	77.3512
10.0*10.0*5 pieces in a row wins.	64.7254	62.326	66.9896	66.1667	59.7167	72.5569
10.0*10.0*6 pieces in a row wins.	37.9753	35.0306	41.0652	51.75	42.1987	60.9012
10.0*10.0*7 pieces in a row wins.	37.3391	34.3044	40.516	40.8947	30.8921	52.6368
10.0*10.0*8 pieces in a row wins.	37.3391	34.3044	40.516	49.1579	38.4184	59.475
10.0*10.0*9 pieces in a row wins.	37.3391	34.3044	40.516	35.6471	24.2897	47.1191
10.0*10.0*10 pieces in a row wins.	36.5664	33.6283	39.6668	26.0556	12.9944	39.5583
5.0*5.0*2 pieces in a row wins.	25.3158	23.2023	27.3362	6.52632	2.99737	11.1592
5.0*5.0*4 pieces in a row wins.	50.3785	49.112	51.5491	54.7778	46.1097	63.3889
5.0*5.0*5 pieces in a row wins.	36.1913	33.7905	38.5323	34.0588	23.1176	45.4176
3.0*3.0*2 pieces in a row wins.	19.0059	16.841	21.197	22.4737	12.525	33.6355
7.0*7.0*4 pieces in a row wins.	57.7629	55.855	59.618	65.1053	55.7882	72.9487
1.0*5.0*2 pieces in a row wins.	26.3534	24.2453	28.5128	8.52632	4.21053	13.7395
1.0*5.0*3 pieces in a row wins.	4.66963	-0.564994	10.0913	11.2727	5.22727	18.1375
1.0*10.0*3 pieces in a row wins.	24.0597	21.9743	26.3651	14.375	5.25	24.8141
2.0*5.0*3 pieces in a row wins.	24.2401	22.1511	26.5539	20.7222	11.2764	29.5014
2.0*10.0*3 pieces in a row wins.	44.4444	43.2802	45.4764	32	18.9412	45.3559
3.0*5.0*3 pieces in a row wins.	43.1002	41.6035	44.4617	51.0556	37.8319	64.2778
3.0*10.0*3 pieces in a row wins.	40.3929	38.8636	41.8631	44.4737	32.3053	56.1592
4.0*6.0*3 pieces in a row wins.	42.0173	40.4553	43.464	40.5	30.9057	49.3682
4.0*6.0*4 pieces in a row wins.	44.3958	42.8269	45.9543	50.65	41.7	58.9038
4.0*9.0*4 pieces in a row wins.	53.0425	51.5996	54.5268	52	45.0574	58.7162
4.0*12.0*4 pieces in a row wins.	58.5285	56.7642	60.2075	63.8824	54.5868	73.4706
4.0*6.0*5 pieces in a row wins.	29.2667	26.7532	31.9312	29	19.2	40.1063
4.0*9.0*5 pieces in a row wins.	39.8117	37.0925	42.5186	29.8636	21.2727	39.0011
4.0*12.0*5 pieces in a row wins.	43.618	40.5702	46.6798	38.4091	29.5909	47.0011
5.0*10.0*4 pieces in a row wins.	56.921	55.2043	58.5484	70.0588	64.2353	75.7059
5.0*10.0*5 pieces in a row wins.	45.1727	42.2484	48.1615	60	51.7463	67.1075
5.0*10.0*6 pieces in a row wins.	42.7344	39.7088	45.751	33.5909	25.2239	41.9591
3.0*3.0*3 pieces in a row loses.	40.3322	38.0581	42.5497	43.2105	30.05	55.9526
4.0*4.0*3 pieces in a row loses.	49.284	47.4843	51.0744	69.4375	62.1203	76.6875
5.0*5.0*3 pieces in a row loses.	57.1839	55.2097	59.1169	72.4	66.3988	78.95
10.0*10.0*3 pieces in a row loses.	69.98	67.0867	72.8173	59.3684	46.3145	71.3697
10.0*10.0*4 pieces in a row loses.	67.4041	64.1124	70.7536	44.3889	29.1083	59.3931
10.0*10.0*5 pieces in a row loses.	62.9707	59.1047	67.1317	57.6	44.6987	70.305
10.0*10.0*10 pieces in a row loses.	24.0753	20.1172	27.8613	32.2941	20.8235	44.7103
5.0*5.0*4 pieces in a row loses.	57.3905	55.701	58.9969	62.6316	50.9447	74.6329
5.0*5.0*5 pieces in a row loses.	37.224	35.0757	39.5193	37.25	26.9891	47.5641
7.0*7.0*4 pieces in a row loses.	69.0059	66.2105	71.7084	58.9375	46.0578	71.3141
3.0*3.0*3 pieces in a row wins. However, a player cannot win by making a diagonal row. Only horizontal and vertical rows count.	27.9334	25.9232	29.9128	32.9412	21.3529	44.5324
4.0*4.0*3 pieces in a row wins. However, a player cannot win by making a diagonal row. Only horizontal and vertical rows count.	44.906	43.4933	46.1566	47.7647	35.7029	59.1765
5.0*5.0*3 pieces in a row wins. However, a player cannot win by making a diagonal row. Only horizontal and vertical rows count.	46.0565	44.4631	47.4055	54.5882	42.9956	64.825
10.0*10.0*3 pieces in a row wins. However, a player cannot win by making a diagonal row. Only horizontal and vertical rows count.	45.9244	44.2802	47.3217	51.4118	34.2926	67.0029
10.0*10.0*4 pieces in a row wins. However, a player cannot win by making a diagonal row. Only horizontal and vertical rows count.	56.7505	55.0366	58.3779	57.2273	51.1818	63.6818
10.0*10.0*5 pieces in a row wins. However, a player cannot win by making a diagonal row. Only horizontal and vertical rows count.	53.0384	50.8953	55.4364	54.4737	41.1553	67.3184
10.0*10.0*10 pieces in a row wins. However, a player cannot win by making a diagonal row. Only horizontal and vertical rows count.	35.7938	32.8274	38.8414	40.0588	25.9985	53.3
5.0*5.0*4 pieces in a row wins. However, a player cannot win by making a diagonal row. Only horizontal and vertical rows count.	46.4334	45.1295	47.7151	29.2222	16.8292	40.8917
5.0*5.0*5 pieces in a row wins. However, a player cannot win by making a diagonal row. Only horizontal and vertical rows count.	35.0323	32.7313	37.2652	41.7368	27.4184	55.5803
7.0*7.0*4 pieces in a row wins. However, a player cannot win by making a diagonal row. Only horizontal and vertical rows count.	57.9161	56.1894	59.5544	50.8947	38.2039	64.0039
3.0*3.0*3 pieces in a row wins. However, a player can only win by making a diagonal row. Horizontal and vertical rows do not count.	16.8817	13.9471	20.0232	25.1053	12.2632	38.7421
4.0*4.0*3 pieces in a row wins. However, a player can only win by making a diagonal row. Horizontal and vertical rows do not count.	43.499	42.3032	44.6029	41.2353	31.7647	49.9412
5.0*5.0*3 pieces in a row wins. However, a player can only win by making a diagonal row. Horizontal and vertical rows do not count.	53.2281	51.3165	55.0352	53.875	43.1828	63.5031
10.0*10.0*3 pieces in a row wins. However, a player can only win by making a diagonal row. Horizontal and vertical rows do not count.	50.193	48.4005	51.7831	44.8947	31.2053	59.8434
10.0*10.0*4 pieces in a row wins. However, a player can only win by making a diagonal row. Horizontal and vertical rows do not count.	58.1794	56.3697	59.8461	66.7059	58.175	74.8265
10.0*10.0*5 pieces in a row wins. However, a player can only win by making a diagonal row. Horizontal and vertical rows do not count.	49.4686	47.2612	51.8522	62.9091	55.95	70.1818
10.0*10.0*10 pieces in a row wins. However, a player can only win by making a diagonal row. Horizontal and vertical rows do not count.	20.856	16.3279	25.2813	20.4375	10.7438	32.6297
5.0*5.0*4 pieces in a row wins. However, a player can only win by making a diagonal row. Horizontal and vertical rows do not count.	37.4018	35.1728	39.5832	34.8333	21.6639	48.2792
5.0*5.0*5 pieces in a row wins. However, a player can only win by making a diagonal row. Horizontal and vertical rows do not count.	22.4125	18.6929	26.3401	25.0556	12.775	37.3931
7.0*7.0*4 pieces in a row wins. However, a player can only win by making a diagonal row. Horizontal and vertical rows do not count.	57.7165	56.0277	59.2837	63.4706	53.8824	72.0618
3.0*3.0*The first player needs 3 pieces in a row to win, but the second player only needs 2 pieces in a row to win.	19.2055	17.0563	21.4028	16.0526	9.73684	23.3697
4.0*4.0*The first player needs 3 pieces in a row to win, but the second player only needs 2 pieces in a row to win.	23.3211	21.431	25.2075	23.2	13.8963	32.7
5.0*5.0*The first player needs 3 pieces in a row to win, but the second player only needs 2 pieces in a row to win.	26.2931	24.2571	28.2097	8.85	4.4	14.3513
10.0*10.0*The first player needs 3 pieces in a row to win, but the second player only needs 2 pieces in a row to win.	27.7492	25.7824	29.6095	24.7059	13.1176	37.9426
10.0*10.0*The first player needs 4 pieces in a row to win, but the second player only needs 3 pieces in a row to win.	35.6783	33.8753	37.3937	37.2353	22.8809	51.4147
10.0*10.0*The first player needs 5 pieces in a row to win, but the second player only needs 4 pieces in a row to win.	37.8854	36.0573	39.6335	38.1053	26.3118	50.8961
10.0*10.0*The first player needs 10 pieces in a row to win, but the second player only needs 9 pieces in a row to win.	37.2103	34.1803	40.3568	39.7059	29.6471	49.4721
5.0*5.0*The first player needs 4 pieces in a row to win, but the second player only needs 3 pieces in a row to win.	32.9542	30.9016	34.8983	55.8235	48.2353	62.8824
5.0*5.0*The first player needs 5 pieces in a row to win, but the second player only needs 4 pieces in a row to win.	46.6641	45.3545	47.961	44.3889	34.1639	54.2236
7.0*7.0*The first player needs 4 pieces in a row to win, but the second player only needs 3 pieces in a row to win.	33.3064	31.3068	35.1946	39.0588	27.7647	50.1206
3.0*3.0*3 pieces in a row wins. The second player can place 2 pieces as their first move, while the first player can only place 1 piece as their first move.	35.7348	34.4478	36.9803	50.125	38.8078	59.2547
4.0*4.0*3 pieces in a row wins. The second player can place 2 pieces as their first move, while the first player can only place 1 piece as their first move.	41.0068	39.4706	42.4621	28.1053	16.6829	40.5829
5.0*5.0*3 pieces in a row wins. The second player can place 2 pieces as their first move, while the first player can only place 1 piece as their first move.	37.5933	35.9414	39.2568	32.1579	19.5789	44.1684
10.0*10.0*3 pieces in a row wins. The second player can place 2 pieces as their first move, while the first player can only place 1 piece as their first move.	38.8785	37.2662	40.4822	31.7778	22.775	41.4486
10.0*10.0*4 pieces in a row wins. The second player can place 2 pieces as their first move, while the first player can only place 1 piece as their first move.	56.2199	54.4066	57.9678	58.35	48.95	67.2013
10.0*10.0*5 pieces in a row wins. The second player can place 2 pieces as their first move, while the first player can only place 1 piece as their first move.	65.0824	62.6912	67.3457	63.5789	57.3671	69.9
10.0*10.0*10 pieces in a row wins. The second player can place 2 pieces as their first move, while the first player can only place 1 piece as their first move.	37.0815	34.0638	40.1976	37.8636	26.4989	47.8239
5.0*5.0*4 pieces in a row wins. The second player can place 2 pieces as their first move, while the first player can only place 1 piece as their first move.	50.0026	48.7499	51.1935	46	36.4103	56.6485
5.0*5.0*5 pieces in a row wins. The second player can place 2 pieces as their first move, while the first player can only place 1 piece as their first move.	35.6762	33.3184	37.9615	45.8824	32.9382	58.1191
7.0*7.0*4 pieces in a row wins. The second player can place 2 pieces as their first move, while the first player can only place 1 piece as their first move.	56.2173	54.4533	57.9072	50.5	39.8	60.2537
3.0*3.0*3 pieces in a row wins. The first player can place 2 pieces as their first move, while the second player can only place 1 piece as their first move.	34.6534	32.6076	36.6845	24.6	15.9488	33.8513
4.0*4.0*3 pieces in a row wins. The first player can place 2 pieces as their first move, while the second player can only place 1 piece as their first move.	30.0235	28.1386	31.7728	32	19.6462	45.0112
5.0*5.0*3 pieces in a row wins. The first player can place 2 pieces as their first move, while the second player can only place 1 piece as their first move.	31.0647	29.0321	32.9421	20.8333	10.4444	31.5583
10.0*10.0*3 pieces in a row wins. The first player can place 2 pieces as their first move, while the second player can only place 1 piece as their first move.	31.1953	28.9828	33.2774	28.8182	18.9977	39.0943
10.0*10.0*4 pieces in a row wins. The first player can place 2 pieces as their first move, while the second player can only place 1 piece as their first move.	46.1494	44.8669	47.3134	60.25	49.1234	71.9391
10.0*10.0*5 pieces in a row wins. The first player can place 2 pieces as their first move, while the second player can only place 1 piece as their first move.	59.2309	57.3304	61.0869	69.1765	60.6456	76.9456
10.0*10.0*10 pieces in a row wins. The first player can place 2 pieces as their first move, while the second player can only place 1 piece as their first move.	36.5664	33.6283	39.6668	36.75	25.6962	46.555
5.0*5.0*4 pieces in a row wins. The first player can place 2 pieces as their first move, while the second player can only place 1 piece as their first move.	51.6016	50.311	52.8575	54.1176	46.7044	61.1765
5.0*5.0*5 pieces in a row wins. The first player can place 2 pieces as their first move, while the second player can only place 1 piece as their first move.	36.4489	34.0521	38.7937	33.8421	20.6303	47.8447
7.0*7.0*4 pieces in a row wins. The first player can place 2 pieces as their first move, while the second player can only place 1 piece as their first move.	47.0636	45.8079	48.1729	63.75	56.55	70.305
3.0*3.0*Each player needs 3 pieces in a row to win. The first player cannot win by making a diagonal row (only horizontal and vertical rows count), but the second player does not have this restriction.	33.745	32.4286	35.0947	30.3333	17.5514	42.8375
4.0*4.0*Each player needs 3 pieces in a row to win. The first player cannot win by making a diagonal row (only horizontal and vertical rows count), but the second player does not have this restriction.	54.2183	52.0255	56.2286	49	39.9397	57.5912
5.0*5.0*Each player needs 3 pieces in a row to win. The first player cannot win by making a diagonal row (only horizontal and vertical rows count), but the second player does not have this restriction.	48.1244	46.2783	49.7259	40.6	30.75	50.8513
10.0*10.0*Each player needs 3 pieces in a row to win. The first player cannot win by making a diagonal row (only horizontal and vertical rows count), but the second player does not have this restriction.	45.8975	44.1659	47.3834	33.9444	24.275	44.4458
10.0*10.0*Each player needs 4 pieces in a row to win. The first player cannot win by making a diagonal row (only horizontal and vertical rows count), but the second player does not have this restriction.	50.2087	48.8661	51.3731	52.9375	43.8078	61.5641
10.0*10.0*Each player needs 5 pieces in a row to win. The first player cannot win by making a diagonal row (only horizontal and vertical rows count), but the second player does not have this restriction.	58.3326	56.1138	60.895	56.3529	44.2309	66.825
10.0*10.0*Each player needs 10 pieces in a row to win. The first player cannot win by making a diagonal row (only horizontal and vertical rows count), but the second player does not have this restriction.	37.2103	34.1803	40.3568	32.8947	21.7355	44.2118
5.0*5.0*Each player needs 4 pieces in a row to win. The first player cannot win by making a diagonal row (only horizontal and vertical rows count), but the second player does not have this restriction.	49.0358	47.7545	50.2127	48.6471	39.8162	57.6515
5.0*5.0*Each player needs 5 pieces in a row to win. The first player cannot win by making a diagonal row (only horizontal and vertical rows count), but the second player does not have this restriction.	35.805	33.4354	38.1043	35.6667	26.8292	44.8958
7.0*7.0*Each player needs 4 pieces in a row to win. The first player cannot win by making a diagonal row (only horizontal and vertical rows count), but the second player does not have this restriction.	47.2778	46.0505	48.3606	61.1	52.8475	69.35
3.0*3.0*Each player needs 3 pieces in a row to win. The first player can only win by making a diagonal row, but the second player does not have this restriction.	26.8114	25.1496	28.5508	21.1053	12.6316	29.6895
4.0*4.0*Each player needs 3 pieces in a row to win. The first player can only win by making a diagonal row, but the second player does not have this restriction.	49.2773	47.5161	50.8973	34	22.9474	46.0526
5.0*5.0*Each player needs 3 pieces in a row to win. The first player can only win by making a diagonal row, but the second player does not have this restriction.	50.8986	48.9726	52.6531	52.5882	39.2912	64.7103
10.0*10.0*Each player needs 3 pieces in a row to win. The first player can only win by making a diagonal row, but the second player does not have this restriction.	51.395	49.4002	53.1371	48.25	38.4375	56.9391
10.0*10.0*Each player needs 4 pieces in a row to win. The first player can only win by making a diagonal row, but the second player does not have this restriction.	57.4861	55.6221	59.283	40.85	29.9	51.205
10.0*10.0*Each player needs 5 pieces in a row to win. The first player can only win by making a diagonal row, but the second player does not have this restriction.	61.7998	59.3939	64.3233	50.3333	39.2778	60.4486
10.0*10.0*Each player needs 10 pieces in a row to win. The first player can only win by making a diagonal row, but the second player does not have this restriction.	30.2565	27.0032	33.2384	20.2222	13.6667	26.6139
5.0*5.0*Each player needs 4 pieces in a row to win. The first player can only win by making a diagonal row, but the second player does not have this restriction.	44.1486	42.6287	45.6744	35.4211	23.6289	46.9579
5.0*5.0*Each player needs 5 pieces in a row to win. The first player can only win by making a diagonal row, but the second player does not have this restriction.	29.1087	26.5472	31.8663	25.75	16.3987	35.405
7.0*7.0*Each player needs 4 pieces in a row to win. The first player can only win by making a diagonal row, but the second player does not have this restriction.	57.2317	55.4685	58.9151	45.5789	34.7895	56.8461
