# Supplementary material for: People use fast and flat simulation to reason about new games
Source: Nature. 2026 Jul 15;655(8123):598–607. doi: 10.1038/s41586-026-10722-1 (PMC13372689; doi:10.1038/s41586-026-10722-1)
Supplement: Supplementary file 3 — Data files associated with the main figures and extended data figures. [file 41586_2026_10722_MOESM3_ESM.zip › figure-files-proof/just_think_payoff.xlsx]

## Sheet: scatterplot_payoffs
Unnamed: 0	means	ci_low	ci_high	source
0	[0.03926876470588236, 0.6111926823529411, 0.010890233333333329, -0.03068586249999999, 0.03799342352941176, 0.015142752941176486, 0.026375644444444447, 0.1414265666666667, 0.03713956666666664, 0.9086215764705883, 0.03875628235294118, 0.6322519294117647, 0.3036016352941177, 0.5233334, 0.7725394333333334, -0.3525400823529411, 0.03540857647058827, 0.12063938181818182, 0.18083913333333335, 0.237650255…	[0.03648258823529412, 0.21197621176470577, 0.027768011111111112, 0.07101445000000002, 0.024524305882352947, 0.02332481176470588, 0.037431200000000005, 0.10971878888888889, 0.07038678888888888, 0.11834981176470594, 0.13475804705882352, 0.19231722352941166, 0.20035251764705886, 0.15587034444444436, 0.15342443333333355, 0.2261769764705882, 0.04862592941176471, 0.0810352909090909, 0.12344246666666665…	[0.06506594117647055, 0.195917317647059, 0.03567643333333334, 0.03702523750000001, 0.027089223529411746, 0.03093930588235294, 0.05872352222222221, 0.13890537777777778, 0.07322459999999996, 0.08173136470588227, 0.14588812941176466, 0.1871139529411765, 0.2208777764705882, 0.14984687777777783, 0.13073778888888887, 0.229704788235294, 0.06070142352941179, 0.08135175454545457, 0.13001086666666667, 0.13…	human
1	[0.08367499999999999, 0.7201833333333333, 0.005050000000000001, 0.0, 0.0, 0.0, 0.0, 0.0, 0.0, 0.98475, -0.006716666666666713, 0.5546, 0.2564666666666666, 0.41229999999999994, 0.92565, -0.6489000000000001, -0.045566666666666714, 0.1334333333333333, 0.1291083333333333, 0.1622833333333333, 0.4894166666666666, -0.12111666666666672, 0.014849999999999945, 0.11652499999999995, 0.038433333333333305, 0.02…	[0.058674999999999984, 0.0868500000000001, 0.005050000000000001, 0.0, 0.0, 0.0, 0.0, 0.0, 0.0, 0.03475000000000006, 0.19328333333333333, 0.15459999999999996, 0.17313333333333333, 0.14563333333333334, 0.07565, 0.13443333333333318, 0.17109999999999997, 0.18343333333333334, 0.16244166666666668, 0.17895, 0.15608333333333335, 0.17888333333333334, 0.16485000000000002, 0.17485833333333334, 0.08864166666…	[0.05799166666666668, 0.07981666666666676, 0.011616666666666666, 0.0, 0.0, 0.0, 0.0, 0.0, 0.0, 0.015249999999999986, 0.1733833333333333, 0.12873333333333348, 0.17686666666666667, 0.1543666666666667, 0.05768333333333342, 0.14889999999999992, 0.1789, 0.16698333333333304, 0.17089166666666664, 0.17104999999999995, 0.1439166666666667, 0.18778333333333336, 0.15181666666666666, 0.1584750000000001, 0.086…	ours_full
2	[0.020958333333333332, 1.0, 0.0, 0.0, 0.0, 0.0, 0.0, 0.0, 0.0, 1.0, -0.04356666666666671, 1.0, 0.35879999999999995, 0.5605166666666667, 1.0, -1.0, -0.1599166666666667, 0.3229333333333333, 0.19627499999999992, 0.09819166666666661, 0.8395, -0.43961666666666666, 0.08045833333333327, 0.2188166666666666, 0.019766666666666665, 0.02095833333333333, 0.22261666666666663, -0.056791666666666726, 0.0, 0.0, 0…	[0.020958333333333332, 0.0, 0.0, 0.0, 0.0, 0.0, 0.0, 0.0, 0.0, 0.0, 0.17310000000000003, 0.0, 0.17546666666666666, 0.14385000000000003, 0.0, 0.0, 0.17341666666666666, 0.17293333333333333, 0.13815, 0.16485833333333333, 0.10616666666666674, 0.14371666666666671, 0.13045833333333334, 0.1604833333333333, 0.019766666666666665, 0.03783333333333332, 0.15595000000000003, 0.17654166666666665, 0.0, 0.0, 0.0…	[0.029041666666666664, 0.0, 0.0, 0.0, 0.0, 0.0, 0.0, 0.0, 0.0, 0.0, 0.1935666666666666, 0.0, 0.17453333333333326, 0.1394833333333333, 0.0, 0.0, 0.17658333333333331, 0.1770666666666666, 0.14539166666666675, 0.16014166666666668, 0.09383333333333332, 0.17294999999999994, 0.1362083333333333, 0.16451666666666664, 0.03023333333333333, 0.04570833333333334, 0.16071666666666667, 0.17345833333333333, 0.0, …	expert
3	[0.0, 1.0, 0.0, 0.0, 0.0, 0.0, 0.0, 0.0, 0.0, 1.0, -0.43855000000000005, 0.7214833333333334, 0.5173333333333333, 0.6410666666666667, 1.0, -0.7589166666666667, -0.040683333333333384, 0.1200333333333333, 0.3171999999999999, 0.2792333333333333, 0.5983999999999999, 0.002066666666666621, 0.26175833333333326, 0.08134999999999996, 0.2393333333333333, -0.02347500000000005, 0.20089999999999997, -0.1134333…	[0.0, 0.0, 0.0, 0.0, 0.0, 0.0, 0.0, 0.0, 0.0, 0.0, 0.16144999999999993, 0.1381500000000001, 0.15066666666666667, 0.1414833333333334, 0.0, 0.10775000000000012, 0.17598333333333332, 0.17003333333333337, 0.18386666666666662, 0.1792333333333333, 0.14839999999999987, 0.1854, 0.153425, 0.16468333333333335, 0.1645416666666667, 0.18485833333333335, 0.1675666666666667, 0.1865666666666666, 0.14600833333333…	[0.0, 0.0, 0.0, 0.0, 0.0, 0.0, 0.0, 0.0, 0.0, 0.0, 0.17188333333333333, 0.1285166666666666, 0.14933333333333343, 0.14226666666666665, 0.0, 0.12558333333333327, 0.16589166666666647, 0.1799666666666667, 0.16613333333333347, 0.17076666666666673, 0.13493333333333335, 0.18126666666666663, 0.14657500000000007, 0.16865000000000002, 0.16066666666666668, 0.18180833333333335, 0.16576666666666667, 0.1801, 0…	expert_mcts
4	[0.1559916666666666, 0.5751333333333332, 0.30222499999999997, 0.008366666666666666, -0.0025333333333333323, -0.0028249999999999994, -0.002541666666666665, 0.009341666666666665, 0.01, 0.1377833333333333, -0.06305000000000005, 0.005049999999999956, 0.12904999999999994, -0.07960000000000005, 0.10109999999999997, -0.11873333333333337, -0.049550000000000045, 0.03719999999999996, -0.032100000000000045,…	[0.139325, 0.13346666666666657, 0.08555833333333332, 0.03336666666666666, 0.031008333333333332, 0.013841666666666664, 0.03079166666666666, 0.026008333333333328, 0.018333333333333333, 0.1711166666666667, 0.18695, 0.17171666666666668, 0.17905, 0.1704, 0.18443333333333334, 0.16460000000000002, 0.16711666666666666, 0.1872, 0.1683166666666667, 0.18811666666666665, 0.16841666666666666, 0.18781666666666…	[0.14400833333333332, 0.1332000000000002, 0.08110833333333334, 0.033299999999999996, 0.03586666666666666, 0.011158333333333333, 0.03587499999999999, 0.023991666666666668, 0.02333333333333333, 0.17888333333333334, 0.16346666666666632, 0.19495, 0.18761666666666665, 0.17960000000000004, 0.16598333333333304, 0.1854, 0.1828833333333333, 0.1794666666666667, 0.1821, 0.17855, 0.18158333333333335, 0.17884…	random_terminal
5	[0.0, 0.5732333333333333, 0.0, 0.0, 0.0, 0.0, 0.0, 0.0, 0.0, 0.9848916666666667, -0.032008333333333354, 0.9615750000000001, 0.9608916666666667, 0.96265, 0.9715583333333334, -0.9618, -0.01753333333333333, -0.29696666666666677, 0.9340499999999999, 0.931325, 0.8837750000000001, 0.3224083333333333, -0.007491666666666666, 0.0421666666666666, 0.0, 0.004516666666666657, 0.7174, -0.09385000000000009, 0.0…	[0.0, 0.08177500000000004, 0.0, 0.0, 0.0, 0.0, 0.0, 0.0, 0.0, 0.02655833333333335, 0.07632499999999998, 0.036575000000000024, 0.035891666666666655, 0.03764999999999996, 0.038225000000000064, 0.02986666666666682, 0.04913333333333332, 0.1530333333333333, 0.05071666666666652, 0.047991666666666766, 0.06710833333333333, 0.16407500000000003, 0.025841666666666666, 0.15883333333333333, 0.0, 0.06284999999…	[0.0, 0.08510000000000006, 0.0, 0.0, 0.0, 0.0, 0.0, 0.0, 0.0, 0.01510833333333328, 0.08200833333333332, 0.03009166666666674, 0.030775000000000108, 0.0290166666666668, 0.028441666666666587, 0.036799999999999944, 0.042533333333333326, 0.16363333333333338, 0.04095000000000004, 0.04367500000000002, 0.057891666666666564, 0.15259166666666663, 0.024158333333333337, 0.1411666666666667, 0.0, 0.06215000000…	temp0-ours

## Sheet: lesions
Unnamed: 0	mean	ci_lower	ci_upper
All Components	0.811836	0.783206	0.832049
Depth-3	0.690401	0.640379	0.738631
Temp=0	0.528489	0.483683	0.575132
Ablate Block Weight	0.508592	0.489916	0.527182
Ablate Connect Weight	0.482806	0.447938	0.522525
Only Center Weight	0.436281	0.387669	0.490401

## Sheet: ours_full_vary_k_stats
Unnamed: 0	k	rmse	rmse_err_low	rmse_err_high	wdist	wdist_err_low	wdist_err_high
0	2	0.225256	0.0175747	0.017516	0.129912	0.0198137	0.0181589
1	3	0.145434	0.0129312	0.0134721	0.0909246	0.0122618	0.0136485
2	4	0.113562	0.00937856	0.0102916	0.0507177	0.00869846	0.00992286
3	5	0.101121	0.00701068	0.00709281	0.0283481	0.00691009	0.00732211
4	6	0.0965428	0.0054395	0.00602829	0.0207297	0.00519707	0.0051601
5	7	0.0954193	0.00462261	0.00492338	0.0231587	0.00528111	0.00608833
6	8	0.0958288	0.00410407	0.00401617	0.0290735	0.00498293	0.00568701
7	9	0.0970283	0.00354564	0.00347608	0.0334823	0.00466397	0.00427916
8	10	0.0983332	0.0032948	0.00338738	0.0373687	0.00431508	0.00386764
9	20	0.108982	0.00190972	0.0017098	0.0634632	0.00287278	0.00304987
10	50	0.118366	0.000771589	0.000738772	0.0718225	6.49137e-06	6.49137e-06

## Sheet: gt_opt_scatter
Unnamed: 0	means	ci_low	ci_high	source
0	[0.039599999999999996, 0.6135294117647059, 0.011222222222222219, -0.03162499999999999, 0.037941176470588235, 0.015588235294117661, 0.02772222222222223, 0.13632222222222223, 0.038266666666666636, 0.908, 0.6276470588235296, 0.7659222222222222, 0.12127272727272728, -0.1687, 0.06995555555555553, 0.04737777777777778, 0.04984999999999998, -0.21712222222222222, -0.021055555555555553, -0.0256222222222222…	[0.03664764705882353, 0.19984999999999997, 0.028533333333333334, 0.0698790625, 0.025035294117647038, 0.024449705882352936, 0.03730777777777779, 0.11200888888888888, 0.06810555555555552, 0.12237294117647068, 0.18033470588235295, 0.16886361111111092, 0.08246704545454547, 0.1705691666666667, 0.043535555555555536, 0.04041361111111112, 0.044225625000000005, 0.1339022222222222, 0.10087527777777779, 0.0…	[0.06250970588235293, 0.20372235294117647, 0.03198888888888889, 0.0376625, 0.026291176470588186, 0.031069117647058823, 0.0552286111111111, 0.13908972222222227, 0.07370722222222223, 0.08278705882352921, 0.1910723529411763, 0.12288277777777767, 0.085975, 0.15977277777777774, 0.04834305555555554, 0.051949166666666685, 0.06737968749999995, 0.12231999999999994, 0.09559138888888889, 0.02458888888888889…	human
1	[0.0, 1.0, 0.0, 0.0, 0.0, 0.0, 0.0, 0.0, 0.0, 1.0, 1, 1.0, 1, 2.2204460492503132e-17, 0.0, 0.0, 0.0, 0.0, 0.0, 0.0, -1.0, 1.0, 0.0, 1.0, 1.0, 0.0, 0.0, 0.0, 1.0, 0.0, 0.0, 0.0, -1.0, 1.0, 1, 5.551115123125783e-18, -1.0, 1.0, 0.0, 1.0, 1.0, -1.0, -1.0, 1.0, -1.0, 1.0, 0, 0.0, 1, 0.0, 1, 0.0, 1.0, 1.0, 1.0, 1.0, 1.0, -1.0, 0, 0.0, 0.0, 0.0, 0.0, 0.0, 0.0, 0.0, 1.0, 1.0, 0.0, 0.0, 0.0, -1.0, -1.0, 1…	[]	[]	gt_opt

## Sheet: think_params
Unnamed: 0	means	err_low	err_high	config
All Components	0.811836	0.0286304	0.0202135	All Components
Ablate Center Weight	0.807419	0.0191838	0.0256089	Ablate Center Weight
Ablate Connect Weight	0.482806	0.0348677	0.0397193	Ablate Connect Weight
Ablate Block Weight	0.508592	0.0186762	0.0185895	Ablate Block Weight
Only Connect Weight	0.514137	0.0173137	0.0196773	Only Connect Weight
Only Block Weight	0.488617	0.0341379	0.027956	Only Block Weight
Only Center Weight	0.436281	0.0486117	0.0541199	Only Center Weight
