# Supplementary material for: People use fast and flat simulation to reason about new games
Source: Nature. 2026 Jul 15;655(8123):598–607. doi: 10.1038/s41586-026-10722-1 (PMC13372689; doi:10.1038/s41586-026-10722-1)
Supplement: Supplementary file 3 — Data files associated with the main figures and extended data figures. [file 41586_2026_10722_MOESM3_ESM.zip › figure-files-proof/draw_req.xlsx]

## Sheet: draw_fig_abl-block_grid
EV	fun_think	prob
-0.493875	6.52632	0.887687
-0.493875	7.16806	0.886999
-0.493875	7.8098	0.886307
-0.493875	8.45154	0.885612
-0.493875	9.09329	0.884913
-0.493875	9.73503	0.88421
-0.493875	10.3768	0.883503
-0.493875	11.0185	0.882793
-0.493875	11.6603	0.882079
-0.493875	12.302	0.881361
-0.493875	12.9437	0.880639
-0.493875	13.5855	0.879914
-0.493875	14.2272	0.879185
-0.493875	14.869	0.878452
-0.493875	15.5107	0.877715
-0.493875	16.1525	0.876974
-0.493875	16.7942	0.876229
-0.493875	17.4359	0.875481
-0.493875	18.0777	0.874728
-0.493875	18.7194	0.873972
-0.493875	19.3612	0.873212
-0.493875	20.0029	0.872447
-0.493875	20.6447	0.871679
-0.493875	21.2864	0.870907
-0.493875	21.9281	0.870131
-0.493875	22.5699	0.869351
-0.493875	23.2116	0.868567
-0.493875	23.8534	0.867779
-0.493875	24.4951	0.866987
-0.493875	25.1368	0.866191
-0.493875	25.7786	0.86539
-0.493875	26.4203	0.864586
-0.493875	27.0621	0.863778
-0.493875	27.7038	0.862966
-0.493875	28.3456	0.862149
-0.493875	28.9873	0.861329
-0.493875	29.629	0.860504
-0.493875	30.2708	0.859675
-0.493875	30.9125	0.858842
-0.493875	31.5543	0.858005
-0.493875	32.196	0.857164
-0.493875	32.8378	0.856319
-0.493875	33.4795	0.855469
-0.493875	34.1212	0.854616
-0.493875	34.763	0.853758
-0.493875	35.4047	0.852896
-0.493875	36.0465	0.85203
-0.493875	36.6882	0.851159
-0.493875	37.33	0.850284
-0.493875	37.9717	0.849405
-0.493875	38.6134	0.848522
-0.493875	39.2552	0.847634
-0.493875	39.8969	0.846743
-0.493875	40.5387	0.845847
-0.493875	41.1804	0.844946
-0.493875	41.8222	0.844042
-0.493875	42.4639	0.843133
-0.493875	43.1056	0.842219
-0.493875	43.7474	0.841302
-0.493875	44.3891	0.84038
-0.493875	45.0309	0.839453
-0.493875	45.6726	0.838523
-0.493875	46.3144	0.837588
-0.493875	46.9561	0.836648
-0.493875	47.5978	0.835704
-0.493875	48.2396	0.834756
-0.493875	48.8813	0.833804
-0.493875	49.5231	0.832847
-0.493875	50.1648	0.831885
-0.493875	50.8065	0.830919
-0.493875	51.4483	0.829949
-0.493875	52.09	0.828974
-0.493875	52.7318	0.827995
-0.493875	53.3735	0.827012
-0.493875	54.0153	0.826024
-0.493875	54.657	0.825031
-0.493875	55.2987	0.824034
-0.493875	55.9405	0.823033
-0.493875	56.5822	0.822027
-0.493875	57.224	0.821017
-0.493875	57.8657	0.820002
-0.493875	58.5075	0.818982
-0.493875	59.1492	0.817959
-0.493875	59.7909	0.81693
-0.493875	60.4327	0.815897
-0.493875	61.0744	0.81486
-0.493875	61.7162	0.813818
-0.493875	62.3579	0.812772
-0.493875	62.9997	0.811721
-0.493875	63.6414	0.810665
-0.493875	64.2831	0.809605
-0.493875	64.9249	0.80854
-0.493875	65.5666	0.807471
-0.493875	66.2084	0.806398
-0.493875	66.8501	0.805319
-0.493875	67.4919	0.804237
-0.493875	68.1336	0.803149
-0.493875	68.7753	0.802057
-0.493875	69.4171	0.800961
-0.493875	70.0588	0.79986
-0.483584	6.52632	0.885463
-0.483584	7.16806	0.884764
-0.483584	7.8098	0.88406
-0.483584	8.45154	0.883353
-0.483584	9.09329	0.882642
-0.483584	9.73503	0.881927
-0.483584	10.3768	0.881208
-0.483584	11.0185	0.880486
-0.483584	11.6603	0.87976
-0.483584	12.302	0.879029
-0.483584	12.9437	0.878296
-0.483584	13.5855	0.877558
-0.483584	14.2272	0.876816
-0.483584	14.869	0.876071
-0.483584	15.5107	0.875322
-0.483584	16.1525	0.874568
-0.483584	16.7942	0.873811
-0.483584	17.4359	0.87305
-0.483584	18.0777	0.872285
-0.483584	18.7194	0.871516
-0.483584	19.3612	0.870743
-0.483584	20.0029	0.869966
-0.483584	20.6447	0.869185
-0.483584	21.2864	0.868401
-0.483584	21.9281	0.867612
-0.483584	22.5699	0.866819
-0.483584	23.2116	0.866022
-0.483584	23.8534	0.865221
-0.483584	24.4951	0.864416
-0.483584	25.1368	0.863607
-0.483584	25.7786	0.862794
-0.483584	26.4203	0.861977
-0.483584	27.0621	0.861155
-0.483584	27.7038	0.86033
-0.483584	28.3456	0.8595
-0.483584	28.9873	0.858667
-0.483584	29.629	0.857829
-0.483584	30.2708	0.856987
-0.483584	30.9125	0.856141
-0.483584	31.5543	0.85529
-0.483584	32.196	0.854436
-0.483584	32.8378	0.853577
-0.483584	33.4795	0.852714
-0.483584	34.1212	0.851847
-0.483584	34.763	0.850976
-0.483584	35.4047	0.8501
-0.483584	36.0465	0.84922
-0.483584	36.6882	0.848336
-0.483584	37.33	0.847448
-0.483584	37.9717	0.846555
-0.483584	38.6134	0.845658
-0.483584	39.2552	0.844757
-0.483584	39.8969	0.843851
-0.483584	40.5387	0.842941
-0.483584	41.1804	0.842027
-0.483584	41.8222	0.841109
-0.483584	42.4639	0.840186
-0.483584	43.1056	0.839259
-0.483584	43.7474	0.838327
-0.483584	44.3891	0.837391
-0.483584	45.0309	0.836451
-0.483584	45.6726	0.835506
-0.483584	46.3144	0.834557
-0.483584	46.9561	0.833604
-0.483584	47.5978	0.832646
-0.483584	48.2396	0.831684
-0.483584	48.8813	0.830717
-0.483584	49.5231	0.829746
-0.483584	50.1648	0.82877
-0.483584	50.8065	0.82779
-0.483584	51.4483	0.826806
-0.483584	52.09	0.825817
-0.483584	52.7318	0.824823
-0.483584	53.3735	0.823826
-0.483584	54.0153	0.822823
-0.483584	54.657	0.821817
-0.483584	55.2987	0.820805
-0.483584	55.9405	0.81979
-0.483584	56.5822	0.818769
-0.483584	57.224	0.817744
-0.483584	57.8657	0.816715
-0.483584	58.5075	0.815681
-0.483584	59.1492	0.814643
-0.483584	59.7909	0.8136
-0.483584	60.4327	0.812553
-0.483584	61.0744	0.811501
-0.483584	61.7162	0.810445
-0.483584	62.3579	0.809384
-0.483584	62.9997	0.808318
-0.483584	63.6414	0.807248
-0.483584	64.2831	0.806174
-0.483584	64.9249	0.805094
-0.483584	65.5666	0.804011
-0.483584	66.2084	0.802922
-0.483584	66.8501	0.80183
-0.483584	67.4919	0.800732
-0.483584	68.1336	0.79963
-0.483584	68.7753	0.798524
-0.483584	69.4171	0.797413
-0.483584	70.0588	0.796297
-0.473293	6.52632	0.883201
-0.473293	7.16806	0.88249
-0.473293	7.8098	0.881774
-0.473293	8.45154	0.881055
-0.473293	9.09329	0.880332
-0.473293	9.73503	0.879605
-0.473293	10.3768	0.878874
-0.473293	11.0185	0.878139
-0.473293	11.6603	0.877401
-0.473293	12.302	0.876658
-0.473293	12.9437	0.875912
-0.473293	13.5855	0.875162
-0.473293	14.2272	0.874408
-0.473293	14.869	0.87365
-0.473293	15.5107	0.872888
-0.473293	16.1525	0.872122
-0.473293	16.7942	0.871353
-0.473293	17.4359	0.870579
-0.473293	18.0777	0.869801
-0.473293	18.7194	0.86902
-0.473293	19.3612	0.868234
-0.473293	20.0029	0.867444
-0.473293	20.6447	0.866651
-0.473293	21.2864	0.865853
-0.473293	21.9281	0.865051
-0.473293	22.5699	0.864245
-0.473293	23.2116	0.863435
-0.473293	23.8534	0.862621
-0.473293	24.4951	0.861803
-0.473293	25.1368	0.860981
-0.473293	25.7786	0.860155
-0.473293	26.4203	0.859325
-0.473293	27.0621	0.85849
-0.473293	27.7038	0.857651
-0.473293	28.3456	0.856809
-0.473293	28.9873	0.855962
-0.473293	29.629	0.85511
-0.473293	30.2708	0.854255
-0.473293	30.9125	0.853396
-0.473293	31.5543	0.852532
-0.473293	32.196	0.851664
-0.473293	32.8378	0.850792
-0.473293	33.4795	0.849915
-0.473293	34.1212	0.849034
-0.473293	34.763	0.848149
-0.473293	35.4047	0.84726
-0.473293	36.0465	0.846367
-0.473293	36.6882	0.845469
-0.473293	37.33	0.844567
-0.473293	37.9717	0.84366
-0.473293	38.6134	0.84275
-0.473293	39.2552	0.841835
-0.473293	39.8969	0.840915
-0.473293	40.5387	0.839992
-0.473293	41.1804	0.839064
-0.473293	41.8222	0.838131
-0.473293	42.4639	0.837194
-0.473293	43.1056	0.836253
-0.473293	43.7474	0.835308
-0.473293	44.3891	0.834358
-0.473293	45.0309	0.833403
-0.473293	45.6726	0.832445
-0.473293	46.3144	0.831481
-0.473293	46.9561	0.830514
-0.473293	47.5978	0.829542
-0.473293	48.2396	0.828565
-0.473293	48.8813	0.827585
-0.473293	49.5231	0.826599
-0.473293	50.1648	0.825609
-0.473293	50.8065	0.824615
-0.473293	51.4483	0.823616
-0.473293	52.09	0.822613
-0.473293	52.7318	0.821606
-0.473293	53.3735	0.820593
-0.473293	54.0153	0.819577
-0.473293	54.657	0.818555
-0.473293	55.2987	0.81753
-0.473293	55.9405	0.8165
-0.473293	56.5822	0.815465
-0.473293	57.224	0.814426
-0.473293	57.8657	0.813382
-0.473293	58.5075	0.812334
-0.473293	59.1492	0.811281
-0.473293	59.7909	0.810224
-0.473293	60.4327	0.809162
-0.473293	61.0744	0.808095
-0.473293	61.7162	0.807024
-0.473293	62.3579	0.805949
-0.473293	62.9997	0.804869
-0.473293	63.6414	0.803784
-0.473293	64.2831	0.802695
-0.473293	64.9249	0.801601
-0.473293	65.5666	0.800503
-0.473293	66.2084	0.7994
-0.473293	66.8501	0.798293
-0.473293	67.4919	0.797181
-0.473293	68.1336	0.796064
-0.473293	68.7753	0.794943
-0.473293	69.4171	0.793817
-0.473293	70.0588	0.792687
-0.463002	6.52632	0.880901
-0.463002	7.16806	0.880177
-0.463002	7.8098	0.879449
-0.463002	8.45154	0.878718
-0.463002	9.09329	0.877982
-0.463002	9.73503	0.877243
-0.463002	10.3768	0.8765
-0.463002	11.0185	0.875753
-0.463002	11.6603	0.875002
-0.463002	12.302	0.874247
-0.463002	12.9437	0.873488
-0.463002	13.5855	0.872726
-0.463002	14.2272	0.871959
-0.463002	14.869	0.871189
-0.463002	15.5107	0.870414
-0.463002	16.1525	0.869636
-0.463002	16.7942	0.868853
-0.463002	17.4359	0.868067
-0.463002	18.0777	0.867276
-0.463002	18.7194	0.866482
-0.463002	19.3612	0.865683
-0.463002	20.0029	0.864881
-0.463002	20.6447	0.864074
-0.463002	21.2864	0.863263
-0.463002	21.9281	0.862449
-0.463002	22.5699	0.86163
-0.463002	23.2116	0.860807
-0.463002	23.8534	0.85998
-0.463002	24.4951	0.859148
-0.463002	25.1368	0.858313
-0.463002	25.7786	0.857474
-0.463002	26.4203	0.85663
-0.463002	27.0621	0.855782
-0.463002	27.7038	0.85493
-0.463002	28.3456	0.854074
-0.463002	28.9873	0.853214
-0.463002	29.629	0.852349
-0.463002	30.2708	0.85148
-0.463002	30.9125	0.850607
-0.463002	31.5543	0.84973
-0.463002	32.196	0.848848
-0.463002	32.8378	0.847962
-0.463002	33.4795	0.847072
-0.463002	34.1212	0.846178
-0.463002	34.763	0.845279
-0.463002	35.4047	0.844376
-0.463002	36.0465	0.843469
-0.463002	36.6882	0.842558
-0.463002	37.33	0.841642
-0.463002	37.9717	0.840721
-0.463002	38.6134	0.839797
-0.463002	39.2552	0.838868
-0.463002	39.8969	0.837935
-0.463002	40.5387	0.836997
-0.463002	41.1804	0.836055
-0.463002	41.8222	0.835108
-0.463002	42.4639	0.834158
-0.463002	43.1056	0.833202
-0.463002	43.7474	0.832243
-0.463002	44.3891	0.831279
-0.463002	45.0309	0.83031
-0.463002	45.6726	0.829337
-0.463002	46.3144	0.82836
-0.463002	46.9561	0.827378
-0.463002	47.5978	0.826392
-0.463002	48.2396	0.825401
-0.463002	48.8813	0.824406
-0.463002	49.5231	0.823407
-0.463002	50.1648	0.822402
-0.463002	50.8065	0.821394
-0.463002	51.4483	0.820381
-0.463002	52.09	0.819363
-0.463002	52.7318	0.818341
-0.463002	53.3735	0.817315
-0.463002	54.0153	0.816284
-0.463002	54.657	0.815248
-0.463002	55.2987	0.814208
-0.463002	55.9405	0.813163
-0.463002	56.5822	0.812114
-0.463002	57.224	0.81106
-0.463002	57.8657	0.810002
-0.463002	58.5075	0.808939
-0.463002	59.1492	0.807872
-0.463002	59.7909	0.8068
-0.463002	60.4327	0.805724
-0.463002	61.0744	0.804643
-0.463002	61.7162	0.803557
-0.463002	62.3579	0.802467
-0.463002	62.9997	0.801372
-0.463002	63.6414	0.800273
-0.463002	64.2831	0.799169
-0.463002	64.9249	0.798061
-0.463002	65.5666	0.796948
-0.463002	66.2084	0.795831
-0.463002	66.8501	0.794708
-0.463002	67.4919	0.793582
-0.463002	68.1336	0.792451
-0.463002	68.7753	0.791315
-0.463002	69.4171	0.790174
-0.463002	70.0588	0.789029
-0.45271	6.52632	0.878561
-0.45271	7.16806	0.877825
-0.45271	7.8098	0.877085
-0.45271	8.45154	0.876341
-0.45271	9.09329	0.875593
-0.45271	9.73503	0.874841
-0.45271	10.3768	0.874086
-0.45271	11.0185	0.873326
-0.45271	11.6603	0.872563
-0.45271	12.302	0.871795
-0.45271	12.9437	0.871024
-0.45271	13.5855	0.870249
-0.45271	14.2272	0.86947
-0.45271	14.869	0.868686
-0.45271	15.5107	0.867899
-0.45271	16.1525	0.867108
-0.45271	16.7942	0.866313
-0.45271	17.4359	0.865513
-0.45271	18.0777	0.86471
-0.45271	18.7194	0.863902
-0.45271	19.3612	0.863091
-0.45271	20.0029	0.862275
-0.45271	20.6447	0.861456
-0.45271	21.2864	0.860632
-0.45271	21.9281	0.859804
-0.45271	22.5699	0.858972
-0.45271	23.2116	0.858136
-0.45271	23.8534	0.857295
-0.45271	24.4951	0.856451
-0.45271	25.1368	0.855602
-0.45271	25.7786	0.854749
-0.45271	26.4203	0.853892
-0.45271	27.0621	0.853031
-0.45271	27.7038	0.852166
-0.45271	28.3456	0.851296
-0.45271	28.9873	0.850422
-0.45271	29.629	0.849544
-0.45271	30.2708	0.848662
-0.45271	30.9125	0.847775
-0.45271	31.5543	0.846884
-0.45271	32.196	0.845989
-0.45271	32.8378	0.845089
-0.45271	33.4795	0.844185
-0.45271	34.1212	0.843277
-0.45271	34.763	0.842365
-0.45271	35.4047	0.841448
-0.45271	36.0465	0.840527
-0.45271	36.6882	0.839602
-0.45271	37.33	0.838672
-0.45271	37.9717	0.837738
-0.45271	38.6134	0.836799
-0.45271	39.2552	0.835856
-0.45271	39.8969	0.834909
-0.45271	40.5387	0.833957
-0.45271	41.1804	0.833001
-0.45271	41.8222	0.83204
-0.45271	42.4639	0.831076
-0.45271	43.1056	0.830106
-0.45271	43.7474	0.829132
-0.45271	44.3891	0.828154
-0.45271	45.0309	0.827172
-0.45271	45.6726	0.826184
-0.45271	46.3144	0.825193
-0.45271	46.9561	0.824197
-0.45271	47.5978	0.823196
-0.45271	48.2396	0.822191
-0.45271	48.8813	0.821182
-0.45271	49.5231	0.820168
-0.45271	50.1648	0.819149
-0.45271	50.8065	0.818126
-0.45271	51.4483	0.817099
-0.45271	52.09	0.816067
-0.45271	52.7318	0.81503
-0.45271	53.3735	0.813989
-0.45271	54.0153	0.812944
-0.45271	54.657	0.811894
-0.45271	55.2987	0.810839
-0.45271	55.9405	0.80978
-0.45271	56.5822	0.808716
-0.45271	57.224	0.807648
-0.45271	57.8657	0.806575
-0.45271	58.5075	0.805498
-0.45271	59.1492	0.804416
-0.45271	59.7909	0.803329
-0.45271	60.4327	0.802238
-0.45271	61.0744	0.801143
-0.45271	61.7162	0.800043
-0.45271	62.3579	0.798938
-0.45271	62.9997	0.797829
-0.45271	63.6414	0.796715
-0.45271	64.2831	0.795596
-0.45271	64.9249	0.794473
-0.45271	65.5666	0.793346
-0.45271	66.2084	0.792214
-0.45271	66.8501	0.791077
-0.45271	67.4919	0.789936
-0.45271	68.1336	0.78879
-0.45271	68.7753	0.787639
-0.45271	69.4171	0.786484
-0.45271	70.0588	0.785325
-0.442419	6.52632	0.876181
-0.442419	7.16806	0.875433
-0.442419	7.8098	0.87468
-0.442419	8.45154	0.873924
-0.442419	9.09329	0.873164
-0.442419	9.73503	0.872399
-0.442419	10.3768	0.871631
-0.442419	11.0185	0.870859
-0.442419	11.6603	0.870083
-0.442419	12.302	0.869303
-0.442419	12.9437	0.868519
-0.442419	13.5855	0.867731
-0.442419	14.2272	0.866939
-0.442419	14.869	0.866143
-0.442419	15.5107	0.865343
-0.442419	16.1525	0.864538
-0.442419	16.7942	0.86373
-0.442419	17.4359	0.862918
-0.442419	18.0777	0.862101
-0.442419	18.7194	0.861281
-0.442419	19.3612	0.860456
-0.442419	20.0029	0.859628
-0.442419	20.6447	0.858795
-0.442419	21.2864	0.857958
-0.442419	21.9281	0.857117
-0.442419	22.5699	0.856271
-0.442419	23.2116	0.855422
-0.442419	23.8534	0.854568
-0.442419	24.4951	0.85371
-0.442419	25.1368	0.852848
-0.442419	25.7786	0.851982
-0.442419	26.4203	0.851111
-0.442419	27.0621	0.850237
-0.442419	27.7038	0.849358
-0.442419	28.3456	0.848474
-0.442419	28.9873	0.847587
-0.442419	29.629	0.846695
-0.442419	30.2708	0.845799
-0.442419	30.9125	0.844899
-0.442419	31.5543	0.843994
-0.442419	32.196	0.843085
-0.442419	32.8378	0.842172
-0.442419	33.4795	0.841254
-0.442419	34.1212	0.840332
-0.442419	34.763	0.839406
-0.442419	35.4047	0.838475
-0.442419	36.0465	0.83754
-0.442419	36.6882	0.836601
-0.442419	37.33	0.835657
-0.442419	37.9717	0.834709
-0.442419	38.6134	0.833756
-0.442419	39.2552	0.832799
-0.442419	39.8969	0.831838
-0.442419	40.5387	0.830872
-0.442419	41.1804	0.829902
-0.442419	41.8222	0.828927
-0.442419	42.4639	0.827948
-0.442419	43.1056	0.826964
-0.442419	43.7474	0.825976
-0.442419	44.3891	0.824984
-0.442419	45.0309	0.823987
-0.442419	45.6726	0.822985
-0.442419	46.3144	0.821979
-0.442419	46.9561	0.820969
-0.442419	47.5978	0.819954
-0.442419	48.2396	0.818935
-0.442419	48.8813	0.817911
-0.442419	49.5231	0.816883
-0.442419	50.1648	0.81585
-0.442419	50.8065	0.814812
-0.442419	51.4483	0.81377
-0.442419	52.09	0.812724
-0.442419	52.7318	0.811673
-0.442419	53.3735	0.810617
-0.442419	54.0153	0.809557
-0.442419	54.657	0.808493
-0.442419	55.2987	0.807423
-0.442419	55.9405	0.80635
-0.442419	56.5822	0.805272
-0.442419	57.224	0.804189
-0.442419	57.8657	0.803101
-0.442419	58.5075	0.802009
-0.442419	59.1492	0.800913
-0.442419	59.7909	0.799812
-0.442419	60.4327	0.798706
-0.442419	61.0744	0.797596
-0.442419	61.7162	0.796481
-0.442419	62.3579	0.795362
-0.442419	62.9997	0.794238
-0.442419	63.6414	0.793109
-0.442419	64.2831	0.791976
-0.442419	64.9249	0.790839
-0.442419	65.5666	0.789696
-0.442419	66.2084	0.78855
-0.442419	66.8501	0.787398
-0.442419	67.4919	0.786242
-0.442419	68.1336	0.785082
-0.442419	68.7753	0.783917
-0.442419	69.4171	0.782747
-0.442419	70.0588	0.781573
-0.432128	6.52632	0.873762
-0.432128	7.16806	0.873001
-0.432128	7.8098	0.872236
-0.432128	8.45154	0.871467
-0.432128	9.09329	0.870694
-0.432128	9.73503	0.869917
-0.432128	10.3768	0.869136
-0.432128	11.0185	0.868351
-0.432128	11.6603	0.867562
-0.432128	12.302	0.866769
-0.432128	12.9437	0.865973
-0.432128	13.5855	0.865172
-0.432128	14.2272	0.864367
-0.432128	14.869	0.863558
-0.432128	15.5107	0.862744
-0.432128	16.1525	0.861927
-0.432128	16.7942	0.861106
-0.432128	17.4359	0.86028
-0.432128	18.0777	0.859451
-0.432128	18.7194	0.858617
-0.432128	19.3612	0.857779
-0.432128	20.0029	0.856937
-0.432128	20.6447	0.856091
-0.432128	21.2864	0.855241
-0.432128	21.9281	0.854386
-0.432128	22.5699	0.853528
-0.432128	23.2116	0.852665
-0.432128	23.8534	0.851798
-0.432128	24.4951	0.850926
-0.432128	25.1368	0.850051
-0.432128	25.7786	0.849171
-0.432128	26.4203	0.848287
-0.432128	27.0621	0.847398
-0.432128	27.7038	0.846506
-0.432128	28.3456	0.845609
-0.432128	28.9873	0.844707
-0.432128	29.629	0.843802
-0.432128	30.2708	0.842892
-0.432128	30.9125	0.841978
-0.432128	31.5543	0.841059
-0.432128	32.196	0.840137
-0.432128	32.8378	0.839209
-0.432128	33.4795	0.838278
-0.432128	34.1212	0.837342
-0.432128	34.763	0.836402
-0.432128	35.4047	0.835457
-0.432128	36.0465	0.834508
-0.432128	36.6882	0.833554
-0.432128	37.33	0.832597
-0.432128	37.9717	0.831634
-0.432128	38.6134	0.830668
-0.432128	39.2552	0.829696
-0.432128	39.8969	0.828721
-0.432128	40.5387	0.827741
-0.432128	41.1804	0.826756
-0.432128	41.8222	0.825767
-0.432128	42.4639	0.824774
-0.432128	43.1056	0.823776
-0.432128	43.7474	0.822774
-0.432128	44.3891	0.821767
-0.432128	45.0309	0.820756
-0.432128	45.6726	0.81974
-0.432128	46.3144	0.81872
-0.432128	46.9561	0.817695
-0.432128	47.5978	0.816666
-0.432128	48.2396	0.815632
-0.432128	48.8813	0.814594
-0.432128	49.5231	0.813551
-0.432128	50.1648	0.812503
-0.432128	50.8065	0.811451
-0.432128	51.4483	0.810395
-0.432128	52.09	0.809334
-0.432128	52.7318	0.808269
-0.432128	53.3735	0.807198
-0.432128	54.0153	0.806124
-0.432128	54.657	0.805045
-0.432128	55.2987	0.803961
-0.432128	55.9405	0.802873
-0.432128	56.5822	0.80178
-0.432128	57.224	0.800682
-0.432128	57.8657	0.79958
-0.432128	58.5075	0.798474
-0.432128	59.1492	0.797363
-0.432128	59.7909	0.796247
-0.432128	60.4327	0.795127
-0.432128	61.0744	0.794002
-0.432128	61.7162	0.792872
-0.432128	62.3579	0.791738
-0.432128	62.9997	0.7906
-0.432128	63.6414	0.789457
-0.432128	64.2831	0.788309
-0.432128	64.9249	0.787157
-0.432128	65.5666	0.786
-0.432128	66.2084	0.784838
-0.432128	66.8501	0.783672
-0.432128	67.4919	0.782501
-0.432128	68.1336	0.781326
-0.432128	68.7753	0.780146
-0.432128	69.4171	0.778962
-0.432128	70.0588	0.777773
-0.421837	6.52632	0.871302
-0.421837	7.16806	0.870528
-0.421837	7.8098	0.86975
-0.421837	8.45154	0.868969
-0.421837	9.09329	0.868183
-0.421837	9.73503	0.867393
-0.421837	10.3768	0.8666
-0.421837	11.0185	0.865802
-0.421837	11.6603	0.865
-0.421837	12.302	0.864194
-0.421837	12.9437	0.863384
-0.421837	13.5855	0.86257
-0.421837	14.2272	0.861752
-0.421837	14.869	0.86093
-0.421837	15.5107	0.860104
-0.421837	16.1525	0.859274
-0.421837	16.7942	0.858439
-0.421837	17.4359	0.8576
-0.421837	18.0777	0.856758
-0.421837	18.7194	0.855911
-0.421837	19.3612	0.855059
-0.421837	20.0029	0.854204
-0.421837	20.6447	0.853344
-0.421837	21.2864	0.852481
-0.421837	21.9281	0.851613
-0.421837	22.5699	0.85074
-0.421837	23.2116	0.849864
-0.421837	23.8534	0.848983
-0.421837	24.4951	0.848098
-0.421837	25.1368	0.847209
-0.421837	25.7786	0.846316
-0.421837	26.4203	0.845418
-0.421837	27.0621	0.844516
-0.421837	27.7038	0.843609
-0.421837	28.3456	0.842699
-0.421837	28.9873	0.841784
-0.421837	29.629	0.840864
-0.421837	30.2708	0.839941
-0.421837	30.9125	0.839012
-0.421837	31.5543	0.83808
-0.421837	32.196	0.837143
-0.421837	32.8378	0.836202
-0.421837	33.4795	0.835257
-0.421837	34.1212	0.834307
-0.421837	34.763	0.833352
-0.421837	35.4047	0.832393
-0.421837	36.0465	0.83143
-0.421837	36.6882	0.830463
-0.421837	37.33	0.829491
-0.421837	37.9717	0.828514
-0.421837	38.6134	0.827533
-0.421837	39.2552	0.826548
-0.421837	39.8969	0.825558
-0.421837	40.5387	0.824564
-0.421837	41.1804	0.823565
-0.421837	41.8222	0.822562
-0.421837	42.4639	0.821554
-0.421837	43.1056	0.820542
-0.421837	43.7474	0.819525
-0.421837	44.3891	0.818504
-0.421837	45.0309	0.817479
-0.421837	45.6726	0.816448
-0.421837	46.3144	0.815414
-0.421837	46.9561	0.814374
-0.421837	47.5978	0.813331
-0.421837	48.2396	0.812282
-0.421837	48.8813	0.81123
-0.421837	49.5231	0.810172
-0.421837	50.1648	0.80911
-0.421837	50.8065	0.808044
-0.421837	51.4483	0.806973
-0.421837	52.09	0.805897
-0.421837	52.7318	0.804817
-0.421837	53.3735	0.803733
-0.421837	54.0153	0.802643
-0.421837	54.657	0.80155
-0.421837	55.2987	0.800451
-0.421837	55.9405	0.799348
-0.421837	56.5822	0.798241
-0.421837	57.224	0.797129
-0.421837	57.8657	0.796012
-0.421837	58.5075	0.794891
-0.421837	59.1492	0.793765
-0.421837	59.7909	0.792635
-0.421837	60.4327	0.7915
-0.421837	61.0744	0.79036
-0.421837	61.7162	0.789216
-0.421837	62.3579	0.788068
-0.421837	62.9997	0.786914
-0.421837	63.6414	0.785756
-0.421837	64.2831	0.784594
-0.421837	64.9249	0.783427
-0.421837	65.5666	0.782256
-0.421837	66.2084	0.781079
-0.421837	66.8501	0.779899
-0.421837	67.4919	0.778713
-0.421837	68.1336	0.777524
-0.421837	68.7753	0.776329
-0.421837	69.4171	0.77513
-0.421837	70.0588	0.773927
-0.411546	6.52632	0.868801
-0.411546	7.16806	0.868014
-0.411546	7.8098	0.867224
-0.411546	8.45154	0.866429
-0.411546	9.09329	0.865631
-0.411546	9.73503	0.864828
-0.411546	10.3768	0.864021
-0.411546	11.0185	0.863211
-0.411546	11.6603	0.862396
-0.411546	12.302	0.861577
-0.411546	12.9437	0.860754
-0.411546	13.5855	0.859927
-0.411546	14.2272	0.859096
-0.411546	14.869	0.85826
-0.411546	15.5107	0.857421
-0.411546	16.1525	0.856577
-0.411546	16.7942	0.855729
-0.411546	17.4359	0.854877
-0.411546	18.0777	0.854021
-0.411546	18.7194	0.853161
-0.411546	19.3612	0.852296
-0.411546	20.0029	0.851427
-0.411546	20.6447	0.850554
-0.411546	21.2864	0.849677
-0.411546	21.9281	0.848795
-0.411546	22.5699	0.84791
-0.411546	23.2116	0.84702
-0.411546	23.8534	0.846125
-0.411546	24.4951	0.845227
-0.411546	25.1368	0.844324
-0.411546	25.7786	0.843416
-0.411546	26.4203	0.842505
-0.411546	27.0621	0.841589
-0.411546	27.7038	0.840669
-0.411546	28.3456	0.839744
-0.411546	28.9873	0.838815
-0.411546	29.629	0.837882
-0.411546	30.2708	0.836944
-0.411546	30.9125	0.836002
-0.411546	31.5543	0.835056
-0.411546	32.196	0.834105
-0.411546	32.8378	0.83315
-0.411546	33.4795	0.83219
-0.411546	34.1212	0.831226
-0.411546	34.763	0.830257
-0.411546	35.4047	0.829284
-0.411546	36.0465	0.828307
-0.411546	36.6882	0.827325
-0.411546	37.33	0.826339
-0.411546	37.9717	0.825348
-0.411546	38.6134	0.824353
-0.411546	39.2552	0.823354
-0.411546	39.8969	0.822349
-0.411546	40.5387	0.821341
-0.411546	41.1804	0.820328
-0.411546	41.8222	0.81931
-0.411546	42.4639	0.818288
-0.411546	43.1056	0.817261
-0.411546	43.7474	0.81623
-0.411546	44.3891	0.815195
-0.411546	45.0309	0.814155
-0.411546	45.6726	0.81311
-0.411546	46.3144	0.812061
-0.411546	46.9561	0.811007
-0.411546	47.5978	0.809949
-0.411546	48.2396	0.808886
-0.411546	48.8813	0.807819
-0.411546	49.5231	0.806747
-0.411546	50.1648	0.80567
-0.411546	50.8065	0.804589
-0.411546	51.4483	0.803504
-0.411546	52.09	0.802413
-0.411546	52.7318	0.801319
-0.411546	53.3735	0.80022
-0.411546	54.0153	0.799116
-0.411546	54.657	0.798007
-0.411546	55.2987	0.796894
-0.411546	55.9405	0.795777
-0.411546	56.5822	0.794655
-0.411546	57.224	0.793528
-0.411546	57.8657	0.792397
-0.411546	58.5075	0.791261
-0.411546	59.1492	0.79012
-0.411546	59.7909	0.788975
-0.411546	60.4327	0.787826
-0.411546	61.0744	0.786672
-0.411546	61.7162	0.785513
-0.411546	62.3579	0.784349
-0.411546	62.9997	0.783182
-0.411546	63.6414	0.782009
-0.411546	64.2831	0.780832
-0.411546	64.9249	0.77965
-0.411546	65.5666	0.778464
-0.411546	66.2084	0.777273
-0.411546	66.8501	0.776078
-0.411546	67.4919	0.774878
-0.411546	68.1336	0.773674
-0.411546	68.7753	0.772465
-0.411546	69.4171	0.771251
-0.411546	70.0588	0.770033
-0.401255	6.52632	0.866258
-0.401255	7.16806	0.865459
-0.401255	7.8098	0.864655
-0.401255	8.45154	0.863848
-0.401255	9.09329	0.863037
-0.401255	9.73503	0.862221
-0.401255	10.3768	0.861401
-0.401255	11.0185	0.860577
-0.401255	11.6603	0.859749
-0.401255	12.302	0.858917
-0.401255	12.9437	0.858081
-0.401255	13.5855	0.857241
-0.401255	14.2272	0.856396
-0.401255	14.869	0.855548
-0.401255	15.5107	0.854695
-0.401255	16.1525	0.853838
-0.401255	16.7942	0.852977
-0.401255	17.4359	0.852111
-0.401255	18.0777	0.851241
-0.401255	18.7194	0.850368
-0.401255	19.3612	0.849489
-0.401255	20.0029	0.848607
-0.401255	20.6447	0.84772
-0.401255	21.2864	0.846829
-0.401255	21.9281	0.845934
-0.401255	22.5699	0.845035
-0.401255	23.2116	0.844131
-0.401255	23.8534	0.843223
-0.401255	24.4951	0.84231
-0.401255	25.1368	0.841393
-0.401255	25.7786	0.840472
-0.401255	26.4203	0.839547
-0.401255	27.0621	0.838617
-0.401255	27.7038	0.837683
-0.401255	28.3456	0.836744
-0.401255	28.9873	0.835801
-0.401255	29.629	0.834854
-0.401255	30.2708	0.833902
-0.401255	30.9125	0.832946
-0.401255	31.5543	0.831986
-0.401255	32.196	0.831021
-0.401255	32.8378	0.830051
-0.401255	33.4795	0.829078
-0.401255	34.1212	0.828099
-0.401255	34.763	0.827117
-0.401255	35.4047	0.82613
-0.401255	36.0465	0.825138
-0.401255	36.6882	0.824142
-0.401255	37.33	0.823141
-0.401255	37.9717	0.822136
-0.401255	38.6134	0.821127
-0.401255	39.2552	0.820113
-0.401255	39.8969	0.819094
-0.401255	40.5387	0.818071
-0.401255	41.1804	0.817044
-0.401255	41.8222	0.816012
-0.401255	42.4639	0.814975
-0.401255	43.1056	0.813934
-0.401255	43.7474	0.812889
-0.401255	44.3891	0.811839
-0.401255	45.0309	0.810784
-0.401255	45.6726	0.809725
-0.401255	46.3144	0.808661
-0.401255	46.9561	0.807593
-0.401255	47.5978	0.80652
-0.401255	48.2396	0.805443
-0.401255	48.8813	0.804361
-0.401255	49.5231	0.803274
-0.401255	50.1648	0.802183
-0.401255	50.8065	0.801087
-0.401255	51.4483	0.799987
-0.401255	52.09	0.798883
-0.401255	52.7318	0.797773
-0.401255	53.3735	0.796659
-0.401255	54.0153	0.795541
-0.401255	54.657	0.794418
-0.401255	55.2987	0.79329
-0.401255	55.9405	0.792158
-0.401255	56.5822	0.791021
-0.401255	57.224	0.78988
-0.401255	57.8657	0.788734
-0.401255	58.5075	0.787583
-0.401255	59.1492	0.786428
-0.401255	59.7909	0.785268
-0.401255	60.4327	0.784104
-0.401255	61.0744	0.782935
-0.401255	61.7162	0.781762
-0.401255	62.3579	0.780584
-0.401255	62.9997	0.779401
-0.401255	63.6414	0.778214
-0.401255	64.2831	0.777023
-0.401255	64.9249	0.775826
-0.401255	65.5666	0.774625
-0.401255	66.2084	0.77342
-0.401255	66.8501	0.77221
-0.401255	67.4919	0.770996
-0.401255	68.1336	0.769777
-0.401255	68.7753	0.768553
-0.401255	69.4171	0.767325
-0.401255	70.0588	0.766092
-0.390964	6.52632	0.863674
-0.390964	7.16806	0.862862
-0.390964	7.8098	0.862045
-0.390964	8.45154	0.861225
-0.390964	9.09329	0.8604
-0.390964	9.73503	0.859572
-0.390964	10.3768	0.858739
-0.390964	11.0185	0.857902
-0.390964	11.6603	0.85706
-0.390964	12.302	0.856215
-0.390964	12.9437	0.855366
-0.390964	13.5855	0.854512
-0.390964	14.2272	0.853654
-0.390964	14.869	0.852792
-0.390964	15.5107	0.851926
-0.390964	16.1525	0.851055
-0.390964	16.7942	0.85018
-0.390964	17.4359	0.849301
-0.390964	18.0777	0.848418
-0.390964	18.7194	0.847531
-0.390964	19.3612	0.846639
-0.390964	20.0029	0.845743
-0.390964	20.6447	0.844842
-0.390964	21.2864	0.843938
-0.390964	21.9281	0.843029
-0.390964	22.5699	0.842115
-0.390964	23.2116	0.841198
-0.390964	23.8534	0.840276
-0.390964	24.4951	0.839349
-0.390964	25.1368	0.838419
-0.390964	25.7786	0.837484
-0.390964	26.4203	0.836544
-0.390964	27.0621	0.8356
-0.390964	27.7038	0.834652
-0.390964	28.3456	0.8337
-0.390964	28.9873	0.832743
-0.390964	29.629	0.831781
-0.390964	30.2708	0.830815
-0.390964	30.9125	0.829845
-0.390964	31.5543	0.82887
-0.390964	32.196	0.827891
-0.390964	32.8378	0.826908
-0.390964	33.4795	0.82592
-0.390964	34.1212	0.824927
-0.390964	34.763	0.82393
-0.390964	35.4047	0.822929
-0.390964	36.0465	0.821923
-0.390964	36.6882	0.820912
-0.390964	37.33	0.819897
-0.390964	37.9717	0.818878
-0.390964	38.6134	0.817854
-0.390964	39.2552	0.816826
-0.390964	39.8969	0.815793
-0.390964	40.5387	0.814755
-0.390964	41.1804	0.813713
-0.390964	41.8222	0.812667
-0.390964	42.4639	0.811616
-0.390964	43.1056	0.81056
-0.390964	43.7474	0.8095
-0.390964	44.3891	0.808436
-0.390964	45.0309	0.807366
-0.390964	45.6726	0.806293
-0.390964	46.3144	0.805214
-0.390964	46.9561	0.804132
-0.390964	47.5978	0.803044
-0.390964	48.2396	0.801952
-0.390964	48.8813	0.800856
-0.390964	49.5231	0.799754
-0.390964	50.1648	0.798649
-0.390964	50.8065	0.797539
-0.390964	51.4483	0.796424
-0.390964	52.09	0.795304
-0.390964	52.7318	0.79418
-0.390964	53.3735	0.793052
-0.390964	54.0153	0.791919
-0.390964	54.657	0.790781
-0.390964	55.2987	0.789639
-0.390964	55.9405	0.788492
-0.390964	56.5822	0.78734
-0.390964	57.224	0.786184
-0.390964	57.8657	0.785024
-0.390964	58.5075	0.783858
-0.390964	59.1492	0.782689
-0.390964	59.7909	0.781514
-0.390964	60.4327	0.780335
-0.390964	61.0744	0.779152
-0.390964	61.7162	0.777964
-0.390964	62.3579	0.776771
-0.390964	62.9997	0.775574
-0.390964	63.6414	0.774372
-0.390964	64.2831	0.773166
-0.390964	64.9249	0.771955
-0.390964	65.5666	0.77074
-0.390964	66.2084	0.76952
-0.390964	66.8501	0.768295
-0.390964	67.4919	0.767066
-0.390964	68.1336	0.765832
-0.390964	68.7753	0.764594
-0.390964	69.4171	0.763352
-0.390964	70.0588	0.762104
-0.380672	6.52632	0.861048
-0.380672	7.16806	0.860223
-0.380672	7.8098	0.859393
-0.380672	8.45154	0.858559
-0.380672	9.09329	0.857721
-0.380672	9.73503	0.856879
-0.380672	10.3768	0.856033
-0.380672	11.0185	0.855183
-0.380672	11.6603	0.854328
-0.380672	12.302	0.85347
-0.380672	12.9437	0.852607
-0.380672	13.5855	0.85174
-0.380672	14.2272	0.850868
-0.380672	14.869	0.849993
-0.380672	15.5107	0.849113
-0.380672	16.1525	0.848229
-0.380672	16.7942	0.84734
-0.380672	17.4359	0.846448
-0.380672	18.0777	0.845551
-0.380672	18.7194	0.844649
-0.380672	19.3612	0.843744
-0.380672	20.0029	0.842834
-0.380672	20.6447	0.84192
-0.380672	21.2864	0.841001
-0.380672	21.9281	0.840078
-0.380672	22.5699	0.839151
-0.380672	23.2116	0.83822
-0.380672	23.8534	0.837284
-0.380672	24.4951	0.836343
-0.380672	25.1368	0.835399
-0.380672	25.7786	0.83445
-0.380672	26.4203	0.833496
-0.380672	27.0621	0.832538
-0.380672	27.7038	0.831576
-0.380672	28.3456	0.830609
-0.380672	28.9873	0.829638
-0.380672	29.629	0.828662
-0.380672	30.2708	0.827682
-0.380672	30.9125	0.826698
-0.380672	31.5543	0.825709
-0.380672	32.196	0.824716
-0.380672	32.8378	0.823718
-0.380672	33.4795	0.822715
-0.380672	34.1212	0.821709
-0.380672	34.763	0.820697
-0.380672	35.4047	0.819682
-0.380672	36.0465	0.818661
-0.380672	36.6882	0.817636
-0.380672	37.33	0.816607
-0.380672	37.9717	0.815573
-0.380672	38.6134	0.814535
-0.380672	39.2552	0.813492
-0.380672	39.8969	0.812445
-0.380672	40.5387	0.811393
-0.380672	41.1804	0.810336
-0.380672	41.8222	0.809275
-0.380672	42.4639	0.80821
-0.380672	43.1056	0.80714
-0.380672	43.7474	0.806065
-0.380672	44.3891	0.804986
-0.380672	45.0309	0.803902
-0.380672	45.6726	0.802814
-0.380672	46.3144	0.801721
-0.380672	46.9561	0.800623
-0.380672	47.5978	0.799521
-0.380672	48.2396	0.798415
-0.380672	48.8813	0.797303
-0.380672	49.5231	0.796188
-0.380672	50.1648	0.795067
-0.380672	50.8065	0.793942
-0.380672	51.4483	0.792813
-0.380672	52.09	0.791679
-0.380672	52.7318	0.79054
-0.380672	53.3735	0.789397
-0.380672	54.0153	0.788249
-0.380672	54.657	0.787097
-0.380672	55.2987	0.78594
-0.380672	55.9405	0.784778
-0.380672	56.5822	0.783612
-0.380672	57.224	0.782441
-0.380672	57.8657	0.781266
-0.380672	58.5075	0.780086
-0.380672	59.1492	0.778902
-0.380672	59.7909	0.777713
-0.380672	60.4327	0.776519
-0.380672	61.0744	0.775321
-0.380672	61.7162	0.774118
-0.380672	62.3579	0.772911
-0.380672	62.9997	0.771699
-0.380672	63.6414	0.770483
-0.380672	64.2831	0.769262
-0.380672	64.9249	0.768037
-0.380672	65.5666	0.766807
-0.380672	66.2084	0.765572
-0.380672	66.8501	0.764333
-0.380672	67.4919	0.763089
-0.380672	68.1336	0.761841
-0.380672	68.7753	0.760589
-0.380672	69.4171	0.759332
-0.380672	70.0588	0.75807
-0.370381	6.52632	0.85838
-0.370381	7.16806	0.857541
-0.370381	7.8098	0.856698
-0.370381	8.45154	0.855851
-0.370381	9.09329	0.855
-0.370381	9.73503	0.854144
-0.370381	10.3768	0.853285
-0.370381	11.0185	0.852421
-0.370381	11.6603	0.851553
-0.370381	12.302	0.850681
-0.370381	12.9437	0.849804
-0.370381	13.5855	0.848924
-0.370381	14.2272	0.848039
-0.370381	14.869	0.847149
-0.370381	15.5107	0.846256
-0.370381	16.1525	0.845358
-0.370381	16.7942	0.844456
-0.370381	17.4359	0.84355
-0.370381	18.0777	0.842639
-0.370381	18.7194	0.841724
-0.370381	19.3612	0.840804
-0.370381	20.0029	0.839881
-0.370381	20.6447	0.838953
-0.370381	21.2864	0.83802
-0.370381	21.9281	0.837083
-0.370381	22.5699	0.836142
-0.370381	23.2116	0.835197
-0.370381	23.8534	0.834247
-0.370381	24.4951	0.833292
-0.370381	25.1368	0.832333
-0.370381	25.7786	0.83137
-0.370381	26.4203	0.830403
-0.370381	27.0621	0.829431
-0.370381	27.7038	0.828454
-0.370381	28.3456	0.827473
-0.370381	28.9873	0.826488
-0.370381	29.629	0.825498
-0.370381	30.2708	0.824504
-0.370381	30.9125	0.823505
-0.370381	31.5543	0.822502
-0.370381	32.196	0.821494
-0.370381	32.8378	0.820482
-0.370381	33.4795	0.819465
-0.370381	34.1212	0.818444
-0.370381	34.763	0.817418
-0.370381	35.4047	0.816388
-0.370381	36.0465	0.815353
-0.370381	36.6882	0.814314
-0.370381	37.33	0.81327
-0.370381	37.9717	0.812222
-0.370381	38.6134	0.811169
-0.370381	39.2552	0.810111
-0.370381	39.8969	0.80905
-0.370381	40.5387	0.807983
-0.370381	41.1804	0.806912
-0.370381	41.8222	0.805836
-0.370381	42.4639	0.804756
-0.370381	43.1056	0.803672
-0.370381	43.7474	0.802582
-0.370381	44.3891	0.801489
-0.370381	45.0309	0.80039
-0.370381	45.6726	0.799287
-0.370381	46.3144	0.79818
-0.370381	46.9561	0.797068
-0.370381	47.5978	0.795951
-0.370381	48.2396	0.79483
-0.370381	48.8813	0.793704
-0.370381	49.5231	0.792573
-0.370381	50.1648	0.791438
-0.370381	50.8065	0.790299
-0.370381	51.4483	0.789155
-0.370381	52.09	0.788006
-0.370381	52.7318	0.786853
-0.370381	53.3735	0.785695
-0.370381	54.0153	0.784532
-0.370381	54.657	0.783365
-0.370381	55.2987	0.782194
-0.370381	55.9405	0.781017
-0.370381	56.5822	0.779837
-0.370381	57.224	0.778651
-0.370381	57.8657	0.777461
-0.370381	58.5075	0.776267
-0.370381	59.1492	0.775068
-0.370381	59.7909	0.773864
-0.370381	60.4327	0.772656
-0.370381	61.0744	0.771443
-0.370381	61.7162	0.770226
-0.370381	62.3579	0.769004
-0.370381	62.9997	0.767778
-0.370381	63.6414	0.766547
-0.370381	64.2831	0.765311
-0.370381	64.9249	0.764071
-0.370381	65.5666	0.762827
-0.370381	66.2084	0.761578
-0.370381	66.8501	0.760324
-0.370381	67.4919	0.759066
-0.370381	68.1336	0.757803
-0.370381	68.7753	0.756536
-0.370381	69.4171	0.755265
-0.370381	70.0588	0.753989
-0.36009	6.52632	0.855668
-0.36009	7.16806	0.854816
-0.36009	7.8098	0.85396
-0.36009	8.45154	0.853099
-0.36009	9.09329	0.852235
-0.36009	9.73503	0.851366
-0.36009	10.3768	0.850493
-0.36009	11.0185	0.849616
-0.36009	11.6603	0.848734
-0.36009	12.302	0.847848
-0.36009	12.9437	0.846958
-0.36009	13.5855	0.846064
-0.36009	14.2272	0.845165
-0.36009	14.869	0.844262
-0.36009	15.5107	0.843355
-0.36009	16.1525	0.842443
-0.36009	16.7942	0.841527
-0.36009	17.4359	0.840607
-0.36009	18.0777	0.839682
-0.36009	18.7194	0.838753
-0.36009	19.3612	0.83782
-0.36009	20.0029	0.836882
-0.36009	20.6447	0.83594
-0.36009	21.2864	0.834994
-0.36009	21.9281	0.834043
-0.36009	22.5699	0.833088
-0.36009	23.2116	0.832128
-0.36009	23.8534	0.831164
-0.36009	24.4951	0.830195
-0.36009	25.1368	0.829223
-0.36009	25.7786	0.828245
-0.36009	26.4203	0.827263
-0.36009	27.0621	0.826277
-0.36009	27.7038	0.825286
-0.36009	28.3456	0.824291
-0.36009	28.9873	0.823291
-0.36009	29.629	0.822287
-0.36009	30.2708	0.821279
-0.36009	30.9125	0.820266
-0.36009	31.5543	0.819248
-0.36009	32.196	0.818226
-0.36009	32.8378	0.817199
-0.36009	33.4795	0.816168
-0.36009	34.1212	0.815132
-0.36009	34.763	0.814092
-0.36009	35.4047	0.813048
-0.36009	36.0465	0.811998
-0.36009	36.6882	0.810945
-0.36009	37.33	0.809886
-0.36009	37.9717	0.808823
-0.36009	38.6134	0.807756
-0.36009	39.2552	0.806684
-0.36009	39.8969	0.805608
-0.36009	40.5387	0.804526
-0.36009	41.1804	0.803441
-0.36009	41.8222	0.802351
-0.36009	42.4639	0.801256
-0.36009	43.1056	0.800157
-0.36009	43.7474	0.799053
-0.36009	44.3891	0.797944
-0.36009	45.0309	0.796831
-0.36009	45.6726	0.795714
-0.36009	46.3144	0.794591
-0.36009	46.9561	0.793465
-0.36009	47.5978	0.792333
-0.36009	48.2396	0.791197
-0.36009	48.8813	0.790057
-0.36009	49.5231	0.788912
-0.36009	50.1648	0.787762
-0.36009	50.8065	0.786608
-0.36009	51.4483	0.785449
-0.36009	52.09	0.784286
-0.36009	52.7318	0.783118
-0.36009	53.3735	0.781945
-0.36009	54.0153	0.780768
-0.36009	54.657	0.779586
-0.36009	55.2987	0.7784
-0.36009	55.9405	0.777209
-0.36009	56.5822	0.776014
-0.36009	57.224	0.774814
-0.36009	57.8657	0.773609
-0.36009	58.5075	0.7724
-0.36009	59.1492	0.771186
-0.36009	59.7909	0.769968
-0.36009	60.4327	0.768746
-0.36009	61.0744	0.767518
-0.36009	61.7162	0.766286
-0.36009	62.3579	0.76505
-0.36009	62.9997	0.763809
-0.36009	63.6414	0.762564
-0.36009	64.2831	0.761314
-0.36009	64.9249	0.760059
-0.36009	65.5666	0.7588
-0.36009	66.2084	0.757537
-0.36009	66.8501	0.756269
-0.36009	67.4919	0.754996
-0.36009	68.1336	0.753719
-0.36009	68.7753	0.752438
-0.36009	69.4171	0.751152
-0.36009	70.0588	0.749861
-0.349799	6.52632	0.852914
-0.349799	7.16806	0.852048
-0.349799	7.8098	0.851178
-0.349799	8.45154	0.850304
-0.349799	9.09329	0.849426
-0.349799	9.73503	0.848544
-0.349799	10.3768	0.847657
-0.349799	11.0185	0.846766
-0.349799	11.6603	0.845871
-0.349799	12.302	0.844971
-0.349799	12.9437	0.844068
-0.349799	13.5855	0.843159
-0.349799	14.2272	0.842247
-0.349799	14.869	0.84133
-0.349799	15.5107	0.840409
-0.349799	16.1525	0.839483
-0.349799	16.7942	0.838554
-0.349799	17.4359	0.837619
-0.349799	18.0777	0.836681
-0.349799	18.7194	0.835738
-0.349799	19.3612	0.834791
-0.349799	20.0029	0.833839
-0.349799	20.6447	0.832883
-0.349799	21.2864	0.831922
-0.349799	21.9281	0.830957
-0.349799	22.5699	0.829988
-0.349799	23.2116	0.829014
-0.349799	23.8534	0.828036
-0.349799	24.4951	0.827053
-0.349799	25.1368	0.826066
-0.349799	25.7786	0.825074
-0.349799	26.4203	0.824078
-0.349799	27.0621	0.823077
-0.349799	27.7038	0.822072
-0.349799	28.3456	0.821063
-0.349799	28.9873	0.820049
-0.349799	29.629	0.81903
-0.349799	30.2708	0.818007
-0.349799	30.9125	0.81698
-0.349799	31.5543	0.815948
-0.349799	32.196	0.814911
-0.349799	32.8378	0.81387
-0.349799	33.4795	0.812824
-0.349799	34.1212	0.811774
-0.349799	34.763	0.81072
-0.349799	35.4047	0.80966
-0.349799	36.0465	0.808597
-0.349799	36.6882	0.807528
-0.349799	37.33	0.806455
-0.349799	37.9717	0.805378
-0.349799	38.6134	0.804296
-0.349799	39.2552	0.80321
-0.349799	39.8969	0.802118
-0.349799	40.5387	0.801023
-0.349799	41.1804	0.799922
-0.349799	41.8222	0.798818
-0.349799	42.4639	0.797708
-0.349799	43.1056	0.796594
-0.349799	43.7474	0.795476
-0.349799	44.3891	0.794353
-0.349799	45.0309	0.793225
-0.349799	45.6726	0.792093
-0.349799	46.3144	0.790956
-0.349799	46.9561	0.789814
-0.349799	47.5978	0.788668
-0.349799	48.2396	0.787518
-0.349799	48.8813	0.786363
-0.349799	49.5231	0.785203
-0.349799	50.1648	0.784039
-0.349799	50.8065	0.78287
-0.349799	51.4483	0.781696
-0.349799	52.09	0.780518
-0.349799	52.7318	0.779336
-0.349799	53.3735	0.778148
-0.349799	54.0153	0.776957
-0.349799	54.657	0.77576
-0.349799	55.2987	0.774559
-0.349799	55.9405	0.773354
-0.349799	56.5822	0.772144
-0.349799	57.224	0.770929
-0.349799	57.8657	0.76971
-0.349799	58.5075	0.768486
-0.349799	59.1492	0.767258
-0.349799	59.7909	0.766025
-0.349799	60.4327	0.764788
-0.349799	61.0744	0.763546
-0.349799	61.7162	0.7623
-0.349799	62.3579	0.761049
-0.349799	62.9997	0.759793
-0.349799	63.6414	0.758533
-0.349799	64.2831	0.757269
-0.349799	64.9249	0.756
-0.349799	65.5666	0.754727
-0.349799	66.2084	0.753449
-0.349799	66.8501	0.752166
-0.349799	67.4919	0.750879
-0.349799	68.1336	0.749588
-0.349799	68.7753	0.748292
-0.349799	69.4171	0.746992
-0.349799	70.0588	0.745687
-0.339508	6.52632	0.850115
-0.339508	7.16806	0.849236
-0.339508	7.8098	0.848353
-0.339508	8.45154	0.847466
-0.339508	9.09329	0.846574
-0.339508	9.73503	0.845678
-0.339508	10.3768	0.844777
-0.339508	11.0185	0.843873
-0.339508	11.6603	0.842963
-0.339508	12.302	0.84205
-0.339508	12.9437	0.841132
-0.339508	13.5855	0.84021
-0.339508	14.2272	0.839284
-0.339508	14.869	0.838353
-0.339508	15.5107	0.837418
-0.339508	16.1525	0.836479
-0.339508	16.7942	0.835535
-0.339508	17.4359	0.834587
-0.339508	18.0777	0.833634
-0.339508	18.7194	0.832677
-0.339508	19.3612	0.831716
-0.339508	20.0029	0.83075
-0.339508	20.6447	0.829779
-0.339508	21.2864	0.828805
-0.339508	21.9281	0.827826
-0.339508	22.5699	0.826842
-0.339508	23.2116	0.825854
-0.339508	23.8534	0.824861
-0.339508	24.4951	0.823864
-0.339508	25.1368	0.822863
-0.339508	25.7786	0.821857
-0.339508	26.4203	0.820847
-0.339508	27.0621	0.819832
-0.339508	27.7038	0.818812
-0.339508	28.3456	0.817788
-0.339508	28.9873	0.81676
-0.339508	29.629	0.815727
-0.339508	30.2708	0.814689
-0.339508	30.9125	0.813647
-0.339508	31.5543	0.812601
-0.339508	32.196	0.81155
-0.339508	32.8378	0.810494
-0.339508	33.4795	0.809434
-0.339508	34.1212	0.808369
-0.339508	34.763	0.8073
-0.339508	35.4047	0.806226
-0.339508	36.0465	0.805148
-0.339508	36.6882	0.804065
-0.339508	37.33	0.802978
-0.339508	37.9717	0.801886
-0.339508	38.6134	0.800789
-0.339508	39.2552	0.799688
-0.339508	39.8969	0.798582
-0.339508	40.5387	0.797472
-0.339508	41.1804	0.796357
-0.339508	41.8222	0.795237
-0.339508	42.4639	0.794113
-0.339508	43.1056	0.792985
-0.339508	43.7474	0.791852
-0.339508	44.3891	0.790714
-0.339508	45.0309	0.789571
-0.339508	45.6726	0.788425
-0.339508	46.3144	0.787273
-0.339508	46.9561	0.786117
-0.339508	47.5978	0.784956
-0.339508	48.2396	0.783791
-0.339508	48.8813	0.782621
-0.339508	49.5231	0.781447
-0.339508	50.1648	0.780268
-0.339508	50.8065	0.779084
-0.339508	51.4483	0.777896
-0.339508	52.09	0.776703
-0.339508	52.7318	0.775506
-0.339508	53.3735	0.774304
-0.339508	54.0153	0.773098
-0.339508	54.657	0.771887
-0.339508	55.2987	0.770671
-0.339508	55.9405	0.769451
-0.339508	56.5822	0.768227
-0.339508	57.224	0.766997
-0.339508	57.8657	0.765764
-0.339508	58.5075	0.764525
-0.339508	59.1492	0.763283
-0.339508	59.7909	0.762035
-0.339508	60.4327	0.760784
-0.339508	61.0744	0.759527
-0.339508	61.7162	0.758266
-0.339508	62.3579	0.757001
-0.339508	62.9997	0.755731
-0.339508	63.6414	0.754457
-0.339508	64.2831	0.753178
-0.339508	64.9249	0.751895
-0.339508	65.5666	0.750607
-0.339508	66.2084	0.749315
-0.339508	66.8501	0.748018
-0.339508	67.4919	0.746717
-0.339508	68.1336	0.745411
-0.339508	68.7753	0.744101
-0.339508	69.4171	0.742787
-0.339508	70.0588	0.741468
-0.329217	6.52632	0.847274
-0.329217	7.16806	0.846381
-0.329217	7.8098	0.845484
-0.329217	8.45154	0.844583
-0.329217	9.09329	0.843677
-0.329217	9.73503	0.842767
-0.329217	10.3768	0.841853
-0.329217	11.0185	0.840934
-0.329217	11.6603	0.840011
-0.329217	12.302	0.839084
-0.329217	12.9437	0.838153
-0.329217	13.5855	0.837217
-0.329217	14.2272	0.836276
-0.329217	14.869	0.835332
-0.329217	15.5107	0.834382
-0.329217	16.1525	0.833429
-0.329217	16.7942	0.832471
-0.329217	17.4359	0.831509
-0.329217	18.0777	0.830542
-0.329217	18.7194	0.829571
-0.329217	19.3612	0.828595
-0.329217	20.0029	0.827615
-0.329217	20.6447	0.826631
-0.329217	21.2864	0.825642
-0.329217	21.9281	0.824648
-0.329217	22.5699	0.82365
-0.329217	23.2116	0.822648
-0.329217	23.8534	0.821641
-0.329217	24.4951	0.82063
-0.329217	25.1368	0.819614
-0.329217	25.7786	0.818593
-0.329217	26.4203	0.817569
-0.329217	27.0621	0.816539
-0.329217	27.7038	0.815505
-0.329217	28.3456	0.814467
-0.329217	28.9873	0.813424
-0.329217	29.629	0.812377
-0.329217	30.2708	0.811325
-0.329217	30.9125	0.810268
-0.329217	31.5543	0.809207
-0.329217	32.196	0.808141
-0.329217	32.8378	0.807071
-0.329217	33.4795	0.805997
-0.329217	34.1212	0.804917
-0.329217	34.763	0.803834
-0.329217	35.4047	0.802745
-0.329217	36.0465	0.801652
-0.329217	36.6882	0.800555
-0.329217	37.33	0.799453
-0.329217	37.9717	0.798346
-0.329217	38.6134	0.797235
-0.329217	39.2552	0.796119
-0.329217	39.8969	0.794999
-0.329217	40.5387	0.793874
-0.329217	41.1804	0.792744
-0.329217	41.8222	0.79161
-0.329217	42.4639	0.790471
-0.329217	43.1056	0.789328
-0.329217	43.7474	0.78818
-0.329217	44.3891	0.787028
-0.329217	45.0309	0.785871
-0.329217	45.6726	0.784709
-0.329217	46.3144	0.783543
-0.329217	46.9561	0.782372
-0.329217	47.5978	0.781197
-0.329217	48.2396	0.780017
-0.329217	48.8813	0.778832
-0.329217	49.5231	0.777643
-0.329217	50.1648	0.77645
-0.329217	50.8065	0.775251
-0.329217	51.4483	0.774049
-0.329217	52.09	0.772841
-0.329217	52.7318	0.771629
-0.329217	53.3735	0.770413
-0.329217	54.0153	0.769192
-0.329217	54.657	0.767966
-0.329217	55.2987	0.766736
-0.329217	55.9405	0.765502
-0.329217	56.5822	0.764262
-0.329217	57.224	0.763019
-0.329217	57.8657	0.76177
-0.329217	58.5075	0.760518
-0.329217	59.1492	0.75926
-0.329217	59.7909	0.757999
-0.329217	60.4327	0.756732
-0.329217	61.0744	0.755462
-0.329217	61.7162	0.754186
-0.329217	62.3579	0.752907
-0.329217	62.9997	0.751622
-0.329217	63.6414	0.750334
-0.329217	64.2831	0.74904
-0.329217	64.9249	0.747743
-0.329217	65.5666	0.746441
-0.329217	66.2084	0.745134
-0.329217	66.8501	0.743823
-0.329217	67.4919	0.742508
-0.329217	68.1336	0.741188
-0.329217	68.7753	0.739864
-0.329217	69.4171	0.738536
-0.329217	70.0588	0.737203
-0.318925	6.52632	0.844387
-0.318925	7.16806	0.843481
-0.318925	7.8098	0.84257
-0.318925	8.45154	0.841655
-0.318925	9.09329	0.840736
-0.318925	9.73503	0.839812
-0.318925	10.3768	0.838884
-0.318925	11.0185	0.837951
-0.318925	11.6603	0.837014
-0.318925	12.302	0.836073
-0.318925	12.9437	0.835128
-0.318925	13.5855	0.834178
-0.318925	14.2272	0.833223
-0.318925	14.869	0.832264
-0.318925	15.5107	0.831301
-0.318925	16.1525	0.830333
-0.318925	16.7942	0.829361
-0.318925	17.4359	0.828385
-0.318925	18.0777	0.827404
-0.318925	18.7194	0.826419
-0.318925	19.3612	0.825429
-0.318925	20.0029	0.824434
-0.318925	20.6447	0.823435
-0.318925	21.2864	0.822432
-0.318925	21.9281	0.821424
-0.318925	22.5699	0.820412
-0.318925	23.2116	0.819395
-0.318925	23.8534	0.818374
-0.318925	24.4951	0.817348
-0.318925	25.1368	0.816318
-0.318925	25.7786	0.815283
-0.318925	26.4203	0.814244
-0.318925	27.0621	0.8132
-0.318925	27.7038	0.812152
-0.318925	28.3456	0.811099
-0.318925	28.9873	0.810042
-0.318925	29.629	0.80898
-0.318925	30.2708	0.807913
-0.318925	30.9125	0.806842
-0.318925	31.5543	0.805766
-0.318925	32.196	0.804686
-0.318925	32.8378	0.803601
-0.318925	33.4795	0.802512
-0.318925	34.1212	0.801418
-0.318925	34.763	0.80032
-0.318925	35.4047	0.799217
-0.318925	36.0465	0.798109
-0.318925	36.6882	0.796997
-0.318925	37.33	0.79588
-0.318925	37.9717	0.794759
-0.318925	38.6134	0.793633
-0.318925	39.2552	0.792503
-0.318925	39.8969	0.791368
-0.318925	40.5387	0.790228
-0.318925	41.1804	0.789084
-0.318925	41.8222	0.787935
-0.318925	42.4639	0.786782
-0.318925	43.1056	0.785624
-0.318925	43.7474	0.784461
-0.318925	44.3891	0.783294
-0.318925	45.0309	0.782122
-0.318925	45.6726	0.780946
-0.318925	46.3144	0.779765
-0.318925	46.9561	0.77858
-0.318925	47.5978	0.77739
-0.318925	48.2396	0.776195
-0.318925	48.8813	0.774996
-0.318925	49.5231	0.773792
-0.318925	50.1648	0.772584
-0.318925	50.8065	0.771371
-0.318925	51.4483	0.770154
-0.318925	52.09	0.768932
-0.318925	52.7318	0.767705
-0.318925	53.3735	0.766474
-0.318925	54.0153	0.765239
-0.318925	54.657	0.763999
-0.318925	55.2987	0.762754
-0.318925	55.9405	0.761505
-0.318925	56.5822	0.760251
-0.318925	57.224	0.758993
-0.318925	57.8657	0.75773
-0.318925	58.5075	0.756463
-0.318925	59.1492	0.755192
-0.318925	59.7909	0.753915
-0.318925	60.4327	0.752635
-0.318925	61.0744	0.751349
-0.318925	61.7162	0.75006
-0.318925	62.3579	0.748766
-0.318925	62.9997	0.747467
-0.318925	63.6414	0.746164
-0.318925	64.2831	0.744857
-0.318925	64.9249	0.743545
-0.318925	65.5666	0.742229
-0.318925	66.2084	0.740908
-0.318925	66.8501	0.739583
-0.318925	67.4919	0.738254
-0.318925	68.1336	0.73692
-0.318925	68.7753	0.735582
-0.318925	69.4171	0.734239
-0.318925	70.0588	0.732892
-0.308634	6.52632	0.841457
-0.308634	7.16806	0.840536
-0.308634	7.8098	0.839612
-0.308634	8.45154	0.838683
-0.308634	9.09329	0.837749
-0.308634	9.73503	0.836812
-0.308634	10.3768	0.83587
-0.308634	11.0185	0.834923
-0.308634	11.6603	0.833972
-0.308634	12.302	0.833017
-0.308634	12.9437	0.832057
-0.308634	13.5855	0.831093
-0.308634	14.2272	0.830124
-0.308634	14.869	0.829152
-0.308634	15.5107	0.828174
-0.308634	16.1525	0.827192
-0.308634	16.7942	0.826206
-0.308634	17.4359	0.825215
-0.308634	18.0777	0.82422
-0.308634	18.7194	0.82322
-0.308634	19.3612	0.822216
-0.308634	20.0029	0.821207
-0.308634	20.6447	0.820194
-0.308634	21.2864	0.819177
-0.308634	21.9281	0.818154
-0.308634	22.5699	0.817128
-0.308634	23.2116	0.816097
-0.308634	23.8534	0.815061
-0.308634	24.4951	0.814021
-0.308634	25.1368	0.812976
-0.308634	25.7786	0.811927
-0.308634	26.4203	0.810873
-0.308634	27.0621	0.809814
-0.308634	27.7038	0.808752
-0.308634	28.3456	0.807684
-0.308634	28.9873	0.806612
-0.308634	29.629	0.805536
-0.308634	30.2708	0.804454
-0.308634	30.9125	0.803369
-0.308634	31.5543	0.802279
-0.308634	32.196	0.801184
-0.308634	32.8378	0.800084
-0.308634	33.4795	0.79898
-0.308634	34.1212	0.797872
-0.308634	34.763	0.796759
-0.308634	35.4047	0.795641
-0.308634	36.0465	0.794519
-0.308634	36.6882	0.793392
-0.308634	37.33	0.792261
-0.308634	37.9717	0.791125
-0.308634	38.6134	0.789984
-0.308634	39.2552	0.788839
-0.308634	39.8969	0.787689
-0.308634	40.5387	0.786535
-0.308634	41.1804	0.785376
-0.308634	41.8222	0.784213
-0.308634	42.4639	0.783045
-0.308634	43.1056	0.781872
-0.308634	43.7474	0.780695
-0.308634	44.3891	0.779513
-0.308634	45.0309	0.778327
-0.308634	45.6726	0.777136
-0.308634	46.3144	0.77594
-0.308634	46.9561	0.77474
-0.308634	47.5978	0.773536
-0.308634	48.2396	0.772326
-0.308634	48.8813	0.771113
-0.308634	49.5231	0.769894
-0.308634	50.1648	0.768671
-0.308634	50.8065	0.767444
-0.308634	51.4483	0.766212
-0.308634	52.09	0.764976
-0.308634	52.7318	0.763735
-0.308634	53.3735	0.762489
-0.308634	54.0153	0.761239
-0.308634	54.657	0.759984
-0.308634	55.2987	0.758725
-0.308634	55.9405	0.757462
-0.308634	56.5822	0.756193
-0.308634	57.224	0.754921
-0.308634	57.8657	0.753644
-0.308634	58.5075	0.752362
-0.308634	59.1492	0.751076
-0.308634	59.7909	0.749786
-0.308634	60.4327	0.748491
-0.308634	61.0744	0.747191
-0.308634	61.7162	0.745887
-0.308634	62.3579	0.744579
-0.308634	62.9997	0.743266
-0.308634	63.6414	0.741949
-0.308634	64.2831	0.740627
-0.308634	64.9249	0.739301
-0.308634	65.5666	0.737971
-0.308634	66.2084	0.736636
-0.308634	66.8501	0.735297
-0.308634	67.4919	0.733954
-0.308634	68.1336	0.732606
-0.308634	68.7753	0.731254
-0.308634	69.4171	0.729898
-0.308634	70.0588	0.728537
-0.298343	6.52632	0.838481
-0.298343	7.16806	0.837547
-0.298343	7.8098	0.836608
-0.298343	8.45154	0.835665
-0.298343	9.09329	0.834718
-0.298343	9.73503	0.833766
-0.298343	10.3768	0.83281
-0.298343	11.0185	0.831849
-0.298343	11.6603	0.830884
-0.298343	12.302	0.829915
-0.298343	12.9437	0.828941
-0.298343	13.5855	0.827963
-0.298343	14.2272	0.82698
-0.298343	14.869	0.825993
-0.298343	15.5107	0.825001
-0.298343	16.1525	0.824005
-0.298343	16.7942	0.823004
-0.298343	17.4359	0.821999
-0.298343	18.0777	0.82099
-0.298343	18.7194	0.819976
-0.298343	19.3612	0.818957
-0.298343	20.0029	0.817934
-0.298343	20.6447	0.816906
-0.298343	21.2864	0.815874
-0.298343	21.9281	0.814838
-0.298343	22.5699	0.813797
-0.298343	23.2116	0.812751
-0.298343	23.8534	0.811701
-0.298343	24.4951	0.810646
-0.298343	25.1368	0.809587
-0.298343	25.7786	0.808523
-0.298343	26.4203	0.807455
-0.298343	27.0621	0.806382
-0.298343	27.7038	0.805304
-0.298343	28.3456	0.804222
-0.298343	28.9873	0.803136
-0.298343	29.629	0.802044
-0.298343	30.2708	0.800949
-0.298343	30.9125	0.799848
-0.298343	31.5543	0.798744
-0.298343	32.196	0.797634
-0.298343	32.8378	0.79652
-0.298343	33.4795	0.795402
-0.298343	34.1212	0.794278
-0.298343	34.763	0.793151
-0.298343	35.4047	0.792018
-0.298343	36.0465	0.790881
-0.298343	36.6882	0.78974
-0.298343	37.33	0.788594
-0.298343	37.9717	0.787443
-0.298343	38.6134	0.786288
-0.298343	39.2552	0.785128
-0.298343	39.8969	0.783964
-0.298343	40.5387	0.782795
-0.298343	41.1804	0.781621
-0.298343	41.8222	0.780443
-0.298343	42.4639	0.77926
-0.298343	43.1056	0.778073
-0.298343	43.7474	0.776881
-0.298343	44.3891	0.775685
-0.298343	45.0309	0.774484
-0.298343	45.6726	0.773278
-0.298343	46.3144	0.772068
-0.298343	46.9561	0.770853
-0.298343	47.5978	0.769634
-0.298343	48.2396	0.76841
-0.298343	48.8813	0.767182
-0.298343	49.5231	0.765949
-0.298343	50.1648	0.764712
-0.298343	50.8065	0.76347
-0.298343	51.4483	0.762223
-0.298343	52.09	0.760972
-0.298343	52.7318	0.759717
-0.298343	53.3735	0.758457
-0.298343	54.0153	0.757192
-0.298343	54.657	0.755923
-0.298343	55.2987	0.75465
-0.298343	55.9405	0.753372
-0.298343	56.5822	0.752089
-0.298343	57.224	0.750802
-0.298343	57.8657	0.749511
-0.298343	58.5075	0.748215
-0.298343	59.1492	0.746914
-0.298343	59.7909	0.74561
-0.298343	60.4327	0.7443
-0.298343	61.0744	0.742987
-0.298343	61.7162	0.741669
-0.298343	62.3579	0.740346
-0.298343	62.9997	0.739019
-0.298343	63.6414	0.737688
-0.298343	64.2831	0.736352
-0.298343	64.9249	0.735012
-0.298343	65.5666	0.733668
-0.298343	66.2084	0.732319
-0.298343	66.8501	0.730966
-0.298343	67.4919	0.729609
-0.298343	68.1336	0.728247
-0.298343	68.7753	0.726881
-0.298343	69.4171	0.725511
[truncated: 8,001 more rows]

## Sheet: draw_fig_abl-block_points
row_id	EV_mu	EV_lo	EV_hi	fun_mu	fun_lo	fun_hi	accept
1	-0.481625	-0.48661	-0.475185	61.1	61.1	61.1	1
2	-0.143448	-0.44321	0.128406	50.65	50.65	50.65	1
3	-0.274032	-0.372648	-0.198101	50.65	50.65	50.65	1
4	0.324487	0.188346	0.428601	50.65	50.65	50.65	1
5	-0.0677208	-0.300063	0.324141	50.65	50.65	50.65	1
6	0.412333	0.276455	0.525441	50.65	50.65	50.65	1
7	0.519533	0.465651	0.539015	50.65	50.65	50.65	1
8	-0.193292	-0.394089	-0.00277178	50.65	50.65	50.65	0
9	0.228916	0.0483855	0.412867	51.3975	51.3975	51.3975	1
10	0.51225	0.508927	0.516543	51.3975	51.3975	51.3975	0
11	-0.379617	-0.483362	-0.144867	51.3975	51.3975	51.3975	1
12	0.51225	0.508927	0.516543	51.3975	51.3975	51.3975	0
13	0.392839	0.196129	0.534999	51.3975	51.3975	51.3975	0
14	0.295583	0.196101	0.408474	51.3975	51.3975	51.3975	1
15	0.0122498	0.00892681	0.0165434	51.3975	51.3975	51.3975	1
16	0.00612489	0.0044634	0.00827169	51.3975	51.3975	51.3975	1
17	0.250583	0.0348503	0.494922	51.3975	51.3975	51.3975	1
18	-0.493875	-0.495537	-0.491728	51.3975	51.3975	51.3975	0
19	0.0122498	0.00892681	0.0165434	51.3975	51.3975	51.3975	1
20	0.495656	0.380325	0.516543	51.3975	51.3975	51.3975	0
21	0.51225	0.508927	0.516543	51.3975	51.3975	51.3975	0
22	-0.0949587	-0.219875	0.0141704	51.3975	51.3975	51.3975	1
23	0.353989	0.121392	0.525432	51.3975	51.3975	51.3975	0
24	-0.241625	-0.397916	-0.0832965	51.3975	51.3975	51.3975	1
25	0.0122498	0.00892681	0.0165434	51.3975	51.3975	51.3975	1
26	-0.0679545	-0.30727	0.173551	60	60	60	1
27	-0.481625	-0.48661	-0.475185	60	60	60	1
28	-0.493875	-0.495537	-0.491728	60	60	60	1
29	-0.493875	-0.495537	-0.491728	60	60	60	0
30	0.51225	0.508927	0.516543	60	60	60	0
31	0.51225	0.508927	0.516543	60	60	60	1
32	0.480945	0.363538	0.541358	60	60	60	1
33	-0.481625	-0.48661	-0.475185	60	60	60	1
34	-0.384837	-0.479985	-0.167396	52	52	52	1
35	-0.458493	-0.482146	-0.339359	52	52	52	0
36	-0.481625	-0.48661	-0.475185	50.5	50.5	50.5	0
37	0.417709	0.33729	0.541017	50.5	50.5	50.5	0
38	0.5245	0.517854	0.533087	50.5	50.5	50.5	0
39	0.5245	0.517854	0.533087	50.5	50.5	50.5	0
40	-0.493875	-0.495537	-0.491728	50.125	50.125	50.125	1
41	0.0122498	0.00892681	0.0165434	20.7222	20.7222	20.7222	1
42	0.200728	-0.0987833	0.491374	20.7222	20.7222	20.7222	0
43	0.0122498	0.00892681	0.0165434	20.7222	20.7222	20.7222	1
44	0.39614	0.276499	0.526101	20.7222	20.7222	20.7222	0
45	0.00612489	0.0044634	0.00827169	20.7222	20.7222	20.7222	0
46	0.361382	0.270085	0.511473	20.7222	20.7222	20.7222	1
47	0.0122498	0.00892681	0.0165434	20.7222	20.7222	20.7222	1
48	0.0122498	0.00892681	0.0165434	20.7222	20.7222	20.7222	1
49	0.0183747	0.0133902	0.0248151	20.7222	20.7222	20.7222	1
50	0.51225	0.508927	0.516543	20.7222	20.7222	20.7222	0
51	0.51225	0.508927	0.516543	20.7222	20.7222	20.7222	0
52	0.518375	0.51339	0.524815	56.3529	56.3529	56.3529	1
53	-0.0326855	-0.314679	0.328427	56.3529	56.3529	56.3529	1
54	0.0796236	0.0580243	0.107532	29	29	29	1
55	0.0367494	0.0267804	0.0496302	29	29	29	1
56	0.0428743	0.0312438	0.0579019	29	29	29	1
57	0.0612489	0.044634	0.0827169	29	29	29	1
58	0.1879	0.0545238	0.377201	29	29	29	1
59	0.055124	0.0401706	0.0744452	29	29	29	1
60	0.382203	0.257602	0.529415	29	29	29	1
61	-0.467481	-0.477683	-0.457033	29	29	29	1
62	0.0428743	0.0312438	0.0579019	29	29	29	1
63	0.055124	0.0401706	0.0744452	29	29	29	1
64	0.0428743	0.0312438	0.0579019	29	29	29	1
65	0.495079	0.348721	0.552276	29	29	29	0
66	-0.162403	-0.26465	-0.073457	29	29	29	1
67	0.520226	0.41783	0.542485	29	29	29	1
68	0.0489992	0.0357072	0.0661736	29	29	29	1
69	-0.48775	-0.491073	-0.483457	6.52632	6.52632	6.52632	1
70	-0.493875	-0.495537	-0.491728	47.7647	47.7647	47.7647	1
71	0.51225	0.508927	0.516543	47.7647	47.7647	47.7647	0
72	0.51225	0.508927	0.516543	47.7647	47.7647	47.7647	0
73	-0.493875	-0.495537	-0.491728	47.7647	47.7647	47.7647	1
74	0.51225	0.508927	0.516543	47.7647	47.7647	47.7647	0
75	-0.48775	-0.491073	-0.483457	47.7647	47.7647	47.7647	1
76	0.0428743	0.0312438	0.0579019	50.8947	50.8947	50.8947	1
77	-0.371791	-0.47026	-0.159792	50.8947	50.8947	50.8947	1
78	0.0857485	0.0624877	0.115804	50.8947	50.8947	50.8947	1
79	0.506125	0.504463	0.508272	50.8947	50.8947	50.8947	0
80	0.506125	0.504463	0.508272	50.8947	50.8947	50.8947	0
81	-0.0999587	-0.208307	0.00169484	43.2105	43.2105	43.2105	0
82	0.51225	0.508927	0.516543	50.3333	50.3333	50.3333	0
83	0.51225	0.508927	0.516543	50.3333	50.3333	50.3333	0
84	0.453535	0.322533	0.535844	41.2353	41.2353	41.2353	1
85	-0.461538	-0.485669	-0.328343	41.2353	41.2353	41.2353	0
86	0.0244996	0.0178536	0.0330868	41.2353	41.2353	41.2353	1
87	-0.481625	-0.48661	-0.475185	41.2353	41.2353	41.2353	0
88	-0.0854342	-0.341715	0.0392642	41.2353	41.2353	41.2353	0
89	0.323594	0.0831334	0.53778	66.1667	66.1667	66.1667	1
90	-0.48775	-0.491073	-0.483457	66.1667	66.1667	66.1667	0
91	-0.493875	-0.495537	-0.491728	66.1667	66.1667	66.1667	0
92	0.470423	0.237835	0.54963	66.1667	66.1667	66.1667	1
93	0.514674	0.510447	0.518722	24.6	24.6	24.6	0
94	0.169586	-0.0645083	0.373464	58.9375	58.9375	58.9375	0
95	0.0167582	-0.177843	0.169248	58.9375	58.9375	58.9375	0
96	0.0720573	-0.0957873	0.213627	58.9375	58.9375	58.9375	0
97	0.506125	0.504463	0.508272	39.2105	39.2105	39.2105	0
98	0.519121	0.51339	0.527447	63.4706	63.4706	63.4706	0
99	-0.197154	-0.313982	0.00182358	63.4706	63.4706	63.4706	1
100	-0.481625	-0.48661	-0.475185	54.1176	54.1176	54.1176	1
101	0.466447	0.342617	0.533623	54.1176	54.1176	54.1176	0
102	0.514336	0.509983	0.521852	54.1176	54.1176	54.1176	0
103	0.52495	0.517854	0.533289	54.1176	54.1176	54.1176	1
104	0.51225	0.508927	0.516543	54.1176	54.1176	54.1176	0
105	0.506125	0.504463	0.508272	54.1176	54.1176	54.1176	0
106	0.451642	0.330405	0.528288	70.0588	70.0588	70.0588	0
107	0.424817	0.318387	0.51771	70.0588	70.0588	70.0588	0
108	0.0244996	0.0178536	0.0330868	54.7778	54.7778	54.7778	1
109	-0.467757	-0.477683	-0.452668	54.7778	54.7778	54.7778	1
110	0.056995	-0.0504591	0.204567	54.7778	54.7778	54.7778	1
111	0.186749	0.0652414	0.29076	54.7778	54.7778	54.7778	1
112	0.2711	0.117166	0.405227	14.375	14.375	14.375	0
113	0.00612489	0.0044634	0.00827169	14.375	14.375	14.375	0
114	0.506125	0.504463	0.508272	14.375	14.375	14.375	0
115	-0.464959	-0.485167	-0.402496	14.375	14.375	14.375	1
116	-0.402976	-0.481423	-0.232797	14.375	14.375	14.375	1
117	0.112	0.0198268	0.193794	14.375	14.375	14.375	1
118	0.156118	-0.0407355	0.353377	14.375	14.375	14.375	0
119	-0.139959	-0.234989	0.00164722	14.375	14.375	14.375	0
120	-0.163292	-0.300413	-0.0682082	14.375	14.375	14.375	0
121	0.0122498	0.00892681	0.0165434	14.375	14.375	14.375	1
122	-0.493875	-0.495537	-0.491728	46	46	46	1
123	0.31134	0.18109	0.382796	46	46	46	1
124	-0.493875	-0.495537	-0.491728	46	46	46	1
125	0.50809	0.396727	0.533087	63.75	63.75	63.75	0
126	0.51225	0.508927	0.516543	55.8235	55.8235	55.8235	0
127	0.51225	0.508927	0.516543	52.5882	52.5882	52.5882	0
128	0.0796236	0.0580243	0.107532	34.8333	34.8333	34.8333	1
129	0.0734987	0.0535609	0.0992603	34.8333	34.8333	34.8333	1
130	0.341851	0.055812	0.561802	34.8333	34.8333	34.8333	0
131	0.506125	0.504463	0.508272	34.8333	34.8333	34.8333	0
132	0.0673738	0.0490975	0.0909886	34.8333	34.8333	34.8333	1
133	-0.316455	-0.476779	-0.143146	34.8333	34.8333	34.8333	1
134	0.0979983	0.0714145	0.132347	34.8333	34.8333	34.8333	1
135	-0.48775	-0.491073	-0.483457	34.8333	34.8333	34.8333	1
136	0.518535	0.51339	0.524815	29.2222	29.2222	29.2222	1
137	0.0306245	0.022317	0.0413585	29.2222	29.2222	29.2222	1
138	0.509113	0.398503	0.535308	29.2222	29.2222	29.2222	1
139	0.0306245	0.022317	0.0413585	29.2222	29.2222	29.2222	1
140	0.51225	0.508927	0.516543	44.4737	44.4737	44.4737	1
141	0.506125	0.504463	0.508272	44.4737	44.4737	44.4737	0
142	0.51225	0.508927	0.516543	16.0526	16.0526	16.0526	0

## Sheet: draw_fig_abl-both_grid
EV	fun_think	prob
-0.49951	6.52632	0.913848
-0.49951	7.16806	0.913395
-0.49951	7.8098	0.912939
-0.49951	8.45154	0.912482
-0.49951	9.09329	0.912022
-0.49951	9.73503	0.91156
-0.49951	10.3768	0.911096
-0.49951	11.0185	0.91063
-0.49951	11.6603	0.910161
-0.49951	12.302	0.90969
-0.49951	12.9437	0.909217
-0.49951	13.5855	0.908742
-0.49951	14.2272	0.908264
-0.49951	14.869	0.907784
-0.49951	15.5107	0.907302
-0.49951	16.1525	0.906818
-0.49951	16.7942	0.906331
-0.49951	17.4359	0.905842
-0.49951	18.0777	0.90535
-0.49951	18.7194	0.904856
-0.49951	19.3612	0.90436
-0.49951	20.0029	0.903862
-0.49951	20.6447	0.903361
-0.49951	21.2864	0.902858
-0.49951	21.9281	0.902352
-0.49951	22.5699	0.901844
-0.49951	23.2116	0.901334
-0.49951	23.8534	0.900821
-0.49951	24.4951	0.900306
-0.49951	25.1368	0.899789
-0.49951	25.7786	0.899269
-0.49951	26.4203	0.898747
-0.49951	27.0621	0.898222
-0.49951	27.7038	0.897695
-0.49951	28.3456	0.897165
-0.49951	28.9873	0.896633
-0.49951	29.629	0.896099
-0.49951	30.2708	0.895562
-0.49951	30.9125	0.895022
-0.49951	31.5543	0.89448
-0.49951	32.196	0.893936
-0.49951	32.8378	0.893389
-0.49951	33.4795	0.89284
-0.49951	34.1212	0.892288
-0.49951	34.763	0.891733
-0.49951	35.4047	0.891176
-0.49951	36.0465	0.890617
-0.49951	36.6882	0.890055
-0.49951	37.33	0.88949
-0.49951	37.9717	0.888923
-0.49951	38.6134	0.888354
-0.49951	39.2552	0.887781
-0.49951	39.8969	0.887207
-0.49951	40.5387	0.886629
-0.49951	41.1804	0.886049
-0.49951	41.8222	0.885467
-0.49951	42.4639	0.884882
-0.49951	43.1056	0.884294
-0.49951	43.7474	0.883704
-0.49951	44.3891	0.883111
-0.49951	45.0309	0.882515
-0.49951	45.6726	0.881917
-0.49951	46.3144	0.881316
-0.49951	46.9561	0.880713
-0.49951	47.5978	0.880107
-0.49951	48.2396	0.879498
-0.49951	48.8813	0.878886
-0.49951	49.5231	0.878272
-0.49951	50.1648	0.877655
-0.49951	50.8065	0.877036
-0.49951	51.4483	0.876414
-0.49951	52.09	0.875789
-0.49951	52.7318	0.875161
-0.49951	53.3735	0.874531
-0.49951	54.0153	0.873898
-0.49951	54.657	0.873262
-0.49951	55.2987	0.872624
-0.49951	55.9405	0.871983
-0.49951	56.5822	0.871339
-0.49951	57.224	0.870692
-0.49951	57.8657	0.870043
-0.49951	58.5075	0.869391
-0.49951	59.1492	0.868736
-0.49951	59.7909	0.868078
-0.49951	60.4327	0.867418
-0.49951	61.0744	0.866755
-0.49951	61.7162	0.866089
-0.49951	62.3579	0.86542
-0.49951	62.9997	0.864749
-0.49951	63.6414	0.864074
-0.49951	64.2831	0.863397
-0.49951	64.9249	0.862718
-0.49951	65.5666	0.862035
-0.49951	66.2084	0.861349
-0.49951	66.8501	0.860661
-0.49951	67.4919	0.85997
-0.49951	68.1336	0.859276
-0.49951	68.7753	0.858579
-0.49951	69.4171	0.857879
-0.49951	70.0588	0.857177
-0.489404	6.52632	0.911454
-0.489404	7.16806	0.910989
-0.489404	7.8098	0.910523
-0.489404	8.45154	0.910054
-0.489404	9.09329	0.909583
-0.489404	9.73503	0.90911
-0.489404	10.3768	0.908635
-0.489404	11.0185	0.908157
-0.489404	11.6603	0.907677
-0.489404	12.302	0.907195
-0.489404	12.9437	0.90671
-0.489404	13.5855	0.906223
-0.489404	14.2272	0.905734
-0.489404	14.869	0.905242
-0.489404	15.5107	0.904749
-0.489404	16.1525	0.904252
-0.489404	16.7942	0.903754
-0.489404	17.4359	0.903253
-0.489404	18.0777	0.90275
-0.489404	18.7194	0.902244
-0.489404	19.3612	0.901736
-0.489404	20.0029	0.901226
-0.489404	20.6447	0.900713
-0.489404	21.2864	0.900198
-0.489404	21.9281	0.89968
-0.489404	22.5699	0.89916
-0.489404	23.2116	0.898638
-0.489404	23.8534	0.898113
-0.489404	24.4951	0.897586
-0.489404	25.1368	0.897056
-0.489404	25.7786	0.896524
-0.489404	26.4203	0.89599
-0.489404	27.0621	0.895453
-0.489404	27.7038	0.894913
-0.489404	28.3456	0.894371
-0.489404	28.9873	0.893827
-0.489404	29.629	0.89328
-0.489404	30.2708	0.89273
-0.489404	30.9125	0.892178
-0.489404	31.5543	0.891624
-0.489404	32.196	0.891067
-0.489404	32.8378	0.890507
-0.489404	33.4795	0.889945
-0.489404	34.1212	0.88938
-0.489404	34.763	0.888813
-0.489404	35.4047	0.888244
-0.489404	36.0465	0.887671
-0.489404	36.6882	0.887096
-0.489404	37.33	0.886519
-0.489404	37.9717	0.885939
-0.489404	38.6134	0.885356
-0.489404	39.2552	0.884771
-0.489404	39.8969	0.884183
-0.489404	40.5387	0.883593
-0.489404	41.1804	0.883
-0.489404	41.8222	0.882404
-0.489404	42.4639	0.881806
-0.489404	43.1056	0.881205
-0.489404	43.7474	0.880601
-0.489404	44.3891	0.879995
-0.489404	45.0309	0.879386
-0.489404	45.6726	0.878774
-0.489404	46.3144	0.87816
-0.489404	46.9561	0.877543
-0.489404	47.5978	0.876924
-0.489404	48.2396	0.876301
-0.489404	48.8813	0.875676
-0.489404	49.5231	0.875049
-0.489404	50.1648	0.874418
-0.489404	50.8065	0.873785
-0.489404	51.4483	0.873149
-0.489404	52.09	0.872511
-0.489404	52.7318	0.87187
-0.489404	53.3735	0.871226
-0.489404	54.0153	0.870579
-0.489404	54.657	0.869929
-0.489404	55.2987	0.869277
-0.489404	55.9405	0.868622
-0.489404	56.5822	0.867964
-0.489404	57.224	0.867304
-0.489404	57.8657	0.86664
-0.489404	58.5075	0.865974
-0.489404	59.1492	0.865305
-0.489404	59.7909	0.864634
-0.489404	60.4327	0.863959
-0.489404	61.0744	0.863282
-0.489404	61.7162	0.862602
-0.489404	62.3579	0.861919
-0.489404	62.9997	0.861233
-0.489404	63.6414	0.860545
-0.489404	64.2831	0.859853
-0.489404	64.9249	0.859159
-0.489404	65.5666	0.858462
-0.489404	66.2084	0.857762
-0.489404	66.8501	0.85706
-0.489404	67.4919	0.856354
-0.489404	68.1336	0.855646
-0.489404	68.7753	0.854934
-0.489404	69.4171	0.85422
-0.489404	70.0588	0.853503
-0.479298	6.52632	0.908996
-0.479298	7.16806	0.90852
-0.479298	7.8098	0.908043
-0.479298	8.45154	0.907562
-0.479298	9.09329	0.90708
-0.479298	9.73503	0.906595
-0.479298	10.3768	0.906108
-0.479298	11.0185	0.905619
-0.479298	11.6603	0.905128
-0.479298	12.302	0.904634
-0.479298	12.9437	0.904137
-0.479298	13.5855	0.903639
-0.479298	14.2272	0.903138
-0.479298	14.869	0.902634
-0.479298	15.5107	0.902129
-0.479298	16.1525	0.901621
-0.479298	16.7942	0.90111
-0.479298	17.4359	0.900597
-0.479298	18.0777	0.900082
-0.479298	18.7194	0.899564
-0.479298	19.3612	0.899044
-0.479298	20.0029	0.898522
-0.479298	20.6447	0.897997
-0.479298	21.2864	0.89747
-0.479298	21.9281	0.89694
-0.479298	22.5699	0.896408
-0.479298	23.2116	0.895873
-0.479298	23.8534	0.895336
-0.479298	24.4951	0.894796
-0.479298	25.1368	0.894254
-0.479298	25.7786	0.89371
-0.479298	26.4203	0.893162
-0.479298	27.0621	0.892613
-0.479298	27.7038	0.892061
-0.479298	28.3456	0.891506
-0.479298	28.9873	0.890949
-0.479298	29.629	0.890389
-0.479298	30.2708	0.889827
-0.479298	30.9125	0.889262
-0.479298	31.5543	0.888695
-0.479298	32.196	0.888125
-0.479298	32.8378	0.887553
-0.479298	33.4795	0.886978
-0.479298	34.1212	0.8864
-0.479298	34.763	0.88582
-0.479298	35.4047	0.885237
-0.479298	36.0465	0.884652
-0.479298	36.6882	0.884064
-0.479298	37.33	0.883474
-0.479298	37.9717	0.88288
-0.479298	38.6134	0.882285
-0.479298	39.2552	0.881686
-0.479298	39.8969	0.881085
-0.479298	40.5387	0.880481
-0.479298	41.1804	0.879875
-0.479298	41.8222	0.879266
-0.479298	42.4639	0.878654
-0.479298	43.1056	0.87804
-0.479298	43.7474	0.877423
-0.479298	44.3891	0.876803
-0.479298	45.0309	0.876181
-0.479298	45.6726	0.875555
-0.479298	46.3144	0.874928
-0.479298	46.9561	0.874297
-0.479298	47.5978	0.873664
-0.479298	48.2396	0.873028
-0.479298	48.8813	0.872389
-0.479298	49.5231	0.871748
-0.479298	50.1648	0.871103
-0.479298	50.8065	0.870456
-0.479298	51.4483	0.869807
-0.479298	52.09	0.869154
-0.479298	52.7318	0.868499
-0.479298	53.3735	0.867841
-0.479298	54.0153	0.86718
-0.479298	54.657	0.866517
-0.479298	55.2987	0.865851
-0.479298	55.9405	0.865181
-0.479298	56.5822	0.86451
-0.479298	57.224	0.863835
-0.479298	57.8657	0.863157
-0.479298	58.5075	0.862477
-0.479298	59.1492	0.861794
-0.479298	59.7909	0.861108
-0.479298	60.4327	0.860419
-0.479298	61.0744	0.859728
-0.479298	61.7162	0.859033
-0.479298	62.3579	0.858336
-0.479298	62.9997	0.857636
-0.479298	63.6414	0.856933
-0.479298	64.2831	0.856227
-0.479298	64.9249	0.855519
-0.479298	65.5666	0.854807
-0.479298	66.2084	0.854093
-0.479298	66.8501	0.853375
-0.479298	67.4919	0.852655
-0.479298	68.1336	0.851932
-0.479298	68.7753	0.851206
-0.479298	69.4171	0.850478
-0.479298	70.0588	0.849746
-0.469192	6.52632	0.906473
-0.469192	7.16806	0.905986
-0.469192	7.8098	0.905497
-0.469192	8.45154	0.905005
-0.469192	9.09329	0.904511
-0.469192	9.73503	0.904015
-0.469192	10.3768	0.903516
-0.469192	11.0185	0.903015
-0.469192	11.6603	0.902511
-0.469192	12.302	0.902006
-0.469192	12.9437	0.901497
-0.469192	13.5855	0.900987
-0.469192	14.2272	0.900474
-0.469192	14.869	0.899959
-0.469192	15.5107	0.899441
-0.469192	16.1525	0.898921
-0.469192	16.7942	0.898398
-0.469192	17.4359	0.897873
-0.469192	18.0777	0.897346
-0.469192	18.7194	0.896816
-0.469192	19.3612	0.896283
-0.469192	20.0029	0.895748
-0.469192	20.6447	0.895211
-0.469192	21.2864	0.894671
-0.469192	21.9281	0.894129
-0.469192	22.5699	0.893585
-0.469192	23.2116	0.893037
-0.469192	23.8534	0.892488
-0.469192	24.4951	0.891935
-0.469192	25.1368	0.891381
-0.469192	25.7786	0.890823
-0.469192	26.4203	0.890264
-0.469192	27.0621	0.889701
-0.469192	27.7038	0.889136
-0.469192	28.3456	0.888569
-0.469192	28.9873	0.887999
-0.469192	29.629	0.887426
-0.469192	30.2708	0.886851
-0.469192	30.9125	0.886274
-0.469192	31.5543	0.885693
-0.469192	32.196	0.88511
-0.469192	32.8378	0.884525
-0.469192	33.4795	0.883937
-0.469192	34.1212	0.883346
-0.469192	34.763	0.882753
-0.469192	35.4047	0.882157
-0.469192	36.0465	0.881558
-0.469192	36.6882	0.880957
-0.469192	37.33	0.880353
-0.469192	37.9717	0.879746
-0.469192	38.6134	0.879137
-0.469192	39.2552	0.878525
-0.469192	39.8969	0.877911
-0.469192	40.5387	0.877294
-0.469192	41.1804	0.876674
-0.469192	41.8222	0.876051
-0.469192	42.4639	0.875426
-0.469192	43.1056	0.874798
-0.469192	43.7474	0.874167
-0.469192	44.3891	0.873533
-0.469192	45.0309	0.872897
-0.469192	45.6726	0.872258
-0.469192	46.3144	0.871617
-0.469192	46.9561	0.870972
-0.469192	47.5978	0.870325
-0.469192	48.2396	0.869675
-0.469192	48.8813	0.869023
-0.469192	49.5231	0.868367
-0.469192	50.1648	0.867709
-0.469192	50.8065	0.867048
-0.469192	51.4483	0.866384
-0.469192	52.09	0.865718
-0.469192	52.7318	0.865049
-0.469192	53.3735	0.864376
-0.469192	54.0153	0.863701
-0.469192	54.657	0.863024
-0.469192	55.2987	0.862343
-0.469192	55.9405	0.86166
-0.469192	56.5822	0.860974
-0.469192	57.224	0.860285
-0.469192	57.8657	0.859593
-0.469192	58.5075	0.858898
-0.469192	59.1492	0.858201
-0.469192	59.7909	0.8575
-0.469192	60.4327	0.856797
-0.469192	61.0744	0.856091
-0.469192	61.7162	0.855382
-0.469192	62.3579	0.85467
-0.469192	62.9997	0.853956
-0.469192	63.6414	0.853238
-0.469192	64.2831	0.852518
-0.469192	64.9249	0.851794
-0.469192	65.5666	0.851068
-0.469192	66.2084	0.850339
-0.469192	66.8501	0.849607
-0.469192	67.4919	0.848873
-0.469192	68.1336	0.848135
-0.469192	68.7753	0.847394
-0.469192	69.4171	0.846651
-0.469192	70.0588	0.845904
-0.459086	6.52632	0.903885
-0.459086	7.16806	0.903386
-0.459086	7.8098	0.902884
-0.459086	8.45154	0.902381
-0.459086	9.09329	0.901875
-0.459086	9.73503	0.901367
-0.459086	10.3768	0.900856
-0.459086	11.0185	0.900343
-0.459086	11.6603	0.899827
-0.459086	12.302	0.899309
-0.459086	12.9437	0.898789
-0.459086	13.5855	0.898266
-0.459086	14.2272	0.897741
-0.459086	14.869	0.897214
-0.459086	15.5107	0.896683
-0.459086	16.1525	0.896151
-0.459086	16.7942	0.895616
-0.459086	17.4359	0.895079
-0.459086	18.0777	0.894539
-0.459086	18.7194	0.893996
-0.459086	19.3612	0.893451
-0.459086	20.0029	0.892904
-0.459086	20.6447	0.892354
-0.459086	21.2864	0.891802
-0.459086	21.9281	0.891247
-0.459086	22.5699	0.89069
-0.459086	23.2116	0.89013
-0.459086	23.8534	0.889567
-0.459086	24.4951	0.889002
-0.459086	25.1368	0.888434
-0.459086	25.7786	0.887864
-0.459086	26.4203	0.887292
-0.459086	27.0621	0.886716
-0.459086	27.7038	0.886138
-0.459086	28.3456	0.885558
-0.459086	28.9873	0.884975
-0.459086	29.629	0.884389
-0.459086	30.2708	0.883801
-0.459086	30.9125	0.88321
-0.459086	31.5543	0.882617
-0.459086	32.196	0.88202
-0.459086	32.8378	0.881422
-0.459086	33.4795	0.88082
-0.459086	34.1212	0.880216
-0.459086	34.763	0.879609
-0.459086	35.4047	0.879
-0.459086	36.0465	0.878388
-0.459086	36.6882	0.877773
-0.459086	37.33	0.877156
-0.459086	37.9717	0.876536
-0.459086	38.6134	0.875913
-0.459086	39.2552	0.875287
-0.459086	39.8969	0.874659
-0.459086	40.5387	0.874028
-0.459086	41.1804	0.873394
-0.459086	41.8222	0.872758
-0.459086	42.4639	0.872119
-0.459086	43.1056	0.871477
-0.459086	43.7474	0.870832
-0.459086	44.3891	0.870185
-0.459086	45.0309	0.869535
-0.459086	45.6726	0.868882
-0.459086	46.3144	0.868226
-0.459086	46.9561	0.867568
-0.459086	47.5978	0.866907
-0.459086	48.2396	0.866243
-0.459086	48.8813	0.865576
-0.459086	49.5231	0.864906
-0.459086	50.1648	0.864234
-0.459086	50.8065	0.863559
-0.459086	51.4483	0.862881
-0.459086	52.09	0.8622
-0.459086	52.7318	0.861517
-0.459086	53.3735	0.86083
-0.459086	54.0153	0.860141
-0.459086	54.657	0.859449
-0.459086	55.2987	0.858754
-0.459086	55.9405	0.858056
-0.459086	56.5822	0.857355
-0.459086	57.224	0.856652
-0.459086	57.8657	0.855945
-0.459086	58.5075	0.855236
-0.459086	59.1492	0.854524
-0.459086	59.7909	0.853809
-0.459086	60.4327	0.853091
-0.459086	61.0744	0.852371
-0.459086	61.7162	0.851647
-0.459086	62.3579	0.850921
-0.459086	62.9997	0.850191
-0.459086	63.6414	0.849459
-0.459086	64.2831	0.848724
-0.459086	64.9249	0.847986
-0.459086	65.5666	0.847245
-0.459086	66.2084	0.846501
-0.459086	66.8501	0.845754
-0.459086	67.4919	0.845004
-0.459086	68.1336	0.844252
-0.459086	68.7753	0.843496
-0.459086	69.4171	0.842738
-0.459086	70.0588	0.841976
-0.44898	6.52632	0.901228
-0.44898	7.16806	0.900717
-0.44898	7.8098	0.900204
-0.44898	8.45154	0.899688
-0.44898	9.09329	0.89917
-0.44898	9.73503	0.89865
-0.44898	10.3768	0.898127
-0.44898	11.0185	0.897601
-0.44898	11.6603	0.897074
-0.44898	12.302	0.896543
-0.44898	12.9437	0.896011
-0.44898	13.5855	0.895476
-0.44898	14.2272	0.894938
-0.44898	14.869	0.894398
-0.44898	15.5107	0.893855
-0.44898	16.1525	0.89331
-0.44898	16.7942	0.892763
-0.44898	17.4359	0.892213
-0.44898	18.0777	0.89166
-0.44898	18.7194	0.891105
-0.44898	19.3612	0.890547
-0.44898	20.0029	0.889987
-0.44898	20.6447	0.889425
-0.44898	21.2864	0.888859
-0.44898	21.9281	0.888292
-0.44898	22.5699	0.887721
-0.44898	23.2116	0.887148
-0.44898	23.8534	0.886573
-0.44898	24.4951	0.885995
-0.44898	25.1368	0.885414
-0.44898	25.7786	0.884831
-0.44898	26.4203	0.884245
-0.44898	27.0621	0.883657
-0.44898	27.7038	0.883065
-0.44898	28.3456	0.882472
-0.44898	28.9873	0.881875
-0.44898	29.629	0.881276
-0.44898	30.2708	0.880675
-0.44898	30.9125	0.88007
-0.44898	31.5543	0.879464
-0.44898	32.196	0.878854
-0.44898	32.8378	0.878242
-0.44898	33.4795	0.877627
-0.44898	34.1212	0.877009
-0.44898	34.763	0.876389
-0.44898	35.4047	0.875766
-0.44898	36.0465	0.87514
-0.44898	36.6882	0.874511
-0.44898	37.33	0.87388
-0.44898	37.9717	0.873246
-0.44898	38.6134	0.87261
-0.44898	39.2552	0.87197
-0.44898	39.8969	0.871328
-0.44898	40.5387	0.870683
-0.44898	41.1804	0.870036
-0.44898	41.8222	0.869385
-0.44898	42.4639	0.868732
-0.44898	43.1056	0.868076
-0.44898	43.7474	0.867418
-0.44898	44.3891	0.866756
-0.44898	45.0309	0.866092
-0.44898	45.6726	0.865425
-0.44898	46.3144	0.864755
-0.44898	46.9561	0.864083
-0.44898	47.5978	0.863407
-0.44898	48.2396	0.862729
-0.44898	48.8813	0.862048
-0.44898	49.5231	0.861364
-0.44898	50.1648	0.860677
-0.44898	50.8065	0.859988
-0.44898	51.4483	0.859295
-0.44898	52.09	0.8586
-0.44898	52.7318	0.857902
-0.44898	53.3735	0.857201
-0.44898	54.0153	0.856497
-0.44898	54.657	0.85579
-0.44898	55.2987	0.855081
-0.44898	55.9405	0.854368
-0.44898	56.5822	0.853653
-0.44898	57.224	0.852935
-0.44898	57.8657	0.852214
-0.44898	58.5075	0.85149
-0.44898	59.1492	0.850763
-0.44898	59.7909	0.850033
-0.44898	60.4327	0.849301
-0.44898	61.0744	0.848565
-0.44898	61.7162	0.847827
-0.44898	62.3579	0.847086
-0.44898	62.9997	0.846341
-0.44898	63.6414	0.845594
-0.44898	64.2831	0.844844
-0.44898	64.9249	0.844091
-0.44898	65.5666	0.843335
-0.44898	66.2084	0.842576
-0.44898	66.8501	0.841814
-0.44898	67.4919	0.84105
-0.44898	68.1336	0.840282
-0.44898	68.7753	0.839511
-0.44898	69.4171	0.838738
-0.44898	70.0588	0.837961
-0.438874	6.52632	0.898502
-0.438874	7.16806	0.897979
-0.438874	7.8098	0.897454
-0.438874	8.45154	0.896926
-0.438874	9.09329	0.896395
-0.438874	9.73503	0.895862
-0.438874	10.3768	0.895327
-0.438874	11.0185	0.894789
-0.438874	11.6603	0.894249
-0.438874	12.302	0.893706
-0.438874	12.9437	0.893161
-0.438874	13.5855	0.892613
-0.438874	14.2272	0.892063
-0.438874	14.869	0.89151
-0.438874	15.5107	0.890955
-0.438874	16.1525	0.890397
-0.438874	16.7942	0.889837
-0.438874	17.4359	0.889274
-0.438874	18.0777	0.888708
-0.438874	18.7194	0.88814
-0.438874	19.3612	0.88757
-0.438874	20.0029	0.886997
-0.438874	20.6447	0.886421
-0.438874	21.2864	0.885843
-0.438874	21.9281	0.885262
-0.438874	22.5699	0.884678
-0.438874	23.2116	0.884092
-0.438874	23.8534	0.883504
-0.438874	24.4951	0.882912
-0.438874	25.1368	0.882318
-0.438874	25.7786	0.881722
-0.438874	26.4203	0.881122
-0.438874	27.0621	0.880521
-0.438874	27.7038	0.879916
-0.438874	28.3456	0.879309
-0.438874	28.9873	0.878699
-0.438874	29.629	0.878087
-0.438874	30.2708	0.877471
-0.438874	30.9125	0.876853
-0.438874	31.5543	0.876233
-0.438874	32.196	0.87561
-0.438874	32.8378	0.874984
-0.438874	33.4795	0.874355
-0.438874	34.1212	0.873723
-0.438874	34.763	0.873089
-0.438874	35.4047	0.872452
-0.438874	36.0465	0.871813
-0.438874	36.6882	0.87117
-0.438874	37.33	0.870525
-0.438874	37.9717	0.869877
-0.438874	38.6134	0.869227
-0.438874	39.2552	0.868573
-0.438874	39.8969	0.867917
-0.438874	40.5387	0.867258
-0.438874	41.1804	0.866597
-0.438874	41.8222	0.865932
-0.438874	42.4639	0.865265
-0.438874	43.1056	0.864595
-0.438874	43.7474	0.863922
-0.438874	44.3891	0.863246
-0.438874	45.0309	0.862567
-0.438874	45.6726	0.861886
-0.438874	46.3144	0.861202
-0.438874	46.9561	0.860515
-0.438874	47.5978	0.859825
-0.438874	48.2396	0.859132
-0.438874	48.8813	0.858437
-0.438874	49.5231	0.857738
-0.438874	50.1648	0.857037
-0.438874	50.8065	0.856333
-0.438874	51.4483	0.855626
-0.438874	52.09	0.854916
-0.438874	52.7318	0.854203
-0.438874	53.3735	0.853487
-0.438874	54.0153	0.852769
-0.438874	54.657	0.852047
-0.438874	55.2987	0.851323
-0.438874	55.9405	0.850596
-0.438874	56.5822	0.849866
-0.438874	57.224	0.849133
-0.438874	57.8657	0.848397
-0.438874	58.5075	0.847658
-0.438874	59.1492	0.846916
-0.438874	59.7909	0.846172
-0.438874	60.4327	0.845424
-0.438874	61.0744	0.844674
-0.438874	61.7162	0.84392
-0.438874	62.3579	0.843164
-0.438874	62.9997	0.842405
-0.438874	63.6414	0.841642
-0.438874	64.2831	0.840877
-0.438874	64.9249	0.840109
-0.438874	65.5666	0.839338
-0.438874	66.2084	0.838564
-0.438874	66.8501	0.837787
-0.438874	67.4919	0.837007
-0.438874	68.1336	0.836224
-0.438874	68.7753	0.835438
-0.438874	69.4171	0.834649
-0.438874	70.0588	0.833858
-0.428768	6.52632	0.895706
-0.428768	7.16806	0.89517
-0.428768	7.8098	0.894632
-0.428768	8.45154	0.894092
-0.428768	9.09329	0.893549
-0.428768	9.73503	0.893003
-0.428768	10.3768	0.892455
-0.428768	11.0185	0.891905
-0.428768	11.6603	0.891352
-0.428768	12.302	0.890796
-0.428768	12.9437	0.890238
-0.428768	13.5855	0.889678
-0.428768	14.2272	0.889114
-0.428768	14.869	0.888549
-0.428768	15.5107	0.887981
-0.428768	16.1525	0.88741
-0.428768	16.7942	0.886836
-0.428768	17.4359	0.88626
-0.428768	18.0777	0.885682
-0.428768	18.7194	0.885101
-0.428768	19.3612	0.884517
-0.428768	20.0029	0.883931
-0.428768	20.6447	0.883342
-0.428768	21.2864	0.88275
-0.428768	21.9281	0.882156
-0.428768	22.5699	0.881559
-0.428768	23.2116	0.88096
-0.428768	23.8534	0.880358
-0.428768	24.4951	0.879753
-0.428768	25.1368	0.879145
-0.428768	25.7786	0.878535
-0.428768	26.4203	0.877922
-0.428768	27.0621	0.877307
-0.428768	27.7038	0.876689
-0.428768	28.3456	0.876068
-0.428768	28.9873	0.875444
-0.428768	29.629	0.874818
-0.428768	30.2708	0.874189
-0.428768	30.9125	0.873557
-0.428768	31.5543	0.872923
-0.428768	32.196	0.872286
-0.428768	32.8378	0.871646
-0.428768	33.4795	0.871003
-0.428768	34.1212	0.870358
-0.428768	34.763	0.86971
-0.428768	35.4047	0.869059
-0.428768	36.0465	0.868405
-0.428768	36.6882	0.867749
-0.428768	37.33	0.867089
-0.428768	37.9717	0.866427
-0.428768	38.6134	0.865762
-0.428768	39.2552	0.865095
-0.428768	39.8969	0.864424
-0.428768	40.5387	0.863751
-0.428768	41.1804	0.863075
-0.428768	41.8222	0.862396
-0.428768	42.4639	0.861715
-0.428768	43.1056	0.86103
-0.428768	43.7474	0.860343
-0.428768	44.3891	0.859652
-0.428768	45.0309	0.858959
-0.428768	45.6726	0.858263
-0.428768	46.3144	0.857565
-0.428768	46.9561	0.856863
-0.428768	47.5978	0.856158
-0.428768	48.2396	0.855451
-0.428768	48.8813	0.854741
-0.428768	49.5231	0.854028
-0.428768	50.1648	0.853312
-0.428768	50.8065	0.852593
-0.428768	51.4483	0.851871
-0.428768	52.09	0.851146
-0.428768	52.7318	0.850419
-0.428768	53.3735	0.849688
-0.428768	54.0153	0.848955
-0.428768	54.657	0.848219
-0.428768	55.2987	0.847479
-0.428768	55.9405	0.846737
-0.428768	56.5822	0.845992
-0.428768	57.224	0.845244
-0.428768	57.8657	0.844493
-0.428768	58.5075	0.843739
-0.428768	59.1492	0.842983
-0.428768	59.7909	0.842223
-0.428768	60.4327	0.84146
-0.428768	61.0744	0.840695
-0.428768	61.7162	0.839926
-0.428768	62.3579	0.839154
-0.428768	62.9997	0.83838
-0.428768	63.6414	0.837602
-0.428768	64.2831	0.836822
-0.428768	64.9249	0.836039
-0.428768	65.5666	0.835252
-0.428768	66.2084	0.834463
-0.428768	66.8501	0.833671
-0.428768	67.4919	0.832876
-0.428768	68.1336	0.832077
-0.428768	68.7753	0.831276
-0.428768	69.4171	0.830472
-0.428768	70.0588	0.829665
-0.418662	6.52632	0.892837
-0.418662	7.16806	0.892289
-0.418662	7.8098	0.891738
-0.418662	8.45154	0.891185
-0.418662	9.09329	0.890629
-0.418662	9.73503	0.890071
-0.418662	10.3768	0.88951
-0.418662	11.0185	0.888946
-0.418662	11.6603	0.888381
-0.418662	12.302	0.887812
-0.418662	12.9437	0.887241
-0.418662	13.5855	0.886667
-0.418662	14.2272	0.886091
-0.418662	14.869	0.885512
-0.418662	15.5107	0.884931
-0.418662	16.1525	0.884347
-0.418662	16.7942	0.88376
-0.418662	17.4359	0.883171
-0.418662	18.0777	0.882579
-0.418662	18.7194	0.881985
-0.418662	19.3612	0.881388
-0.418662	20.0029	0.880788
-0.418662	20.6447	0.880186
-0.418662	21.2864	0.87958
-0.418662	21.9281	0.878973
-0.418662	22.5699	0.878362
-0.418662	23.2116	0.877749
-0.418662	23.8534	0.877133
-0.418662	24.4951	0.876515
-0.418662	25.1368	0.875894
-0.418662	25.7786	0.87527
-0.418662	26.4203	0.874643
-0.418662	27.0621	0.874014
-0.418662	27.7038	0.873382
-0.418662	28.3456	0.872747
-0.418662	28.9873	0.87211
-0.418662	29.629	0.87147
-0.418662	30.2708	0.870827
-0.418662	30.9125	0.870181
-0.418662	31.5543	0.869533
-0.418662	32.196	0.868881
-0.418662	32.8378	0.868227
-0.418662	33.4795	0.867571
-0.418662	34.1212	0.866911
-0.418662	34.763	0.866249
-0.418662	35.4047	0.865583
-0.418662	36.0465	0.864915
-0.418662	36.6882	0.864245
-0.418662	37.33	0.863571
-0.418662	37.9717	0.862895
-0.418662	38.6134	0.862215
-0.418662	39.2552	0.861533
-0.418662	39.8969	0.860848
-0.418662	40.5387	0.860161
-0.418662	41.1804	0.85947
-0.418662	41.8222	0.858777
-0.418662	42.4639	0.85808
-0.418662	43.1056	0.857381
-0.418662	43.7474	0.856679
-0.418662	44.3891	0.855974
-0.418662	45.0309	0.855267
-0.418662	45.6726	0.854556
-0.418662	46.3144	0.853843
-0.418662	46.9561	0.853126
-0.418662	47.5978	0.852407
-0.418662	48.2396	0.851685
-0.418662	48.8813	0.85096
-0.418662	49.5231	0.850232
-0.418662	50.1648	0.849501
-0.418662	50.8065	0.848767
-0.418662	51.4483	0.84803
-0.418662	52.09	0.847291
-0.418662	52.7318	0.846548
-0.418662	53.3735	0.845802
-0.418662	54.0153	0.845054
-0.418662	54.657	0.844303
-0.418662	55.2987	0.843548
-0.418662	55.9405	0.842791
-0.418662	56.5822	0.842031
-0.418662	57.224	0.841268
-0.418662	57.8657	0.840502
-0.418662	58.5075	0.839733
-0.418662	59.1492	0.838961
-0.418662	59.7909	0.838186
-0.418662	60.4327	0.837408
-0.418662	61.0744	0.836627
-0.418662	61.7162	0.835843
-0.418662	62.3579	0.835056
-0.418662	62.9997	0.834266
-0.418662	63.6414	0.833473
-0.418662	64.2831	0.832678
-0.418662	64.9249	0.831879
-0.418662	65.5666	0.831077
-0.418662	66.2084	0.830272
-0.418662	66.8501	0.829465
-0.418662	67.4919	0.828654
-0.418662	68.1336	0.82784
-0.418662	68.7753	0.827024
-0.418662	69.4171	0.826204
-0.418662	70.0588	0.825381
-0.408556	6.52632	0.889895
-0.408556	7.16806	0.889333
-0.408556	7.8098	0.88877
-0.408556	8.45154	0.888204
-0.408556	9.09329	0.887635
-0.408556	9.73503	0.887063
-0.408556	10.3768	0.886489
-0.408556	11.0185	0.885913
-0.408556	11.6603	0.885334
-0.408556	12.302	0.884752
-0.408556	12.9437	0.884168
-0.408556	13.5855	0.883581
-0.408556	14.2272	0.882991
-0.408556	14.869	0.882399
-0.408556	15.5107	0.881805
-0.408556	16.1525	0.881207
-0.408556	16.7942	0.880607
-0.408556	17.4359	0.880004
-0.408556	18.0777	0.879399
-0.408556	18.7194	0.878791
-0.408556	19.3612	0.87818
-0.408556	20.0029	0.877567
-0.408556	20.6447	0.876951
-0.408556	21.2864	0.876332
-0.408556	21.9281	0.875711
-0.408556	22.5699	0.875086
-0.408556	23.2116	0.874459
-0.408556	23.8534	0.87383
-0.408556	24.4951	0.873198
-0.408556	25.1368	0.872562
-0.408556	25.7786	0.871925
-0.408556	26.4203	0.871284
-0.408556	27.0621	0.870641
-0.408556	27.7038	0.869995
-0.408556	28.3456	0.869346
-0.408556	28.9873	0.868694
-0.408556	29.629	0.86804
-0.408556	30.2708	0.867383
-0.408556	30.9125	0.866723
-0.408556	31.5543	0.86606
-0.408556	32.196	0.865395
-0.408556	32.8378	0.864726
-0.408556	33.4795	0.864055
-0.408556	34.1212	0.863381
-0.408556	34.763	0.862705
-0.408556	35.4047	0.862025
-0.408556	36.0465	0.861342
-0.408556	36.6882	0.860657
-0.408556	37.33	0.859969
-0.408556	37.9717	0.859278
-0.408556	38.6134	0.858584
-0.408556	39.2552	0.857888
-0.408556	39.8969	0.857188
-0.408556	40.5387	0.856486
-0.408556	41.1804	0.85578
-0.408556	41.8222	0.855072
-0.408556	42.4639	0.854361
-0.408556	43.1056	0.853647
-0.408556	43.7474	0.852931
-0.408556	44.3891	0.852211
-0.408556	45.0309	0.851488
-0.408556	45.6726	0.850763
-0.408556	46.3144	0.850034
-0.408556	46.9561	0.849303
-0.408556	47.5978	0.848569
-0.408556	48.2396	0.847831
-0.408556	48.8813	0.847091
-0.408556	49.5231	0.846348
-0.408556	50.1648	0.845602
-0.408556	50.8065	0.844853
-0.408556	51.4483	0.844102
-0.408556	52.09	0.843347
-0.408556	52.7318	0.842589
-0.408556	53.3735	0.841828
-0.408556	54.0153	0.841065
-0.408556	54.657	0.840298
-0.408556	55.2987	0.839529
-0.408556	55.9405	0.838756
-0.408556	56.5822	0.837981
-0.408556	57.224	0.837202
-0.408556	57.8657	0.836421
-0.408556	58.5075	0.835636
-0.408556	59.1492	0.834849
-0.408556	59.7909	0.834059
-0.408556	60.4327	0.833265
-0.408556	61.0744	0.832469
-0.408556	61.7162	0.83167
-0.408556	62.3579	0.830867
-0.408556	62.9997	0.830062
-0.408556	63.6414	0.829254
-0.408556	64.2831	0.828443
-0.408556	64.9249	0.827628
-0.408556	65.5666	0.826811
-0.408556	66.2084	0.825991
-0.408556	66.8501	0.825168
-0.408556	67.4919	0.824341
-0.408556	68.1336	0.823512
-0.408556	68.7753	0.82268
-0.408556	69.4171	0.821845
-0.408556	70.0588	0.821006
-0.39845	6.52632	0.886877
-0.39845	7.16806	0.886303
-0.39845	7.8098	0.885726
-0.39845	8.45154	0.885146
-0.39845	9.09329	0.884564
-0.39845	9.73503	0.88398
-0.39845	10.3768	0.883393
-0.39845	11.0185	0.882803
-0.39845	11.6603	0.88221
-0.39845	12.302	0.881615
-0.39845	12.9437	0.881017
-0.39845	13.5855	0.880417
-0.39845	14.2272	0.879814
-0.39845	14.869	0.879208
-0.39845	15.5107	0.8786
-0.39845	16.1525	0.877989
-0.39845	16.7942	0.877375
-0.39845	17.4359	0.876759
-0.39845	18.0777	0.87614
-0.39845	18.7194	0.875518
-0.39845	19.3612	0.874893
-0.39845	20.0029	0.874266
-0.39845	20.6447	0.873636
-0.39845	21.2864	0.873003
-0.39845	21.9281	0.872368
-0.39845	22.5699	0.87173
-0.39845	23.2116	0.871089
-0.39845	23.8534	0.870445
-0.39845	24.4951	0.869799
-0.39845	25.1368	0.86915
-0.39845	25.7786	0.868498
-0.39845	26.4203	0.867843
-0.39845	27.0621	0.867185
-0.39845	27.7038	0.866525
-0.39845	28.3456	0.865862
-0.39845	28.9873	0.865196
-0.39845	29.629	0.864527
-0.39845	30.2708	0.863856
-0.39845	30.9125	0.863182
-0.39845	31.5543	0.862504
-0.39845	32.196	0.861824
-0.39845	32.8378	0.861142
-0.39845	33.4795	0.860456
-0.39845	34.1212	0.859767
-0.39845	34.763	0.859076
-0.39845	35.4047	0.858382
-0.39845	36.0465	0.857685
-0.39845	36.6882	0.856985
-0.39845	37.33	0.856282
-0.39845	37.9717	0.855576
-0.39845	38.6134	0.854868
-0.39845	39.2552	0.854156
-0.39845	39.8969	0.853442
-0.39845	40.5387	0.852725
-0.39845	41.1804	0.852004
-0.39845	41.8222	0.851281
-0.39845	42.4639	0.850555
-0.39845	43.1056	0.849827
-0.39845	43.7474	0.849095
-0.39845	44.3891	0.84836
-0.39845	45.0309	0.847622
-0.39845	45.6726	0.846882
-0.39845	46.3144	0.846138
-0.39845	46.9561	0.845392
-0.39845	47.5978	0.844643
-0.39845	48.2396	0.84389
-0.39845	48.8813	0.843135
-0.39845	49.5231	0.842377
-0.39845	50.1648	0.841615
-0.39845	50.8065	0.840851
-0.39845	51.4483	0.840084
-0.39845	52.09	0.839314
-0.39845	52.7318	0.838541
-0.39845	53.3735	0.837765
-0.39845	54.0153	0.836986
-0.39845	54.657	0.836204
-0.39845	55.2987	0.835419
-0.39845	55.9405	0.834631
-0.39845	56.5822	0.83384
-0.39845	57.224	0.833047
-0.39845	57.8657	0.83225
-0.39845	58.5075	0.83145
-0.39845	59.1492	0.830647
-0.39845	59.7909	0.829841
-0.39845	60.4327	0.829032
-0.39845	61.0744	0.82822
-0.39845	61.7162	0.827405
-0.39845	62.3579	0.826588
-0.39845	62.9997	0.825767
-0.39845	63.6414	0.824943
-0.39845	64.2831	0.824116
-0.39845	64.9249	0.823286
-0.39845	65.5666	0.822453
-0.39845	66.2084	0.821617
-0.39845	66.8501	0.820778
-0.39845	67.4919	0.819936
-0.39845	68.1336	0.819091
-0.39845	68.7753	0.818244
-0.39845	69.4171	0.817393
-0.39845	70.0588	0.816539
-0.388344	6.52632	0.883783
-0.388344	7.16806	0.883195
-0.388344	7.8098	0.882605
-0.388344	8.45154	0.882012
-0.388344	9.09329	0.881417
-0.388344	9.73503	0.880818
-0.388344	10.3768	0.880218
-0.388344	11.0185	0.879614
-0.388344	11.6603	0.879008
-0.388344	12.302	0.8784
-0.388344	12.9437	0.877788
-0.388344	13.5855	0.877174
-0.388344	14.2272	0.876557
-0.388344	14.869	0.875938
-0.388344	15.5107	0.875316
-0.388344	16.1525	0.874691
-0.388344	16.7942	0.874063
-0.388344	17.4359	0.873433
-0.388344	18.0777	0.8728
-0.388344	18.7194	0.872164
-0.388344	19.3612	0.871525
-0.388344	20.0029	0.870884
-0.388344	20.6447	0.87024
-0.388344	21.2864	0.869593
-0.388344	21.9281	0.868944
-0.388344	22.5699	0.868291
-0.388344	23.2116	0.867636
-0.388344	23.8534	0.866978
-0.388344	24.4951	0.866318
-0.388344	25.1368	0.865654
-0.388344	25.7786	0.864988
-0.388344	26.4203	0.864319
-0.388344	27.0621	0.863647
-0.388344	27.7038	0.862972
-0.388344	28.3456	0.862294
-0.388344	28.9873	0.861614
-0.388344	29.629	0.860931
-0.388344	30.2708	0.860245
-0.388344	30.9125	0.859556
-0.388344	31.5543	0.858864
-0.388344	32.196	0.858169
-0.388344	32.8378	0.857472
-0.388344	33.4795	0.856771
-0.388344	34.1212	0.856068
-0.388344	34.763	0.855362
-0.388344	35.4047	0.854653
-0.388344	36.0465	0.853941
-0.388344	36.6882	0.853226
-0.388344	37.33	0.852508
-0.388344	37.9717	0.851788
-0.388344	38.6134	0.851064
-0.388344	39.2552	0.850338
-0.388344	39.8969	0.849608
-0.388344	40.5387	0.848876
-0.388344	41.1804	0.848141
-0.388344	41.8222	0.847403
-0.388344	42.4639	0.846662
-0.388344	43.1056	0.845918
-0.388344	43.7474	0.845171
-0.388344	44.3891	0.844421
-0.388344	45.0309	0.843668
-0.388344	45.6726	0.842912
-0.388344	46.3144	0.842154
-0.388344	46.9561	0.841392
-0.388344	47.5978	0.840627
-0.388344	48.2396	0.83986
-0.388344	48.8813	0.839089
-0.388344	49.5231	0.838315
-0.388344	50.1648	0.837539
-0.388344	50.8065	0.836759
-0.388344	51.4483	0.835977
-0.388344	52.09	0.835191
-0.388344	52.7318	0.834403
-0.388344	53.3735	0.833611
-0.388344	54.0153	0.832817
-0.388344	54.657	0.832019
-0.388344	55.2987	0.831219
-0.388344	55.9405	0.830415
-0.388344	56.5822	0.829609
-0.388344	57.224	0.828799
-0.388344	57.8657	0.827987
-0.388344	58.5075	0.827172
-0.388344	59.1492	0.826353
-0.388344	59.7909	0.825532
-0.388344	60.4327	0.824707
-0.388344	61.0744	0.823879
-0.388344	61.7162	0.823049
-0.388344	62.3579	0.822215
-0.388344	62.9997	0.821379
-0.388344	63.6414	0.820539
-0.388344	64.2831	0.819697
-0.388344	64.9249	0.818851
-0.388344	65.5666	0.818002
-0.388344	66.2084	0.817151
-0.388344	66.8501	0.816296
-0.388344	67.4919	0.815438
-0.388344	68.1336	0.814578
-0.388344	68.7753	0.813714
-0.388344	69.4171	0.812847
-0.388344	70.0588	0.811977
-0.378238	6.52632	0.88061
-0.378238	7.16806	0.880009
-0.378238	7.8098	0.879405
-0.378238	8.45154	0.878799
-0.378238	9.09329	0.87819
-0.378238	9.73503	0.877578
-0.378238	10.3768	0.876963
-0.378238	11.0185	0.876346
-0.378238	11.6603	0.875726
-0.378238	12.302	0.875104
-0.378238	12.9437	0.874478
-0.378238	13.5855	0.87385
-0.378238	14.2272	0.87322
-0.378238	14.869	0.872586
-0.378238	15.5107	0.87195
-0.378238	16.1525	0.871311
-0.378238	16.7942	0.870669
-0.378238	17.4359	0.870025
-0.378238	18.0777	0.869378
-0.378238	18.7194	0.868728
-0.378238	19.3612	0.868075
-0.378238	20.0029	0.867419
-0.378238	20.6447	0.866761
-0.378238	21.2864	0.8661
-0.378238	21.9281	0.865436
-0.378238	22.5699	0.864769
-0.378238	23.2116	0.8641
-0.378238	23.8534	0.863427
-0.378238	24.4951	0.862752
-0.378238	25.1368	0.862074
-0.378238	25.7786	0.861393
-0.378238	26.4203	0.86071
-0.378238	27.0621	0.860023
-0.378238	27.7038	0.859334
-0.378238	28.3456	0.858641
-0.378238	28.9873	0.857946
-0.378238	29.629	0.857248
-0.378238	30.2708	0.856547
-0.378238	30.9125	0.855844
-0.378238	31.5543	0.855137
-0.378238	32.196	0.854428
-0.378238	32.8378	0.853715
-0.378238	33.4795	0.853
-0.378238	34.1212	0.852282
-0.378238	34.763	0.851561
-0.378238	35.4047	0.850837
-0.378238	36.0465	0.85011
-0.378238	36.6882	0.84938
-0.378238	37.33	0.848647
-0.378238	37.9717	0.847911
-0.378238	38.6134	0.847173
-0.378238	39.2552	0.846431
-0.378238	39.8969	0.845687
-0.378238	40.5387	0.844939
-0.378238	41.1804	0.844189
-0.378238	41.8222	0.843435
-0.378238	42.4639	0.842679
-0.378238	43.1056	0.84192
-0.378238	43.7474	0.841157
-0.378238	44.3891	0.840392
-0.378238	45.0309	0.839624
-0.378238	45.6726	0.838853
-0.378238	46.3144	0.838079
-0.378238	46.9561	0.837302
-0.378238	47.5978	0.836521
-0.378238	48.2396	0.835738
-0.378238	48.8813	0.834952
-0.378238	49.5231	0.834163
-0.378238	50.1648	0.833371
-0.378238	50.8065	0.832576
-0.378238	51.4483	0.831778
-0.378238	52.09	0.830977
-0.378238	52.7318	0.830173
-0.378238	53.3735	0.829366
-0.378238	54.0153	0.828556
-0.378238	54.657	0.827743
-0.378238	55.2987	0.826926
-0.378238	55.9405	0.826107
-0.378238	56.5822	0.825285
-0.378238	57.224	0.82446
-0.378238	57.8657	0.823632
-0.378238	58.5075	0.822801
-0.378238	59.1492	0.821966
-0.378238	59.7909	0.821129
-0.378238	60.4327	0.820289
-0.378238	61.0744	0.819446
-0.378238	61.7162	0.818599
-0.378238	62.3579	0.81775
-0.378238	62.9997	0.816897
-0.378238	63.6414	0.816042
-0.378238	64.2831	0.815184
-0.378238	64.9249	0.814322
-0.378238	65.5666	0.813458
-0.378238	66.2084	0.81259
-0.378238	66.8501	0.81172
-0.378238	67.4919	0.810846
-0.378238	68.1336	0.809969
-0.378238	68.7753	0.80909
-0.378238	69.4171	0.808207
-0.378238	70.0588	0.807321
-0.368132	6.52632	0.877358
-0.368132	7.16806	0.876743
-0.368132	7.8098	0.876125
-0.368132	8.45154	0.875505
-0.368132	9.09329	0.874882
-0.368132	9.73503	0.874256
-0.368132	10.3768	0.873628
-0.368132	11.0185	0.872997
-0.368132	11.6603	0.872363
-0.368132	12.302	0.871726
-0.368132	12.9437	0.871087
-0.368132	13.5855	0.870445
-0.368132	14.2272	0.8698
-0.368132	14.869	0.869152
-0.368132	15.5107	0.868502
-0.368132	16.1525	0.867849
-0.368132	16.7942	0.867193
-0.368132	17.4359	0.866534
-0.368132	18.0777	0.865872
-0.368132	18.7194	0.865208
-0.368132	19.3612	0.864541
-0.368132	20.0029	0.863871
-0.368132	20.6447	0.863198
-0.368132	21.2864	0.862522
-0.368132	21.9281	0.861844
-0.368132	22.5699	0.861162
-0.368132	23.2116	0.860478
-0.368132	23.8534	0.859791
-0.368132	24.4951	0.859101
-0.368132	25.1368	0.858409
-0.368132	25.7786	0.857713
-0.368132	26.4203	0.857015
-0.368132	27.0621	0.856313
-0.368132	27.7038	0.855609
-0.368132	28.3456	0.854902
-0.368132	28.9873	0.854192
-0.368132	29.629	0.853479
-0.368132	30.2708	0.852763
-0.368132	30.9125	0.852044
-0.368132	31.5543	0.851323
-0.368132	32.196	0.850598
-0.368132	32.8378	0.849871
-0.368132	33.4795	0.84914
-0.368132	34.1212	0.848407
-0.368132	34.763	0.847671
-0.368132	35.4047	0.846932
-0.368132	36.0465	0.84619
-0.368132	36.6882	0.845445
-0.368132	37.33	0.844697
-0.368132	37.9717	0.843946
-0.368132	38.6134	0.843192
-0.368132	39.2552	0.842435
-0.368132	39.8969	0.841675
-0.368132	40.5387	0.840912
-0.368132	41.1804	0.840146
-0.368132	41.8222	0.839378
-0.368132	42.4639	0.838606
-0.368132	43.1056	0.837831
-0.368132	43.7474	0.837053
-0.368132	44.3891	0.836273
-0.368132	45.0309	0.835489
-0.368132	45.6726	0.834702
-0.368132	46.3144	0.833913
-0.368132	46.9561	0.83312
-0.368132	47.5978	0.832324
-0.368132	48.2396	0.831525
-0.368132	48.8813	0.830724
-0.368132	49.5231	0.829919
-0.368132	50.1648	0.829111
-0.368132	50.8065	0.828301
-0.368132	51.4483	0.827487
-0.368132	52.09	0.82667
-0.368132	52.7318	0.82585
-0.368132	53.3735	0.825027
-0.368132	54.0153	0.824202
-0.368132	54.657	0.823373
-0.368132	55.2987	0.822541
-0.368132	55.9405	0.821706
-0.368132	56.5822	0.820868
-0.368132	57.224	0.820027
-0.368132	57.8657	0.819183
-0.368132	58.5075	0.818336
-0.368132	59.1492	0.817486
-0.368132	59.7909	0.816633
-0.368132	60.4327	0.815777
-0.368132	61.0744	0.814917
-0.368132	61.7162	0.814055
-0.368132	62.3579	0.81319
-0.368132	62.9997	0.812322
-0.368132	63.6414	0.81145
-0.368132	64.2831	0.810576
-0.368132	64.9249	0.809699
-0.368132	65.5666	0.808818
-0.368132	66.2084	0.807935
-0.368132	66.8501	0.807048
-0.368132	67.4919	0.806159
-0.368132	68.1336	0.805266
-0.368132	68.7753	0.804371
-0.368132	69.4171	0.803472
-0.368132	70.0588	0.80257
-0.358026	6.52632	0.874025
-0.358026	7.16806	0.873396
-0.358026	7.8098	0.872764
-0.358026	8.45154	0.87213
-0.358026	9.09329	0.871493
-0.358026	9.73503	0.870853
-0.358026	10.3768	0.87021
-0.358026	11.0185	0.869565
-0.358026	11.6603	0.868917
-0.358026	12.302	0.868266
-0.358026	12.9437	0.867612
-0.358026	13.5855	0.866956
-0.358026	14.2272	0.866296
-0.358026	14.869	0.865634
-0.358026	15.5107	0.864969
-0.358026	16.1525	0.864302
-0.358026	16.7942	0.863631
-0.358026	17.4359	0.862958
-0.358026	18.0777	0.862282
-0.358026	18.7194	0.861603
-0.358026	19.3612	0.860921
-0.358026	20.0029	0.860236
-0.358026	20.6447	0.859549
-0.358026	21.2864	0.858859
-0.358026	21.9281	0.858165
-0.358026	22.5699	0.857469
-0.358026	23.2116	0.85677
-0.358026	23.8534	0.856068
-0.358026	24.4951	0.855364
-0.358026	25.1368	0.854656
-0.358026	25.7786	0.853945
-0.358026	26.4203	0.853232
-0.358026	27.0621	0.852516
-0.358026	27.7038	0.851796
-0.358026	28.3456	0.851074
-0.358026	28.9873	0.850349
-0.358026	29.629	0.849621
-0.358026	30.2708	0.84889
-0.358026	30.9125	0.848156
-0.358026	31.5543	0.84742
-0.358026	32.196	0.84668
-0.358026	32.8378	0.845937
-0.358026	33.4795	0.845192
-0.358026	34.1212	0.844443
-0.358026	34.763	0.843692
-0.358026	35.4047	0.842937
-0.358026	36.0465	0.84218
-0.358026	36.6882	0.841419
-0.358026	37.33	0.840656
-0.358026	37.9717	0.839889
-0.358026	38.6134	0.83912
-0.358026	39.2552	0.838348
-0.358026	39.8969	0.837572
-0.358026	40.5387	0.836794
-0.358026	41.1804	0.836013
-0.358026	41.8222	0.835228
-0.358026	42.4639	0.834441
-0.358026	43.1056	0.833651
-0.358026	43.7474	0.832857
-0.358026	44.3891	0.832061
-0.358026	45.0309	0.831262
-0.358026	45.6726	0.830459
-0.358026	46.3144	0.829654
-0.358026	46.9561	0.828846
-0.358026	47.5978	0.828034
-0.358026	48.2396	0.82722
-0.358026	48.8813	0.826402
-0.358026	49.5231	0.825582
-0.358026	50.1648	0.824758
-0.358026	50.8065	0.823932
-0.358026	51.4483	0.823102
-0.358026	52.09	0.82227
-0.358026	52.7318	0.821434
-0.358026	53.3735	0.820595
-0.358026	54.0153	0.819754
-0.358026	54.657	0.818909
-0.358026	55.2987	0.818061
-0.358026	55.9405	0.81721
-0.358026	56.5822	0.816356
-0.358026	57.224	0.815499
-0.358026	57.8657	0.814639
-0.358026	58.5075	0.813776
-0.358026	59.1492	0.81291
-0.358026	59.7909	0.812041
-0.358026	60.4327	0.811169
-0.358026	61.0744	0.810294
-0.358026	61.7162	0.809416
-0.358026	62.3579	0.808535
-0.358026	62.9997	0.80765
-0.358026	63.6414	0.806763
-0.358026	64.2831	0.805873
-0.358026	64.9249	0.804979
-0.358026	65.5666	0.804083
-0.358026	66.2084	0.803183
-0.358026	66.8501	0.802281
-0.358026	67.4919	0.801375
-0.358026	68.1336	0.800467
-0.358026	68.7753	0.799555
-0.358026	69.4171	0.798641
-0.358026	70.0588	0.797723
-0.34792	6.52632	0.870608
-0.34792	7.16806	0.869965
-0.34792	7.8098	0.86932
-0.34792	8.45154	0.868671
-0.34792	9.09329	0.86802
-0.34792	9.73503	0.867365
-0.34792	10.3768	0.866708
-0.34792	11.0185	0.866049
-0.34792	11.6603	0.865386
-0.34792	12.302	0.864721
-0.34792	12.9437	0.864053
-0.34792	13.5855	0.863382
-0.34792	14.2272	0.862708
-0.34792	14.869	0.862031
-0.34792	15.5107	0.861352
-0.34792	16.1525	0.860669
-0.34792	16.7942	0.859984
-0.34792	17.4359	0.859296
-0.34792	18.0777	0.858605
-0.34792	18.7194	0.857911
-0.34792	19.3612	0.857215
-0.34792	20.0029	0.856515
-0.34792	20.6447	0.855813
-0.34792	21.2864	0.855108
-0.34792	21.9281	0.854399
-0.34792	22.5699	0.853688
-0.34792	23.2116	0.852974
-0.34792	23.8534	0.852257
-0.34792	24.4951	0.851538
-0.34792	25.1368	0.850815
-0.34792	25.7786	0.850089
-0.34792	26.4203	0.849361
-0.34792	27.0621	0.848629
-0.34792	27.7038	0.847895
-0.34792	28.3456	0.847157
-0.34792	28.9873	0.846417
-0.34792	29.629	0.845674
-0.34792	30.2708	0.844928
-0.34792	30.9125	0.844178
-0.34792	31.5543	0.843426
-0.34792	32.196	0.842671
-0.34792	32.8378	0.841913
-0.34792	33.4795	0.841152
-0.34792	34.1212	0.840388
-0.34792	34.763	0.839621
-0.34792	35.4047	0.838851
-0.34792	36.0465	0.838078
-0.34792	36.6882	0.837302
-0.34792	37.33	0.836523
-0.34792	37.9717	0.835741
-0.34792	38.6134	0.834956
-0.34792	39.2552	0.834168
-0.34792	39.8969	0.833377
-0.34792	40.5387	0.832583
-0.34792	41.1804	0.831786
-0.34792	41.8222	0.830986
-0.34792	42.4639	0.830183
-0.34792	43.1056	0.829377
-0.34792	43.7474	0.828568
-0.34792	44.3891	0.827756
-0.34792	45.0309	0.826941
-0.34792	45.6726	0.826123
-0.34792	46.3144	0.825302
-0.34792	46.9561	0.824477
-0.34792	47.5978	0.82365
-0.34792	48.2396	0.82282
-0.34792	48.8813	0.821987
-0.34792	49.5231	0.82115
-0.34792	50.1648	0.820311
-0.34792	50.8065	0.819468
-0.34792	51.4483	0.818623
-0.34792	52.09	0.817774
-0.34792	52.7318	0.816923
-0.34792	53.3735	0.816068
-0.34792	54.0153	0.81521
-0.34792	54.657	0.81435
-0.34792	55.2987	0.813486
-0.34792	55.9405	0.812619
-0.34792	56.5822	0.811749
-0.34792	57.224	0.810876
-0.34792	57.8657	0.81
-0.34792	58.5075	0.809121
-0.34792	59.1492	0.808239
-0.34792	59.7909	0.807354
-0.34792	60.4327	0.806466
-0.34792	61.0744	0.805575
-0.34792	61.7162	0.804681
-0.34792	62.3579	0.803783
-0.34792	62.9997	0.802883
-0.34792	63.6414	0.80198
-0.34792	64.2831	0.801073
-0.34792	64.9249	0.800164
-0.34792	65.5666	0.799251
-0.34792	66.2084	0.798336
-0.34792	66.8501	0.797417
-0.34792	67.4919	0.796496
-0.34792	68.1336	0.795571
-0.34792	68.7753	0.794643
-0.34792	69.4171	0.793713
-0.34792	70.0588	0.792779
-0.337814	6.52632	0.867108
-0.337814	7.16806	0.866451
-0.337814	7.8098	0.86579
-0.337814	8.45154	0.865127
-0.337814	9.09329	0.864461
-0.337814	9.73503	0.863793
-0.337814	10.3768	0.863121
-0.337814	11.0185	0.862447
-0.337814	11.6603	0.86177
-0.337814	12.302	0.86109
-0.337814	12.9437	0.860407
-0.337814	13.5855	0.859721
-0.337814	14.2272	0.859032
-0.337814	14.869	0.858341
-0.337814	15.5107	0.857647
-0.337814	16.1525	0.856949
-0.337814	16.7942	0.856249
-0.337814	17.4359	0.855546
-0.337814	18.0777	0.854841
-0.337814	18.7194	0.854132
-0.337814	19.3612	0.85342
-0.337814	20.0029	0.852706
-0.337814	20.6447	0.851988
-0.337814	21.2864	0.851268
-0.337814	21.9281	0.850545
-0.337814	22.5699	0.849818
-0.337814	23.2116	0.849089
-0.337814	23.8534	0.848357
-0.337814	24.4951	0.847622
-0.337814	25.1368	0.846884
-0.337814	25.7786	0.846143
-0.337814	26.4203	0.845399
-0.337814	27.0621	0.844653
-0.337814	27.7038	0.843903
-0.337814	28.3456	0.84315
-0.337814	28.9873	0.842394
-0.337814	29.629	0.841636
-0.337814	30.2708	0.840874
-0.337814	30.9125	0.840109
-0.337814	31.5543	0.839342
-0.337814	32.196	0.838571
-0.337814	32.8378	0.837797
-0.337814	33.4795	0.837021
-0.337814	34.1212	0.836241
-0.337814	34.763	0.835458
-0.337814	35.4047	0.834673
-0.337814	36.0465	0.833884
-0.337814	36.6882	0.833093
-0.337814	37.33	0.832298
-0.337814	37.9717	0.8315
-0.337814	38.6134	0.8307
-0.337814	39.2552	0.829896
-0.337814	39.8969	0.829089
-0.337814	40.5387	0.828279
-0.337814	41.1804	0.827467
-0.337814	41.8222	0.826651
-0.337814	42.4639	0.825832
-0.337814	43.1056	0.82501
-0.337814	43.7474	0.824185
-0.337814	44.3891	0.823357
-0.337814	45.0309	0.822526
-0.337814	45.6726	0.821692
-0.337814	46.3144	0.820855
-0.337814	46.9561	0.820015
-0.337814	47.5978	0.819171
-0.337814	48.2396	0.818325
-0.337814	48.8813	0.817476
-0.337814	49.5231	0.816623
-0.337814	50.1648	0.815768
-0.337814	50.8065	0.81491
-0.337814	51.4483	0.814048
-0.337814	52.09	0.813183
-0.337814	52.7318	0.812316
-0.337814	53.3735	0.811445
-0.337814	54.0153	0.810571
-0.337814	54.657	0.809695
-0.337814	55.2987	0.808815
-0.337814	55.9405	0.807932
-0.337814	56.5822	0.807046
-0.337814	57.224	0.806157
-0.337814	57.8657	0.805265
-0.337814	58.5075	0.80437
-0.337814	59.1492	0.803472
-0.337814	59.7909	0.80257
-0.337814	60.4327	0.801666
-0.337814	61.0744	0.800759
-0.337814	61.7162	0.799848
-0.337814	62.3579	0.798935
-0.337814	62.9997	0.798018
-0.337814	63.6414	0.797099
-0.337814	64.2831	0.796176
-0.337814	64.9249	0.795251
-0.337814	65.5666	0.794322
-0.337814	66.2084	0.793391
-0.337814	66.8501	0.792456
-0.337814	67.4919	0.791518
-0.337814	68.1336	0.790577
-0.337814	68.7753	0.789634
-0.337814	69.4171	0.788687
-0.337814	70.0588	0.787737
-0.327708	6.52632	0.863522
-0.327708	7.16806	0.86285
-0.327708	7.8098	0.862175
-0.327708	8.45154	0.861498
-0.327708	9.09329	0.860817
-0.327708	9.73503	0.860133
-0.327708	10.3768	0.859447
-0.327708	11.0185	0.858758
-0.327708	11.6603	0.858066
-0.327708	12.302	0.857371
-0.327708	12.9437	0.856673
-0.327708	13.5855	0.855973
-0.327708	14.2272	0.855269
-0.327708	14.869	0.854563
-0.327708	15.5107	0.853853
-0.327708	16.1525	0.853141
-0.327708	16.7942	0.852426
-0.327708	17.4359	0.851708
-0.327708	18.0777	0.850987
-0.327708	18.7194	0.850263
-0.327708	19.3612	0.849536
-0.327708	20.0029	0.848806
-0.327708	20.6447	0.848074
-0.327708	21.2864	0.847338
-0.327708	21.9281	0.8466
-0.327708	22.5699	0.845858
-0.327708	23.2116	0.845113
-0.327708	23.8534	0.844366
-0.327708	24.4951	0.843616
-0.327708	25.1368	0.842862
-0.327708	25.7786	0.842106
-0.327708	26.4203	0.841347
-0.327708	27.0621	0.840584
-0.327708	27.7038	0.839819
-0.327708	28.3456	0.839051
-0.327708	28.9873	0.838279
-0.327708	29.629	0.837505
-0.327708	30.2708	0.836728
-0.327708	30.9125	0.835947
-0.327708	31.5543	0.835164
-0.327708	32.196	0.834378
-0.327708	32.8378	0.833588
-0.327708	33.4795	0.832796
-0.327708	34.1212	0.832001
-0.327708	34.763	0.831202
-0.327708	35.4047	0.830401
-0.327708	36.0465	0.829597
-0.327708	36.6882	0.828789
-0.327708	37.33	0.827979
-0.327708	37.9717	0.827165
-0.327708	38.6134	0.826349
-0.327708	39.2552	0.825529
-0.327708	39.8969	0.824706
-0.327708	40.5387	0.823881
-0.327708	41.1804	0.823052
-0.327708	41.8222	0.82222
-0.327708	42.4639	0.821385
-0.327708	43.1056	0.820547
-0.327708	43.7474	0.819706
-0.327708	44.3891	0.818862
-0.327708	45.0309	0.818015
-0.327708	45.6726	0.817165
-0.327708	46.3144	0.816312
-0.327708	46.9561	0.815456
-0.327708	47.5978	0.814597
-0.327708	48.2396	0.813734
-0.327708	48.8813	0.812869
-0.327708	49.5231	0.812
-0.327708	50.1648	0.811129
-0.327708	50.8065	0.810254
-0.327708	51.4483	0.809377
-0.327708	52.09	0.808496
-0.327708	52.7318	0.807612
-0.327708	53.3735	0.806725
-0.327708	54.0153	0.805835
-0.327708	54.657	0.804943
-0.327708	55.2987	0.804047
-0.327708	55.9405	0.803147
-0.327708	56.5822	0.802245
-0.327708	57.224	0.80134
-0.327708	57.8657	0.800432
-0.327708	58.5075	0.799521
-0.327708	59.1492	0.798606
-0.327708	59.7909	0.797689
-0.327708	60.4327	0.796768
-0.327708	61.0744	0.795845
-0.327708	61.7162	0.794918
-0.327708	62.3579	0.793989
-0.327708	62.9997	0.793056
-0.327708	63.6414	0.792121
-0.327708	64.2831	0.791182
-0.327708	64.9249	0.79024
-0.327708	65.5666	0.789295
-0.327708	66.2084	0.788347
-0.327708	66.8501	0.787397
-0.327708	67.4919	0.786443
-0.327708	68.1336	0.785486
-0.327708	68.7753	0.784526
-0.327708	69.4171	0.783563
-0.327708	70.0588	0.782597
-0.317602	6.52632	0.859849
-0.317602	7.16806	0.859162
-0.317602	7.8098	0.858473
-0.317602	8.45154	0.85778
-0.317602	9.09329	0.857085
-0.317602	9.73503	0.856386
-0.317602	10.3768	0.855685
-0.317602	11.0185	0.854981
-0.317602	11.6603	0.854274
-0.317602	12.302	0.853564
-0.317602	12.9437	0.852851
-0.317602	13.5855	0.852135
-0.317602	14.2272	0.851416
-0.317602	14.869	0.850695
-0.317602	15.5107	0.84997
-0.317602	16.1525	0.849243
-0.317602	16.7942	0.848512
-0.317602	17.4359	0.847779
-0.317602	18.0777	0.847043
-0.317602	18.7194	0.846304
-0.317602	19.3612	0.845561
-0.317602	20.0029	0.844816
-0.317602	20.6447	0.844068
-0.317602	21.2864	0.843317
-0.317602	21.9281	0.842563
-0.317602	22.5699	0.841806
-0.317602	23.2116	0.841046
-0.317602	23.8534	0.840283
-0.317602	24.4951	0.839517
-0.317602	25.1368	0.838748
-0.317602	25.7786	0.837976
-0.317602	26.4203	0.837201
-0.317602	27.0621	0.836423
-0.317602	27.7038	0.835642
-0.317602	28.3456	0.834858
-0.317602	28.9873	0.834071
-0.317602	29.629	0.833281
-0.317602	30.2708	0.832488
-0.317602	30.9125	0.831692
-0.317602	31.5543	0.830893
-0.317602	32.196	0.830091
-0.317602	32.8378	0.829285
-0.317602	33.4795	0.828477
-0.317602	34.1212	0.827666
-0.317602	34.763	0.826852
-0.317602	35.4047	0.826034
-0.317602	36.0465	0.825214
-0.317602	36.6882	0.824391
-0.317602	37.33	0.823564
-0.317602	37.9717	0.822735
-0.317602	38.6134	0.821902
-0.317602	39.2552	0.821066
-0.317602	39.8969	0.820228
-0.317602	40.5387	0.819386
-0.317602	41.1804	0.818541
-0.317602	41.8222	0.817693
-0.317602	42.4639	0.816843
-0.317602	43.1056	0.815989
-0.317602	43.7474	0.815132
-0.317602	44.3891	0.814271
-0.317602	45.0309	0.813408
-0.317602	45.6726	0.812542
-0.317602	46.3144	0.811673
-0.317602	46.9561	0.8108
-0.317602	47.5978	0.809925
-0.317602	48.2396	0.809046
-0.317602	48.8813	0.808165
-0.317602	49.5231	0.80728
-0.317602	50.1648	0.806392
-0.317602	50.8065	0.805502
-0.317602	51.4483	0.804608
-0.317602	52.09	0.803711
-0.317602	52.7318	0.802811
-0.317602	53.3735	0.801908
-0.317602	54.0153	0.801002
-0.317602	54.657	0.800093
-0.317602	55.2987	0.79918
-0.317602	55.9405	0.798265
-0.317602	56.5822	0.797347
-0.317602	57.224	0.796425
-0.317602	57.8657	0.795501
-0.317602	58.5075	0.794573
-0.317602	59.1492	0.793643
-0.317602	59.7909	0.792709
-0.317602	60.4327	0.791773
-0.317602	61.0744	0.790833
-0.317602	61.7162	0.78989
-0.317602	62.3579	0.788944
-0.317602	62.9997	0.787995
-0.317602	63.6414	0.787044
-0.317602	64.2831	0.786089
-0.317602	64.9249	0.785131
-0.317602	65.5666	0.78417
-0.317602	66.2084	0.783206
-0.317602	66.8501	0.782239
-0.317602	67.4919	0.781269
-0.317602	68.1336	0.780296
-0.317602	68.7753	0.77932
-0.317602	69.4171	0.778341
-0.317602	70.0588	0.777359
-0.307497	6.52632	0.856088
-0.307497	7.16806	0.855386
-0.307497	7.8098	0.854681
-0.307497	8.45154	0.853973
-0.307497	9.09329	0.853263
-0.307497	9.73503	0.852549
-0.307497	10.3768	0.851833
-0.307497	11.0185	0.851114
-0.307497	11.6603	0.850391
-0.307497	12.302	0.849666
-0.307497	12.9437	0.848938
-0.307497	13.5855	0.848207
-0.307497	14.2272	0.847473
-0.307497	14.869	0.846736
-0.307497	15.5107	0.845996
-0.307497	16.1525	0.845253
-0.307497	16.7942	0.844507
-0.307497	17.4359	0.843759
-0.307497	18.0777	0.843007
-0.307497	18.7194	0.842252
-0.307497	19.3612	0.841494
-0.307497	20.0029	0.840734
-0.307497	20.6447	0.83997
-0.307497	21.2864	0.839203
-0.307497	21.9281	0.838434
-0.307497	22.5699	0.837661
-0.307497	23.2116	0.836885
-0.307497	23.8534	0.836107
-0.307497	24.4951	0.835325
-0.307497	25.1368	0.83454
-0.307497	25.7786	0.833752
-0.307497	26.4203	0.832962
-0.307497	27.0621	0.832168
-0.307497	27.7038	0.831371
-0.307497	28.3456	0.830571
-0.307497	28.9873	0.829768
-0.307497	29.629	0.828962
-0.307497	30.2708	0.828153
-0.307497	30.9125	0.827341
-0.307497	31.5543	0.826526
-0.307497	32.196	0.825708
-0.307497	32.8378	0.824887
-0.307497	33.4795	0.824063
-0.307497	34.1212	0.823236
-0.307497	34.763	0.822405
-0.307497	35.4047	0.821572
-0.307497	36.0465	0.820736
-0.307497	36.6882	0.819896
-0.307497	37.33	0.819054
-0.307497	37.9717	0.818208
-0.307497	38.6134	0.817359
-0.307497	39.2552	0.816508
-0.307497	39.8969	0.815653
-0.307497	40.5387	0.814795
-0.307497	41.1804	0.813934
-0.307497	41.8222	0.81307
-0.307497	42.4639	0.812203
-0.307497	43.1056	0.811333
-0.307497	43.7474	0.810459
-0.307497	44.3891	0.809583
-0.307497	45.0309	0.808704
-0.307497	45.6726	0.807821
-0.307497	46.3144	0.806936
-0.307497	46.9561	0.806047
-0.307497	47.5978	0.805155
-0.307497	48.2396	0.804261
-0.307497	48.8813	0.803363
-0.307497	49.5231	0.802462
-0.307497	50.1648	0.801558
-0.307497	50.8065	0.800651
-0.307497	51.4483	0.799741
-0.307497	52.09	0.798828
-0.307497	52.7318	0.797911
-0.307497	53.3735	0.796992
-0.307497	54.0153	0.79607
-0.307497	54.657	0.795144
-0.307497	55.2987	0.794216
-0.307497	55.9405	0.793284
-0.307497	56.5822	0.79235
-0.307497	57.224	0.791412
-0.307497	57.8657	0.790471
-0.307497	58.5075	0.789527
-0.307497	59.1492	0.788581
-0.307497	59.7909	0.787631
-0.307497	60.4327	0.786678
-0.307497	61.0744	0.785722
-0.307497	61.7162	0.784763
-0.307497	62.3579	0.783801
-0.307497	62.9997	0.782836
-0.307497	63.6414	0.781868
-0.307497	64.2831	0.780896
-0.307497	64.9249	0.779922
-0.307497	65.5666	0.778945
-0.307497	66.2084	0.777965
-0.307497	66.8501	0.776982
-0.307497	67.4919	0.775996
-0.307497	68.1336	0.775006
-0.307497	68.7753	0.774014
-0.307497	69.4171	0.773019
[truncated: 8,001 more rows]

## Sheet: draw_fig_abl-both_points
row_id	EV_mu	EV_lo	EV_hi	fun_mu	fun_lo	fun_hi	accept
1	0.0414067	-0.30783	0.288456	61.1	61.1	61.1	1
2	-0.11425	-0.274438	0.0911219	50.65	50.65	50.65	1
3	-0.00490179	-0.0707694	0.0131742	50.65	50.65	50.65	1
4	0.176389	0.0877332	0.25246	50.65	50.65	50.65	1
5	0.0795596	-0.0987644	0.28596	50.65	50.65	50.65	1
6	0.183029	0.0888618	0.29797	50.65	50.65	50.65	1
7	0.144364	0.0690302	0.260562	50.65	50.65	50.65	1
8	-0.125196	-0.176003	-0.0787223	50.65	50.65	50.65	0
9	0.187647	0.0893123	0.336407	51.3975	51.3975	51.3975	1
10	0.301617	0.103502	0.422198	51.3975	51.3975	51.3975	0
11	-0.330417	-0.515043	-0.103871	51.3975	51.3975	51.3975	1
12	0.398275	0.252375	0.50375	51.3975	51.3975	51.3975	0
13	0.0795337	-0.144582	0.387141	51.3975	51.3975	51.3975	0
14	0.167647	0.0244089	0.290718	51.3975	51.3975	51.3975	1
15	0.000980442	-0.0067768	0.00376405	51.3975	51.3975	51.3975	1
16	0.000490221	-0.0033884	0.00188203	51.3975	51.3975	51.3975	1
17	0.269314	0.160195	0.397854	51.3975	51.3975	51.3975	1
18	-0.0283102	-0.17046	0.274379	51.3975	51.3975	51.3975	0
19	0.000980442	-0.0067768	0.00376405	51.3975	51.3975	51.3975	1
20	0.122325	-0.0779213	0.366999	51.3975	51.3975	51.3975	0
21	0.297752	0.241529	0.465645	51.3975	51.3975	51.3975	0
22	-0.0793627	-0.165181	0.00323447	51.3975	51.3975	51.3975	1
23	0.427747	0.186357	0.510596	51.3975	51.3975	51.3975	0
24	-0.223529	-0.458531	-0.0964192	51.3975	51.3975	51.3975	1
25	0.000980442	-0.0067768	0.00376405	51.3975	51.3975	51.3975	1
26	-0.0122573	-0.333004	0.244548	60	60	60	1
27	-0.105403	-0.389112	0.231382	60	60	60	1
28	-0.342719	-0.494877	-0.0736857	60	60	60	1
29	-0.283113	-0.497106	0.00217571	60	60	60	0
30	0.325976	0.0666584	0.532165	60	60	60	0
31	0.218382	0.018784	0.406971	60	60	60	1
32	0.0651063	-0.14348	0.340809	60	60	60	1
33	0.0167705	-0.0920041	0.136001	60	60	60	1
34	-0.0356268	-0.333767	0.163555	52	52	52	1
35	-0.0797992	-0.306215	0.268834	52	52	52	0
36	0.109016	-0.153857	0.345398	50.5	50.5	50.5	0
37	0.0896962	-0.0504483	0.321656	50.5	50.5	50.5	0
38	0.187846	-0.0941115	0.40404	50.5	50.5	50.5	0
39	0.0764204	-0.269086	0.230812	50.5	50.5	50.5	0
40	-0.49951	-0.503388	-0.498118	50.125	50.125	50.125	1
41	0.000980442	-0.0067768	0.00376405	20.7222	20.7222	20.7222	1
42	-0.0115911	-0.142797	0.103703	20.7222	20.7222	20.7222	0
43	0.000980442	-0.0067768	0.00376405	20.7222	20.7222	20.7222	1
44	0.102279	-0.00162028	0.256474	20.7222	20.7222	20.7222	0
45	0.000490221	-0.0033884	0.00188203	20.7222	20.7222	20.7222	0
46	0.175639	0.022781	0.32074	20.7222	20.7222	20.7222	1
47	0.000980442	-0.0067768	0.00376405	20.7222	20.7222	20.7222	1
48	0.000980442	-0.0067768	0.00376405	20.7222	20.7222	20.7222	1
49	0.00147066	-0.0101652	0.00564608	20.7222	20.7222	20.7222	1
50	0.29815	0.0720851	0.486406	20.7222	20.7222	20.7222	0
51	0.243633	0.0356689	0.340001	20.7222	20.7222	20.7222	0
52	0.157688	-0.148932	0.32188	56.3529	56.3529	56.3529	1
53	0.226035	-0.014385	0.546418	56.3529	56.3529	56.3529	1
54	0.00637287	-0.0440492	0.0244663	29	29	29	1
55	0.00294133	-0.0203304	0.0112922	29	29	29	1
56	0.00343155	-0.0237188	0.0131742	29	29	29	1
57	0.00490221	-0.033884	0.0188203	29	29	29	1
58	0.00539243	-0.0372724	0.0207023	29	29	29	1
59	0.00441199	-0.0304956	0.0169382	29	29	29	1
60	0.0677322	0.012141	0.155047	29	29	29	1
61	-0.0610087	-0.154188	0.0262689	29	29	29	1
62	0.00343155	-0.0237188	0.0131742	29	29	29	1
63	0.00441199	-0.0304956	0.0169382	29	29	29	1
64	0.00343155	-0.0237188	0.0131742	29	29	29	1
65	-0.0237476	-0.174812	0.0729895	29	29	29	0
66	-0.0186271	-0.0858477	0.0239693	29	29	29	1
67	0.00625651	-0.0440492	0.0244663	29	29	29	1
68	0.00392177	-0.0271072	0.0150562	29	29	29	1
69	-0.261587	-0.346277	-0.0332973	6.52632	6.52632	6.52632	1
70	-0.465812	-0.50323	-0.332272	47.7647	47.7647	47.7647	1
71	0.102613	-0.0213022	0.31907	47.7647	47.7647	47.7647	0
72	0.213074	-0.142254	0.485678	47.7647	47.7647	47.7647	0
73	-0.239542	-0.396449	-0.0333098	47.7647	47.7647	47.7647	1
74	0.50098	0.493223	0.503764	47.7647	47.7647	47.7647	0
75	-0.171639	-0.454208	0.0477942	47.7647	47.7647	47.7647	1
76	0.00343155	-0.0237188	0.0131742	50.8947	50.8947	50.8947	1
77	-0.200879	-0.318981	-0.0579575	50.8947	50.8947	50.8947	1
78	0.0068631	-0.0474376	0.0263484	50.8947	50.8947	50.8947	1
79	0.0721203	-0.148504	0.321677	50.8947	50.8947	50.8947	0
80	0.12873	-0.189186	0.34872	50.8947	50.8947	50.8947	0
81	-0.230481	-0.479737	-0.0188306	43.2105	43.2105	43.2105	0
82	0.282381	-0.048191	0.48535	50.3333	50.3333	50.3333	0
83	0.203568	-0.0816742	0.506693	50.3333	50.3333	50.3333	0
84	0.247429	0.106374	0.405474	41.2353	41.2353	41.2353	1
85	0.2094	-0.0699684	0.464397	41.2353	41.2353	41.2353	0
86	0.00196088	-0.0135536	0.0075281	41.2353	41.2353	41.2353	1
87	-0.0631373	-0.295824	0.145736	41.2353	41.2353	41.2353	0
88	0.0140829	-0.157697	0.135069	41.2353	41.2353	41.2353	0
89	0.102845	-0.0896646	0.52289	66.1667	66.1667	66.1667	1
90	0.126794	-0.125138	0.324118	66.1667	66.1667	66.1667	0
91	0.2364	-0.254414	0.527617	66.1667	66.1667	66.1667	0
92	0.0830573	-0.119932	0.267302	66.1667	66.1667	66.1667	1
93	0.410767	0.251527	0.507155	24.6	24.6	24.6	0
94	-0.211622	-0.424835	0.00328517	58.9375	58.9375	58.9375	0
95	0.0639995	-0.295285	0.384344	58.9375	58.9375	58.9375	0
96	-0.121156	-0.288713	0.228542	58.9375	58.9375	58.9375	0
97	0.0175107	-0.420381	0.320531	39.2105	39.2105	39.2105	0
98	-0.0641852	-0.298139	0.223637	63.4706	63.4706	63.4706	0
99	-0.0393546	-0.177283	0.173723	63.4706	63.4706	63.4706	1
100	0.0532408	-0.36666	0.38161	54.1176	54.1176	54.1176	1
101	0.180385	0.082686	0.321248	54.1176	54.1176	54.1176	0
102	0.285935	0.110656	0.430067	54.1176	54.1176	54.1176	0
103	0.105706	-0.135926	0.301874	54.1176	54.1176	54.1176	1
104	0.453321	0.285872	0.510416	54.1176	54.1176	54.1176	0
105	0.0469302	-0.221365	0.312915	54.1176	54.1176	54.1176	0
106	0.234379	0.0155553	0.511461	70.0588	70.0588	70.0588	0
107	-0.0347721	-0.432389	0.191344	70.0588	70.0588	70.0588	0
108	0.00196088	-0.0135536	0.0075281	54.7778	54.7778	54.7778	1
109	-0.168693	-0.317689	-0.0696452	54.7778	54.7778	54.7778	1
110	-0.0336077	-0.119094	0.0150562	54.7778	54.7778	54.7778	1
111	0.029608	-0.00268649	0.106836	54.7778	54.7778	54.7778	1
112	0.161288	0.0237635	0.253597	14.375	14.375	14.375	0
113	0.000490221	-0.0033884	0.00188203	14.375	14.375	14.375	0
114	0.165133	-0.252344	0.456127	14.375	14.375	14.375	0
115	-0.115196	-0.284637	0.00472376	14.375	14.375	14.375	1
116	-0.120989	-0.191396	-0.0146786	14.375	14.375	14.375	1
117	0.0369609	-0.0135536	0.157312	14.375	14.375	14.375	1
118	0.0451616	-0.10764	0.260909	14.375	14.375	14.375	0
119	-0.208529	-0.333914	-0.0821856	14.375	14.375	14.375	0
120	-0.186863	-0.374994	-0.0820497	14.375	14.375	14.375	0
121	0.000980442	-0.0067768	0.00376405	14.375	14.375	14.375	1
122	-0.30119	-0.483045	-0.130236	46	46	46	1
123	0.0293339	-0.0304956	0.0996201	46	46	46	1
124	-0.303122	-0.415993	-0.20429	46	46	46	1
125	0.0728926	-0.168833	0.325302	63.75	63.75	63.75	0
126	0.449968	0.311607	0.510564	55.8235	55.8235	55.8235	0
127	-0.00964976	-0.453036	0.436421	52.5882	52.5882	52.5882	0
128	0.00637287	-0.0440492	0.0244663	34.8333	34.8333	34.8333	1
129	0.00588265	-0.0406608	0.0225843	34.8333	34.8333	34.8333	1
130	0.0703378	-0.0772667	0.272188	34.8333	34.8333	34.8333	0
131	0.179793	0.0948797	0.2707	34.8333	34.8333	34.8333	0
132	0.00539243	-0.0372724	0.0207023	34.8333	34.8333	34.8333	1
133	0.0320372	-0.0784376	0.150615	34.8333	34.8333	34.8333	1
134	0.00784354	-0.0542144	0.0301124	34.8333	34.8333	34.8333	1
135	-0.316262	-0.465436	-0.177387	34.8333	34.8333	34.8333	1
136	-0.0436535	-0.263199	0.217713	29.2222	29.2222	29.2222	1
137	0.00245111	-0.016942	0.00941013	29.2222	29.2222	29.2222	1
138	0.112605	-0.0467963	0.306842	29.2222	29.2222	29.2222	1
139	0.00245111	-0.016942	0.00941013	29.2222	29.2222	29.2222	1
140	0.193561	-0.00243377	0.474727	44.4737	44.4737	44.4737	1
141	-0.0533896	-0.334249	0.177449	44.4737	44.4737	44.4737	0
142	0.485044	0.371297	0.505385	16.0526	16.0526	16.0526	0

## Sheet: draw_fig_abl-connect_grid
EV	fun_think	prob
-0.496231	6.52632	0.947487
-0.496231	7.16806	0.947408
-0.496231	7.8098	0.947329
-0.496231	8.45154	0.94725
-0.496231	9.09329	0.947171
-0.496231	9.73503	0.947092
-0.496231	10.3768	0.947012
-0.496231	11.0185	0.946932
-0.496231	11.6603	0.946853
-0.496231	12.302	0.946773
-0.496231	12.9437	0.946693
-0.496231	13.5855	0.946613
-0.496231	14.2272	0.946533
-0.496231	14.869	0.946452
-0.496231	15.5107	0.946372
-0.496231	16.1525	0.946291
-0.496231	16.7942	0.94621
-0.496231	17.4359	0.94613
-0.496231	18.0777	0.946049
-0.496231	18.7194	0.945967
-0.496231	19.3612	0.945886
-0.496231	20.0029	0.945805
-0.496231	20.6447	0.945723
-0.496231	21.2864	0.945642
-0.496231	21.9281	0.94556
-0.496231	22.5699	0.945478
-0.496231	23.2116	0.945396
-0.496231	23.8534	0.945314
-0.496231	24.4951	0.945232
-0.496231	25.1368	0.945149
-0.496231	25.7786	0.945067
-0.496231	26.4203	0.944984
-0.496231	27.0621	0.944901
-0.496231	27.7038	0.944818
-0.496231	28.3456	0.944735
-0.496231	28.9873	0.944652
-0.496231	29.629	0.944569
-0.496231	30.2708	0.944485
-0.496231	30.9125	0.944402
-0.496231	31.5543	0.944318
-0.496231	32.196	0.944234
-0.496231	32.8378	0.94415
-0.496231	33.4795	0.944066
-0.496231	34.1212	0.943982
-0.496231	34.763	0.943898
-0.496231	35.4047	0.943813
-0.496231	36.0465	0.943729
-0.496231	36.6882	0.943644
-0.496231	37.33	0.943559
-0.496231	37.9717	0.943474
-0.496231	38.6134	0.943389
-0.496231	39.2552	0.943304
-0.496231	39.8969	0.943218
-0.496231	40.5387	0.943133
-0.496231	41.1804	0.943047
-0.496231	41.8222	0.942961
-0.496231	42.4639	0.942875
-0.496231	43.1056	0.942789
-0.496231	43.7474	0.942703
-0.496231	44.3891	0.942617
-0.496231	45.0309	0.94253
-0.496231	45.6726	0.942444
-0.496231	46.3144	0.942357
-0.496231	46.9561	0.94227
-0.496231	47.5978	0.942183
-0.496231	48.2396	0.942096
-0.496231	48.8813	0.942009
-0.496231	49.5231	0.941921
-0.496231	50.1648	0.941834
-0.496231	50.8065	0.941746
-0.496231	51.4483	0.941658
-0.496231	52.09	0.94157
-0.496231	52.7318	0.941482
-0.496231	53.3735	0.941394
-0.496231	54.0153	0.941305
-0.496231	54.657	0.941217
-0.496231	55.2987	0.941128
-0.496231	55.9405	0.941039
-0.496231	56.5822	0.940951
-0.496231	57.224	0.940862
-0.496231	57.8657	0.940772
-0.496231	58.5075	0.940683
-0.496231	59.1492	0.940594
-0.496231	59.7909	0.940504
-0.496231	60.4327	0.940414
-0.496231	61.0744	0.940324
-0.496231	61.7162	0.940234
-0.496231	62.3579	0.940144
-0.496231	62.9997	0.940054
-0.496231	63.6414	0.939963
-0.496231	64.2831	0.939873
-0.496231	64.9249	0.939782
-0.496231	65.5666	0.939691
-0.496231	66.2084	0.9396
-0.496231	66.8501	0.939509
-0.496231	67.4919	0.939418
-0.496231	68.1336	0.939327
-0.496231	68.7753	0.939235
-0.496231	69.4171	0.939143
-0.496231	70.0588	0.939051
-0.486036	6.52632	0.945627
-0.486036	7.16806	0.945546
-0.486036	7.8098	0.945464
-0.486036	8.45154	0.945383
-0.486036	9.09329	0.945301
-0.486036	9.73503	0.945219
-0.486036	10.3768	0.945138
-0.486036	11.0185	0.945056
-0.486036	11.6603	0.944974
-0.486036	12.302	0.944891
-0.486036	12.9437	0.944809
-0.486036	13.5855	0.944726
-0.486036	14.2272	0.944644
-0.486036	14.869	0.944561
-0.486036	15.5107	0.944478
-0.486036	16.1525	0.944395
-0.486036	16.7942	0.944312
-0.486036	17.4359	0.944229
-0.486036	18.0777	0.944145
-0.486036	18.7194	0.944062
-0.486036	19.3612	0.943978
-0.486036	20.0029	0.943894
-0.486036	20.6447	0.94381
-0.486036	21.2864	0.943726
-0.486036	21.9281	0.943642
-0.486036	22.5699	0.943558
-0.486036	23.2116	0.943473
-0.486036	23.8534	0.943389
-0.486036	24.4951	0.943304
-0.486036	25.1368	0.943219
-0.486036	25.7786	0.943134
-0.486036	26.4203	0.943049
-0.486036	27.0621	0.942964
-0.486036	27.7038	0.942878
-0.486036	28.3456	0.942793
-0.486036	28.9873	0.942707
-0.486036	29.629	0.942621
-0.486036	30.2708	0.942536
-0.486036	30.9125	0.942449
-0.486036	31.5543	0.942363
-0.486036	32.196	0.942277
-0.486036	32.8378	0.942191
-0.486036	33.4795	0.942104
-0.486036	34.1212	0.942017
-0.486036	34.763	0.94193
-0.486036	35.4047	0.941843
-0.486036	36.0465	0.941756
-0.486036	36.6882	0.941669
-0.486036	37.33	0.941582
-0.486036	37.9717	0.941494
-0.486036	38.6134	0.941407
-0.486036	39.2552	0.941319
-0.486036	39.8969	0.941231
-0.486036	40.5387	0.941143
-0.486036	41.1804	0.941055
-0.486036	41.8222	0.940966
-0.486036	42.4639	0.940878
-0.486036	43.1056	0.940789
-0.486036	43.7474	0.9407
-0.486036	44.3891	0.940612
-0.486036	45.0309	0.940523
-0.486036	45.6726	0.940433
-0.486036	46.3144	0.940344
-0.486036	46.9561	0.940255
-0.486036	47.5978	0.940165
-0.486036	48.2396	0.940075
-0.486036	48.8813	0.939986
-0.486036	49.5231	0.939896
-0.486036	50.1648	0.939805
-0.486036	50.8065	0.939715
-0.486036	51.4483	0.939625
-0.486036	52.09	0.939534
-0.486036	52.7318	0.939444
-0.486036	53.3735	0.939353
-0.486036	54.0153	0.939262
-0.486036	54.657	0.939171
-0.486036	55.2987	0.939079
-0.486036	55.9405	0.938988
-0.486036	56.5822	0.938897
-0.486036	57.224	0.938805
-0.486036	57.8657	0.938713
-0.486036	58.5075	0.938621
-0.486036	59.1492	0.938529
-0.486036	59.7909	0.938437
-0.486036	60.4327	0.938345
-0.486036	61.0744	0.938252
-0.486036	61.7162	0.938159
-0.486036	62.3579	0.938067
-0.486036	62.9997	0.937974
-0.486036	63.6414	0.937881
-0.486036	64.2831	0.937788
-0.486036	64.9249	0.937694
-0.486036	65.5666	0.937601
-0.486036	66.2084	0.937507
-0.486036	66.8501	0.937413
-0.486036	67.4919	0.937319
-0.486036	68.1336	0.937225
-0.486036	68.7753	0.937131
-0.486036	69.4171	0.937037
-0.486036	70.0588	0.936942
-0.475841	6.52632	0.943689
-0.475841	7.16806	0.943605
-0.475841	7.8098	0.943521
-0.475841	8.45154	0.943437
-0.475841	9.09329	0.943353
-0.475841	9.73503	0.943269
-0.475841	10.3768	0.943185
-0.475841	11.0185	0.9431
-0.475841	11.6603	0.943016
-0.475841	12.302	0.942931
-0.475841	12.9437	0.942846
-0.475841	13.5855	0.942761
-0.475841	14.2272	0.942676
-0.475841	14.869	0.942591
-0.475841	15.5107	0.942505
-0.475841	16.1525	0.94242
-0.475841	16.7942	0.942334
-0.475841	17.4359	0.942248
-0.475841	18.0777	0.942163
-0.475841	18.7194	0.942077
-0.475841	19.3612	0.94199
-0.475841	20.0029	0.941904
-0.475841	20.6447	0.941818
-0.475841	21.2864	0.941731
-0.475841	21.9281	0.941644
-0.475841	22.5699	0.941557
-0.475841	23.2116	0.94147
-0.475841	23.8534	0.941383
-0.475841	24.4951	0.941296
-0.475841	25.1368	0.941209
-0.475841	25.7786	0.941121
-0.475841	26.4203	0.941034
-0.475841	27.0621	0.940946
-0.475841	27.7038	0.940858
-0.475841	28.3456	0.94077
-0.475841	28.9873	0.940682
-0.475841	29.629	0.940593
-0.475841	30.2708	0.940505
-0.475841	30.9125	0.940416
-0.475841	31.5543	0.940327
-0.475841	32.196	0.940239
-0.475841	32.8378	0.94015
-0.475841	33.4795	0.94006
-0.475841	34.1212	0.939971
-0.475841	34.763	0.939882
-0.475841	35.4047	0.939792
-0.475841	36.0465	0.939702
-0.475841	36.6882	0.939613
-0.475841	37.33	0.939523
-0.475841	37.9717	0.939432
-0.475841	38.6134	0.939342
-0.475841	39.2552	0.939252
-0.475841	39.8969	0.939161
-0.475841	40.5387	0.939071
-0.475841	41.1804	0.93898
-0.475841	41.8222	0.938889
-0.475841	42.4639	0.938798
-0.475841	43.1056	0.938707
-0.475841	43.7474	0.938615
-0.475841	44.3891	0.938524
-0.475841	45.0309	0.938432
-0.475841	45.6726	0.93834
-0.475841	46.3144	0.938248
-0.475841	46.9561	0.938156
-0.475841	47.5978	0.938064
-0.475841	48.2396	0.937972
-0.475841	48.8813	0.937879
-0.475841	49.5231	0.937787
-0.475841	50.1648	0.937694
-0.475841	50.8065	0.937601
-0.475841	51.4483	0.937508
-0.475841	52.09	0.937415
-0.475841	52.7318	0.937321
-0.475841	53.3735	0.937228
-0.475841	54.0153	0.937134
-0.475841	54.657	0.937041
-0.475841	55.2987	0.936947
-0.475841	55.9405	0.936853
-0.475841	56.5822	0.936758
-0.475841	57.224	0.936664
-0.475841	57.8657	0.93657
-0.475841	58.5075	0.936475
-0.475841	59.1492	0.93638
-0.475841	59.7909	0.936285
-0.475841	60.4327	0.93619
-0.475841	61.0744	0.936095
-0.475841	61.7162	0.936
-0.475841	62.3579	0.935904
-0.475841	62.9997	0.935809
-0.475841	63.6414	0.935713
-0.475841	64.2831	0.935617
-0.475841	64.9249	0.935521
-0.475841	65.5666	0.935425
-0.475841	66.2084	0.935328
-0.475841	66.8501	0.935232
-0.475841	67.4919	0.935135
-0.475841	68.1336	0.935038
-0.475841	68.7753	0.934941
-0.475841	69.4171	0.934844
-0.475841	70.0588	0.934747
-0.465646	6.52632	0.941669
-0.465646	7.16806	0.941583
-0.465646	7.8098	0.941497
-0.465646	8.45154	0.94141
-0.465646	9.09329	0.941324
-0.465646	9.73503	0.941237
-0.465646	10.3768	0.94115
-0.465646	11.0185	0.941063
-0.465646	11.6603	0.940976
-0.465646	12.302	0.940888
-0.465646	12.9437	0.940801
-0.465646	13.5855	0.940714
-0.465646	14.2272	0.940626
-0.465646	14.869	0.940538
-0.465646	15.5107	0.94045
-0.465646	16.1525	0.940362
-0.465646	16.7942	0.940274
-0.465646	17.4359	0.940185
-0.465646	18.0777	0.940097
-0.465646	18.7194	0.940008
-0.465646	19.3612	0.939919
-0.465646	20.0029	0.939831
-0.465646	20.6447	0.939742
-0.465646	21.2864	0.939652
-0.465646	21.9281	0.939563
-0.465646	22.5699	0.939474
-0.465646	23.2116	0.939384
-0.465646	23.8534	0.939294
-0.465646	24.4951	0.939204
-0.465646	25.1368	0.939114
-0.465646	25.7786	0.939024
-0.465646	26.4203	0.938934
-0.465646	27.0621	0.938844
-0.465646	27.7038	0.938753
-0.465646	28.3456	0.938662
-0.465646	28.9873	0.938572
-0.465646	29.629	0.938481
-0.465646	30.2708	0.938389
-0.465646	30.9125	0.938298
-0.465646	31.5543	0.938207
-0.465646	32.196	0.938115
-0.465646	32.8378	0.938024
-0.465646	33.4795	0.937932
-0.465646	34.1212	0.93784
-0.465646	34.763	0.937748
-0.465646	35.4047	0.937656
-0.465646	36.0465	0.937563
-0.465646	36.6882	0.937471
-0.465646	37.33	0.937378
-0.465646	37.9717	0.937285
-0.465646	38.6134	0.937192
-0.465646	39.2552	0.937099
-0.465646	39.8969	0.937006
-0.465646	40.5387	0.936913
-0.465646	41.1804	0.936819
-0.465646	41.8222	0.936725
-0.465646	42.4639	0.936632
-0.465646	43.1056	0.936538
-0.465646	43.7474	0.936444
-0.465646	44.3891	0.936349
-0.465646	45.0309	0.936255
-0.465646	45.6726	0.936161
-0.465646	46.3144	0.936066
-0.465646	46.9561	0.935971
-0.465646	47.5978	0.935876
-0.465646	48.2396	0.935781
-0.465646	48.8813	0.935686
-0.465646	49.5231	0.935591
-0.465646	50.1648	0.935495
-0.465646	50.8065	0.935399
-0.465646	51.4483	0.935304
-0.465646	52.09	0.935208
-0.465646	52.7318	0.935112
-0.465646	53.3735	0.935015
-0.465646	54.0153	0.934919
-0.465646	54.657	0.934823
-0.465646	55.2987	0.934726
-0.465646	55.9405	0.934629
-0.465646	56.5822	0.934532
-0.465646	57.224	0.934435
-0.465646	57.8657	0.934338
-0.465646	58.5075	0.93424
-0.465646	59.1492	0.934143
-0.465646	59.7909	0.934045
-0.465646	60.4327	0.933947
-0.465646	61.0744	0.933849
-0.465646	61.7162	0.933751
-0.465646	62.3579	0.933653
-0.465646	62.9997	0.933555
-0.465646	63.6414	0.933456
-0.465646	64.2831	0.933357
-0.465646	64.9249	0.933258
-0.465646	65.5666	0.933159
-0.465646	66.2084	0.93306
-0.465646	66.8501	0.932961
-0.465646	67.4919	0.932861
-0.465646	68.1336	0.932762
-0.465646	68.7753	0.932662
-0.465646	69.4171	0.932562
-0.465646	70.0588	0.932462
-0.455451	6.52632	0.939564
-0.455451	7.16806	0.939476
-0.455451	7.8098	0.939387
-0.455451	8.45154	0.939297
-0.455451	9.09329	0.939208
-0.455451	9.73503	0.939119
-0.455451	10.3768	0.939029
-0.455451	11.0185	0.93894
-0.455451	11.6603	0.93885
-0.455451	12.302	0.93876
-0.455451	12.9437	0.93867
-0.455451	13.5855	0.93858
-0.455451	14.2272	0.938489
-0.455451	14.869	0.938399
-0.455451	15.5107	0.938308
-0.455451	16.1525	0.938218
-0.455451	16.7942	0.938127
-0.455451	17.4359	0.938036
-0.455451	18.0777	0.937944
-0.455451	18.7194	0.937853
-0.455451	19.3612	0.937762
-0.455451	20.0029	0.93767
-0.455451	20.6447	0.937578
-0.455451	21.2864	0.937487
-0.455451	21.9281	0.937395
-0.455451	22.5699	0.937302
-0.455451	23.2116	0.93721
-0.455451	23.8534	0.937118
-0.455451	24.4951	0.937025
-0.455451	25.1368	0.936932
-0.455451	25.7786	0.93684
-0.455451	26.4203	0.936747
-0.455451	27.0621	0.936653
-0.455451	27.7038	0.93656
-0.455451	28.3456	0.936467
-0.455451	28.9873	0.936373
-0.455451	29.629	0.93628
-0.455451	30.2708	0.936186
-0.455451	30.9125	0.936092
-0.455451	31.5543	0.935998
-0.455451	32.196	0.935903
-0.455451	32.8378	0.935809
-0.455451	33.4795	0.935714
-0.455451	34.1212	0.93562
-0.455451	34.763	0.935525
-0.455451	35.4047	0.93543
-0.455451	36.0465	0.935335
-0.455451	36.6882	0.935239
-0.455451	37.33	0.935144
-0.455451	37.9717	0.935048
-0.455451	38.6134	0.934953
-0.455451	39.2552	0.934857
-0.455451	39.8969	0.934761
-0.455451	40.5387	0.934665
-0.455451	41.1804	0.934569
-0.455451	41.8222	0.934472
-0.455451	42.4639	0.934376
-0.455451	43.1056	0.934279
-0.455451	43.7474	0.934182
-0.455451	44.3891	0.934085
-0.455451	45.0309	0.933988
-0.455451	45.6726	0.933891
-0.455451	46.3144	0.933793
-0.455451	46.9561	0.933695
-0.455451	47.5978	0.933598
-0.455451	48.2396	0.9335
-0.455451	48.8813	0.933402
-0.455451	49.5231	0.933304
-0.455451	50.1648	0.933205
-0.455451	50.8065	0.933107
-0.455451	51.4483	0.933008
-0.455451	52.09	0.932909
-0.455451	52.7318	0.932811
-0.455451	53.3735	0.932712
-0.455451	54.0153	0.932612
-0.455451	54.657	0.932513
-0.455451	55.2987	0.932413
-0.455451	55.9405	0.932314
-0.455451	56.5822	0.932214
-0.455451	57.224	0.932114
-0.455451	57.8657	0.932014
-0.455451	58.5075	0.931914
-0.455451	59.1492	0.931813
-0.455451	59.7909	0.931713
-0.455451	60.4327	0.931612
-0.455451	61.0744	0.931511
-0.455451	61.7162	0.93141
-0.455451	62.3579	0.931309
-0.455451	62.9997	0.931208
-0.455451	63.6414	0.931106
-0.455451	64.2831	0.931005
-0.455451	64.9249	0.930903
-0.455451	65.5666	0.930801
-0.455451	66.2084	0.930699
-0.455451	66.8501	0.930597
-0.455451	67.4919	0.930494
-0.455451	68.1336	0.930392
-0.455451	68.7753	0.930289
-0.455451	69.4171	0.930186
-0.455451	70.0588	0.930083
-0.445256	6.52632	0.93737
-0.445256	7.16806	0.937279
-0.445256	7.8098	0.937187
-0.445256	8.45154	0.937095
-0.445256	9.09329	0.937003
-0.445256	9.73503	0.936911
-0.445256	10.3768	0.936819
-0.445256	11.0185	0.936727
-0.445256	11.6603	0.936634
-0.445256	12.302	0.936541
-0.445256	12.9437	0.936449
-0.445256	13.5855	0.936356
-0.445256	14.2272	0.936263
-0.445256	14.869	0.936169
-0.445256	15.5107	0.936076
-0.445256	16.1525	0.935983
-0.445256	16.7942	0.935889
-0.445256	17.4359	0.935795
-0.445256	18.0777	0.935701
-0.445256	18.7194	0.935607
-0.445256	19.3612	0.935513
-0.445256	20.0029	0.935419
-0.445256	20.6447	0.935324
-0.445256	21.2864	0.93523
-0.445256	21.9281	0.935135
-0.445256	22.5699	0.93504
-0.445256	23.2116	0.934945
-0.445256	23.8534	0.93485
-0.445256	24.4951	0.934754
-0.445256	25.1368	0.934659
-0.445256	25.7786	0.934563
-0.445256	26.4203	0.934467
-0.445256	27.0621	0.934371
-0.445256	27.7038	0.934275
-0.445256	28.3456	0.934179
-0.445256	28.9873	0.934083
-0.445256	29.629	0.933986
-0.445256	30.2708	0.93389
-0.445256	30.9125	0.933793
-0.445256	31.5543	0.933696
-0.445256	32.196	0.933599
-0.445256	32.8378	0.933501
-0.445256	33.4795	0.933404
-0.445256	34.1212	0.933307
-0.445256	34.763	0.933209
-0.445256	35.4047	0.933111
-0.445256	36.0465	0.933013
-0.445256	36.6882	0.932915
-0.445256	37.33	0.932817
-0.445256	37.9717	0.932718
-0.445256	38.6134	0.93262
-0.445256	39.2552	0.932521
-0.445256	39.8969	0.932422
-0.445256	40.5387	0.932323
-0.445256	41.1804	0.932224
-0.445256	41.8222	0.932125
-0.445256	42.4639	0.932025
-0.445256	43.1056	0.931926
-0.445256	43.7474	0.931826
-0.445256	44.3891	0.931726
-0.445256	45.0309	0.931626
-0.445256	45.6726	0.931526
-0.445256	46.3144	0.931426
-0.445256	46.9561	0.931325
-0.445256	47.5978	0.931224
-0.445256	48.2396	0.931124
-0.445256	48.8813	0.931023
-0.445256	49.5231	0.930922
-0.445256	50.1648	0.93082
-0.445256	50.8065	0.930719
-0.445256	51.4483	0.930617
-0.445256	52.09	0.930516
-0.445256	52.7318	0.930414
-0.445256	53.3735	0.930312
-0.445256	54.0153	0.93021
-0.445256	54.657	0.930108
-0.445256	55.2987	0.930005
-0.445256	55.9405	0.929902
-0.445256	56.5822	0.9298
-0.445256	57.224	0.929697
-0.445256	57.8657	0.929594
-0.445256	58.5075	0.929491
-0.445256	59.1492	0.929387
-0.445256	59.7909	0.929284
-0.445256	60.4327	0.92918
-0.445256	61.0744	0.929076
-0.445256	61.7162	0.928972
-0.445256	62.3579	0.928868
-0.445256	62.9997	0.928764
-0.445256	63.6414	0.928659
-0.445256	64.2831	0.928555
-0.445256	64.9249	0.92845
-0.445256	65.5666	0.928345
-0.445256	66.2084	0.92824
-0.445256	66.8501	0.928135
-0.445256	67.4919	0.92803
-0.445256	68.1336	0.927924
-0.445256	68.7753	0.927818
-0.445256	69.4171	0.927713
-0.445256	70.0588	0.927607
-0.435061	6.52632	0.935083
-0.435061	7.16806	0.934989
-0.435061	7.8098	0.934894
-0.435061	8.45154	0.9348
-0.435061	9.09329	0.934705
-0.435061	9.73503	0.93461
-0.435061	10.3768	0.934515
-0.435061	11.0185	0.93442
-0.435061	11.6603	0.934324
-0.435061	12.302	0.934229
-0.435061	12.9437	0.934133
-0.435061	13.5855	0.934038
-0.435061	14.2272	0.933942
-0.435061	14.869	0.933846
-0.435061	15.5107	0.933749
-0.435061	16.1525	0.933653
-0.435061	16.7942	0.933557
-0.435061	17.4359	0.93346
-0.435061	18.0777	0.933363
-0.435061	18.7194	0.933266
-0.435061	19.3612	0.933169
-0.435061	20.0029	0.933072
-0.435061	20.6447	0.932975
-0.435061	21.2864	0.932877
-0.435061	21.9281	0.93278
-0.435061	22.5699	0.932682
-0.435061	23.2116	0.932584
-0.435061	23.8534	0.932486
-0.435061	24.4951	0.932388
-0.435061	25.1368	0.932289
-0.435061	25.7786	0.932191
-0.435061	26.4203	0.932092
-0.435061	27.0621	0.931993
-0.435061	27.7038	0.931894
-0.435061	28.3456	0.931795
-0.435061	28.9873	0.931696
-0.435061	29.629	0.931596
-0.435061	30.2708	0.931497
-0.435061	30.9125	0.931397
-0.435061	31.5543	0.931297
-0.435061	32.196	0.931197
-0.435061	32.8378	0.931097
-0.435061	33.4795	0.930997
-0.435061	34.1212	0.930896
-0.435061	34.763	0.930796
-0.435061	35.4047	0.930695
-0.435061	36.0465	0.930594
-0.435061	36.6882	0.930493
-0.435061	37.33	0.930392
-0.435061	37.9717	0.93029
-0.435061	38.6134	0.930189
-0.435061	39.2552	0.930087
-0.435061	39.8969	0.929985
-0.435061	40.5387	0.929884
-0.435061	41.1804	0.929781
-0.435061	41.8222	0.929679
-0.435061	42.4639	0.929577
-0.435061	43.1056	0.929474
-0.435061	43.7474	0.929371
-0.435061	44.3891	0.929269
-0.435061	45.0309	0.929166
-0.435061	45.6726	0.929062
-0.435061	46.3144	0.928959
-0.435061	46.9561	0.928856
-0.435061	47.5978	0.928752
-0.435061	48.2396	0.928648
-0.435061	48.8813	0.928544
-0.435061	49.5231	0.92844
-0.435061	50.1648	0.928336
-0.435061	50.8065	0.928232
-0.435061	51.4483	0.928127
-0.435061	52.09	0.928022
-0.435061	52.7318	0.927917
-0.435061	53.3735	0.927812
-0.435061	54.0153	0.927707
-0.435061	54.657	0.927602
-0.435061	55.2987	0.927497
-0.435061	55.9405	0.927391
-0.435061	56.5822	0.927285
-0.435061	57.224	0.927179
-0.435061	57.8657	0.927073
-0.435061	58.5075	0.926967
-0.435061	59.1492	0.92686
-0.435061	59.7909	0.926754
-0.435061	60.4327	0.926647
-0.435061	61.0744	0.92654
-0.435061	61.7162	0.926433
-0.435061	62.3579	0.926326
-0.435061	62.9997	0.926219
-0.435061	63.6414	0.926111
-0.435061	64.2831	0.926004
-0.435061	64.9249	0.925896
-0.435061	65.5666	0.925788
-0.435061	66.2084	0.92568
-0.435061	66.8501	0.925571
-0.435061	67.4919	0.925463
-0.435061	68.1336	0.925354
-0.435061	68.7753	0.925246
-0.435061	69.4171	0.925137
-0.435061	70.0588	0.925028
-0.424867	6.52632	0.932698
-0.424867	7.16806	0.932601
-0.424867	7.8098	0.932504
-0.424867	8.45154	0.932406
-0.424867	9.09329	0.932309
-0.424867	9.73503	0.932211
-0.424867	10.3768	0.932113
-0.424867	11.0185	0.932015
-0.424867	11.6603	0.931917
-0.424867	12.302	0.931818
-0.424867	12.9437	0.93172
-0.424867	13.5855	0.931621
-0.424867	14.2272	0.931522
-0.424867	14.869	0.931423
-0.424867	15.5107	0.931324
-0.424867	16.1525	0.931225
-0.424867	16.7942	0.931125
-0.424867	17.4359	0.931026
-0.424867	18.0777	0.930926
-0.424867	18.7194	0.930826
-0.424867	19.3612	0.930726
-0.424867	20.0029	0.930626
-0.424867	20.6447	0.930526
-0.424867	21.2864	0.930425
-0.424867	21.9281	0.930325
-0.424867	22.5699	0.930224
-0.424867	23.2116	0.930123
-0.424867	23.8534	0.930022
-0.424867	24.4951	0.929921
-0.424867	25.1368	0.929819
-0.424867	25.7786	0.929718
-0.424867	26.4203	0.929616
-0.424867	27.0621	0.929514
-0.424867	27.7038	0.929412
-0.424867	28.3456	0.92931
-0.424867	28.9873	0.929208
-0.424867	29.629	0.929106
-0.424867	30.2708	0.929003
-0.424867	30.9125	0.9289
-0.424867	31.5543	0.928798
-0.424867	32.196	0.928695
-0.424867	32.8378	0.928591
-0.424867	33.4795	0.928488
-0.424867	34.1212	0.928385
-0.424867	34.763	0.928281
-0.424867	35.4047	0.928177
-0.424867	36.0465	0.928073
-0.424867	36.6882	0.927969
-0.424867	37.33	0.927865
-0.424867	37.9717	0.927761
-0.424867	38.6134	0.927656
-0.424867	39.2552	0.927551
-0.424867	39.8969	0.927446
-0.424867	40.5387	0.927341
-0.424867	41.1804	0.927236
-0.424867	41.8222	0.927131
-0.424867	42.4639	0.927025
-0.424867	43.1056	0.92692
-0.424867	43.7474	0.926814
-0.424867	44.3891	0.926708
-0.424867	45.0309	0.926602
-0.424867	45.6726	0.926496
-0.424867	46.3144	0.926389
-0.424867	46.9561	0.926283
-0.424867	47.5978	0.926176
-0.424867	48.2396	0.926069
-0.424867	48.8813	0.925962
-0.424867	49.5231	0.925855
-0.424867	50.1648	0.925748
-0.424867	50.8065	0.92564
-0.424867	51.4483	0.925533
-0.424867	52.09	0.925425
-0.424867	52.7318	0.925317
-0.424867	53.3735	0.925209
-0.424867	54.0153	0.9251
-0.424867	54.657	0.924992
-0.424867	55.2987	0.924883
-0.424867	55.9405	0.924775
-0.424867	56.5822	0.924666
-0.424867	57.224	0.924557
-0.424867	57.8657	0.924447
-0.424867	58.5075	0.924338
-0.424867	59.1492	0.924228
-0.424867	59.7909	0.924119
-0.424867	60.4327	0.924009
-0.424867	61.0744	0.923899
-0.424867	61.7162	0.923789
-0.424867	62.3579	0.923678
-0.424867	62.9997	0.923568
-0.424867	63.6414	0.923457
-0.424867	64.2831	0.923346
-0.424867	64.9249	0.923235
-0.424867	65.5666	0.923124
-0.424867	66.2084	0.923013
-0.424867	66.8501	0.922902
-0.424867	67.4919	0.92279
-0.424867	68.1336	0.922678
-0.424867	68.7753	0.922566
-0.424867	69.4171	0.922454
-0.424867	70.0588	0.922342
-0.414672	6.52632	0.930212
-0.414672	7.16806	0.930111
-0.414672	7.8098	0.930011
-0.414672	8.45154	0.929911
-0.414672	9.09329	0.92981
-0.414672	9.73503	0.929709
-0.414672	10.3768	0.929608
-0.414672	11.0185	0.929507
-0.414672	11.6603	0.929406
-0.414672	12.302	0.929305
-0.414672	12.9437	0.929203
-0.414672	13.5855	0.929101
-0.414672	14.2272	0.928999
-0.414672	14.869	0.928897
-0.414672	15.5107	0.928795
-0.414672	16.1525	0.928693
-0.414672	16.7942	0.928591
-0.414672	17.4359	0.928488
-0.414672	18.0777	0.928385
-0.414672	18.7194	0.928282
-0.414672	19.3612	0.928179
-0.414672	20.0029	0.928076
-0.414672	20.6447	0.927973
-0.414672	21.2864	0.927869
-0.414672	21.9281	0.927766
-0.414672	22.5699	0.927662
-0.414672	23.2116	0.927558
-0.414672	23.8534	0.927454
-0.414672	24.4951	0.927349
-0.414672	25.1368	0.927245
-0.414672	25.7786	0.92714
-0.414672	26.4203	0.927036
-0.414672	27.0621	0.926931
-0.414672	27.7038	0.926826
-0.414672	28.3456	0.92672
-0.414672	28.9873	0.926615
-0.414672	29.629	0.92651
-0.414672	30.2708	0.926404
-0.414672	30.9125	0.926298
-0.414672	31.5543	0.926192
-0.414672	32.196	0.926086
-0.414672	32.8378	0.92598
-0.414672	33.4795	0.925873
-0.414672	34.1212	0.925767
-0.414672	34.763	0.92566
-0.414672	35.4047	0.925553
-0.414672	36.0465	0.925446
-0.414672	36.6882	0.925339
-0.414672	37.33	0.925231
-0.414672	37.9717	0.925124
-0.414672	38.6134	0.925016
-0.414672	39.2552	0.924908
-0.414672	39.8969	0.9248
-0.414672	40.5387	0.924692
-0.414672	41.1804	0.924584
-0.414672	41.8222	0.924476
-0.414672	42.4639	0.924367
-0.414672	43.1056	0.924258
-0.414672	43.7474	0.924149
-0.414672	44.3891	0.92404
-0.414672	45.0309	0.923931
-0.414672	45.6726	0.923821
-0.414672	46.3144	0.923712
-0.414672	46.9561	0.923602
-0.414672	47.5978	0.923492
-0.414672	48.2396	0.923382
-0.414672	48.8813	0.923272
-0.414672	49.5231	0.923162
-0.414672	50.1648	0.923051
-0.414672	50.8065	0.92294
-0.414672	51.4483	0.922829
-0.414672	52.09	0.922718
-0.414672	52.7318	0.922607
-0.414672	53.3735	0.922496
-0.414672	54.0153	0.922384
-0.414672	54.657	0.922273
-0.414672	55.2987	0.922161
-0.414672	55.9405	0.922049
-0.414672	56.5822	0.921937
-0.414672	57.224	0.921825
-0.414672	57.8657	0.921712
-0.414672	58.5075	0.921599
-0.414672	59.1492	0.921487
-0.414672	59.7909	0.921374
-0.414672	60.4327	0.921261
-0.414672	61.0744	0.921147
-0.414672	61.7162	0.921034
-0.414672	62.3579	0.92092
-0.414672	62.9997	0.920807
-0.414672	63.6414	0.920693
-0.414672	64.2831	0.920579
-0.414672	64.9249	0.920464
-0.414672	65.5666	0.92035
-0.414672	66.2084	0.920235
-0.414672	66.8501	0.920121
-0.414672	67.4919	0.920006
-0.414672	68.1336	0.919891
-0.414672	68.7753	0.919775
-0.414672	69.4171	0.91966
-0.414672	70.0588	0.919545
-0.404477	6.52632	0.927618
-0.404477	7.16806	0.927515
-0.404477	7.8098	0.927412
-0.404477	8.45154	0.927308
-0.404477	9.09329	0.927204
-0.404477	9.73503	0.927101
-0.404477	10.3768	0.926996
-0.404477	11.0185	0.926892
-0.404477	11.6603	0.926788
-0.404477	12.302	0.926683
-0.404477	12.9437	0.926579
-0.404477	13.5855	0.926474
-0.404477	14.2272	0.926369
-0.404477	14.869	0.926264
-0.404477	15.5107	0.926159
-0.404477	16.1525	0.926053
-0.404477	16.7942	0.925948
-0.404477	17.4359	0.925842
-0.404477	18.0777	0.925736
-0.404477	18.7194	0.92563
-0.404477	19.3612	0.925524
-0.404477	20.0029	0.925417
-0.404477	20.6447	0.925311
-0.404477	21.2864	0.925204
-0.404477	21.9281	0.925097
-0.404477	22.5699	0.924991
-0.404477	23.2116	0.924883
-0.404477	23.8534	0.924776
-0.404477	24.4951	0.924669
-0.404477	25.1368	0.924561
-0.404477	25.7786	0.924453
-0.404477	26.4203	0.924345
-0.404477	27.0621	0.924237
-0.404477	27.7038	0.924129
-0.404477	28.3456	0.924021
-0.404477	28.9873	0.923912
-0.404477	29.629	0.923804
-0.404477	30.2708	0.923695
-0.404477	30.9125	0.923586
-0.404477	31.5543	0.923476
-0.404477	32.196	0.923367
-0.404477	32.8378	0.923258
-0.404477	33.4795	0.923148
-0.404477	34.1212	0.923038
-0.404477	34.763	0.922928
-0.404477	35.4047	0.922818
-0.404477	36.0465	0.922708
-0.404477	36.6882	0.922597
-0.404477	37.33	0.922487
-0.404477	37.9717	0.922376
-0.404477	38.6134	0.922265
-0.404477	39.2552	0.922154
-0.404477	39.8969	0.922043
-0.404477	40.5387	0.921931
-0.404477	41.1804	0.92182
-0.404477	41.8222	0.921708
-0.404477	42.4639	0.921596
-0.404477	43.1056	0.921484
-0.404477	43.7474	0.921372
-0.404477	44.3891	0.92126
-0.404477	45.0309	0.921147
-0.404477	45.6726	0.921034
-0.404477	46.3144	0.920922
-0.404477	46.9561	0.920809
-0.404477	47.5978	0.920695
-0.404477	48.2396	0.920582
-0.404477	48.8813	0.920468
-0.404477	49.5231	0.920355
-0.404477	50.1648	0.920241
-0.404477	50.8065	0.920127
-0.404477	51.4483	0.920013
-0.404477	52.09	0.919899
-0.404477	52.7318	0.919784
-0.404477	53.3735	0.919669
-0.404477	54.0153	0.919555
-0.404477	54.657	0.91944
-0.404477	55.2987	0.919325
-0.404477	55.9405	0.919209
-0.404477	56.5822	0.919094
-0.404477	57.224	0.918978
-0.404477	57.8657	0.918862
-0.404477	58.5075	0.918746
-0.404477	59.1492	0.91863
-0.404477	59.7909	0.918514
-0.404477	60.4327	0.918398
-0.404477	61.0744	0.918281
-0.404477	61.7162	0.918164
-0.404477	62.3579	0.918047
-0.404477	62.9997	0.91793
-0.404477	63.6414	0.917813
-0.404477	64.2831	0.917695
-0.404477	64.9249	0.917578
-0.404477	65.5666	0.91746
-0.404477	66.2084	0.917342
-0.404477	66.8501	0.917224
-0.404477	67.4919	0.917106
-0.404477	68.1336	0.916987
-0.404477	68.7753	0.916869
-0.404477	69.4171	0.91675
-0.404477	70.0588	0.916631
-0.394282	6.52632	0.924914
-0.394282	7.16806	0.924807
-0.394282	7.8098	0.924701
-0.394282	8.45154	0.924594
-0.394282	9.09329	0.924487
-0.394282	9.73503	0.92438
-0.394282	10.3768	0.924273
-0.394282	11.0185	0.924165
-0.394282	11.6603	0.924058
-0.394282	12.302	0.92395
-0.394282	12.9437	0.923842
-0.394282	13.5855	0.923734
-0.394282	14.2272	0.923626
-0.394282	14.869	0.923518
-0.394282	15.5107	0.923409
-0.394282	16.1525	0.923301
-0.394282	16.7942	0.923192
-0.394282	17.4359	0.923083
-0.394282	18.0777	0.922974
-0.394282	18.7194	0.922864
-0.394282	19.3612	0.922755
-0.394282	20.0029	0.922645
-0.394282	20.6447	0.922536
-0.394282	21.2864	0.922426
-0.394282	21.9281	0.922316
-0.394282	22.5699	0.922205
-0.394282	23.2116	0.922095
-0.394282	23.8534	0.921985
-0.394282	24.4951	0.921874
-0.394282	25.1368	0.921763
-0.394282	25.7786	0.921652
-0.394282	26.4203	0.921541
-0.394282	27.0621	0.921429
-0.394282	27.7038	0.921318
-0.394282	28.3456	0.921206
-0.394282	28.9873	0.921094
-0.394282	29.629	0.920982
-0.394282	30.2708	0.92087
-0.394282	30.9125	0.920758
-0.394282	31.5543	0.920645
-0.394282	32.196	0.920533
-0.394282	32.8378	0.92042
-0.394282	33.4795	0.920307
-0.394282	34.1212	0.920194
-0.394282	34.763	0.920081
-0.394282	35.4047	0.919967
-0.394282	36.0465	0.919854
-0.394282	36.6882	0.91974
-0.394282	37.33	0.919626
-0.394282	37.9717	0.919512
-0.394282	38.6134	0.919397
-0.394282	39.2552	0.919283
-0.394282	39.8969	0.919168
-0.394282	40.5387	0.919054
-0.394282	41.1804	0.918939
-0.394282	41.8222	0.918824
-0.394282	42.4639	0.918708
-0.394282	43.1056	0.918593
-0.394282	43.7474	0.918478
-0.394282	44.3891	0.918362
-0.394282	45.0309	0.918246
-0.394282	45.6726	0.91813
-0.394282	46.3144	0.918014
-0.394282	46.9561	0.917897
-0.394282	47.5978	0.917781
-0.394282	48.2396	0.917664
-0.394282	48.8813	0.917547
-0.394282	49.5231	0.91743
-0.394282	50.1648	0.917313
-0.394282	50.8065	0.917195
-0.394282	51.4483	0.917078
-0.394282	52.09	0.91696
-0.394282	52.7318	0.916842
-0.394282	53.3735	0.916724
-0.394282	54.0153	0.916606
-0.394282	54.657	0.916487
-0.394282	55.2987	0.916369
-0.394282	55.9405	0.91625
-0.394282	56.5822	0.916131
-0.394282	57.224	0.916012
-0.394282	57.8657	0.915893
-0.394282	58.5075	0.915774
-0.394282	59.1492	0.915654
-0.394282	59.7909	0.915534
-0.394282	60.4327	0.915414
-0.394282	61.0744	0.915294
-0.394282	61.7162	0.915174
-0.394282	62.3579	0.915054
-0.394282	62.9997	0.914933
-0.394282	63.6414	0.914812
-0.394282	64.2831	0.914692
-0.394282	64.9249	0.91457
-0.394282	65.5666	0.914449
-0.394282	66.2084	0.914328
-0.394282	66.8501	0.914206
-0.394282	67.4919	0.914084
-0.394282	68.1336	0.913962
-0.394282	68.7753	0.91384
-0.394282	69.4171	0.913718
-0.394282	70.0588	0.913596
-0.384087	6.52632	0.922093
-0.384087	7.16806	0.921983
-0.384087	7.8098	0.921873
-0.384087	8.45154	0.921763
-0.384087	9.09329	0.921653
-0.384087	9.73503	0.921543
-0.384087	10.3768	0.921432
-0.384087	11.0185	0.921321
-0.384087	11.6603	0.921211
-0.384087	12.302	0.9211
-0.384087	12.9437	0.920988
-0.384087	13.5855	0.920877
-0.384087	14.2272	0.920766
-0.384087	14.869	0.920654
-0.384087	15.5107	0.920542
-0.384087	16.1525	0.92043
-0.384087	16.7942	0.920318
-0.384087	17.4359	0.920206
-0.384087	18.0777	0.920093
-0.384087	18.7194	0.919981
-0.384087	19.3612	0.919868
-0.384087	20.0029	0.919755
-0.384087	20.6447	0.919642
-0.384087	21.2864	0.919528
-0.384087	21.9281	0.919415
-0.384087	22.5699	0.919301
-0.384087	23.2116	0.919188
-0.384087	23.8534	0.919074
-0.384087	24.4951	0.91896
-0.384087	25.1368	0.918845
-0.384087	25.7786	0.918731
-0.384087	26.4203	0.918616
-0.384087	27.0621	0.918502
-0.384087	27.7038	0.918387
-0.384087	28.3456	0.918272
-0.384087	28.9873	0.918157
-0.384087	29.629	0.918041
-0.384087	30.2708	0.917926
-0.384087	30.9125	0.91781
-0.384087	31.5543	0.917694
-0.384087	32.196	0.917578
-0.384087	32.8378	0.917462
-0.384087	33.4795	0.917345
-0.384087	34.1212	0.917229
-0.384087	34.763	0.917112
-0.384087	35.4047	0.916995
-0.384087	36.0465	0.916878
-0.384087	36.6882	0.916761
-0.384087	37.33	0.916644
-0.384087	37.9717	0.916526
-0.384087	38.6134	0.916408
-0.384087	39.2552	0.91629
-0.384087	39.8969	0.916172
-0.384087	40.5387	0.916054
-0.384087	41.1804	0.915936
-0.384087	41.8222	0.915817
-0.384087	42.4639	0.915699
-0.384087	43.1056	0.91558
-0.384087	43.7474	0.915461
-0.384087	44.3891	0.915341
-0.384087	45.0309	0.915222
-0.384087	45.6726	0.915103
-0.384087	46.3144	0.914983
-0.384087	46.9561	0.914863
-0.384087	47.5978	0.914743
-0.384087	48.2396	0.914623
-0.384087	48.8813	0.914502
-0.384087	49.5231	0.914382
-0.384087	50.1648	0.914261
-0.384087	50.8065	0.91414
-0.384087	51.4483	0.914019
-0.384087	52.09	0.913898
-0.384087	52.7318	0.913776
-0.384087	53.3735	0.913655
-0.384087	54.0153	0.913533
-0.384087	54.657	0.913411
-0.384087	55.2987	0.913289
-0.384087	55.9405	0.913167
-0.384087	56.5822	0.913044
-0.384087	57.224	0.912922
-0.384087	57.8657	0.912799
-0.384087	58.5075	0.912676
-0.384087	59.1492	0.912553
-0.384087	59.7909	0.91243
-0.384087	60.4327	0.912306
-0.384087	61.0744	0.912183
-0.384087	61.7162	0.912059
-0.384087	62.3579	0.911935
-0.384087	62.9997	0.911811
-0.384087	63.6414	0.911686
-0.384087	64.2831	0.911562
-0.384087	64.9249	0.911437
-0.384087	65.5666	0.911312
-0.384087	66.2084	0.911187
-0.384087	66.8501	0.911062
-0.384087	67.4919	0.910937
-0.384087	68.1336	0.910811
-0.384087	68.7753	0.910686
-0.384087	69.4171	0.91056
-0.384087	70.0588	0.910434
-0.373892	6.52632	0.91915
-0.373892	7.16806	0.919037
-0.373892	7.8098	0.918924
-0.373892	8.45154	0.918811
-0.373892	9.09329	0.918697
-0.373892	9.73503	0.918583
-0.373892	10.3768	0.918469
-0.373892	11.0185	0.918355
-0.373892	11.6603	0.918241
-0.373892	12.302	0.918126
-0.373892	12.9437	0.918012
-0.373892	13.5855	0.917897
-0.373892	14.2272	0.917782
-0.373892	14.869	0.917667
-0.373892	15.5107	0.917552
-0.373892	16.1525	0.917436
-0.373892	16.7942	0.917321
-0.373892	17.4359	0.917205
-0.373892	18.0777	0.917089
-0.373892	18.7194	0.916973
-0.373892	19.3612	0.916857
-0.373892	20.0029	0.91674
-0.373892	20.6447	0.916624
-0.373892	21.2864	0.916507
-0.373892	21.9281	0.91639
-0.373892	22.5699	0.916273
-0.373892	23.2116	0.916156
-0.373892	23.8534	0.916039
-0.373892	24.4951	0.915921
-0.373892	25.1368	0.915803
-0.373892	25.7786	0.915685
-0.373892	26.4203	0.915567
-0.373892	27.0621	0.915449
-0.373892	27.7038	0.915331
-0.373892	28.3456	0.915212
-0.373892	28.9873	0.915093
-0.373892	29.629	0.914974
-0.373892	30.2708	0.914855
-0.373892	30.9125	0.914736
-0.373892	31.5543	0.914617
-0.373892	32.196	0.914497
-0.373892	32.8378	0.914377
-0.373892	33.4795	0.914258
-0.373892	34.1212	0.914137
-0.373892	34.763	0.914017
-0.373892	35.4047	0.913897
-0.373892	36.0465	0.913776
-0.373892	36.6882	0.913655
-0.373892	37.33	0.913535
-0.373892	37.9717	0.913413
-0.373892	38.6134	0.913292
-0.373892	39.2552	0.913171
-0.373892	39.8969	0.913049
-0.373892	40.5387	0.912927
-0.373892	41.1804	0.912805
-0.373892	41.8222	0.912683
-0.373892	42.4639	0.912561
-0.373892	43.1056	0.912439
-0.373892	43.7474	0.912316
-0.373892	44.3891	0.912193
-0.373892	45.0309	0.91207
-0.373892	45.6726	0.911947
-0.373892	46.3144	0.911824
-0.373892	46.9561	0.9117
-0.373892	47.5978	0.911577
-0.373892	48.2396	0.911453
-0.373892	48.8813	0.911329
-0.373892	49.5231	0.911205
-0.373892	50.1648	0.91108
-0.373892	50.8065	0.910956
-0.373892	51.4483	0.910831
-0.373892	52.09	0.910706
-0.373892	52.7318	0.910581
-0.373892	53.3735	0.910456
-0.373892	54.0153	0.910331
-0.373892	54.657	0.910205
-0.373892	55.2987	0.910079
-0.373892	55.9405	0.909954
-0.373892	56.5822	0.909828
-0.373892	57.224	0.909701
-0.373892	57.8657	0.909575
-0.373892	58.5075	0.909448
-0.373892	59.1492	0.909322
-0.373892	59.7909	0.909195
-0.373892	60.4327	0.909067
-0.373892	61.0744	0.90894
-0.373892	61.7162	0.908813
-0.373892	62.3579	0.908685
-0.373892	62.9997	0.908557
-0.373892	63.6414	0.908429
-0.373892	64.2831	0.908301
-0.373892	64.9249	0.908173
-0.373892	65.5666	0.908044
-0.373892	66.2084	0.907916
-0.373892	66.8501	0.907787
-0.373892	67.4919	0.907658
-0.373892	68.1336	0.907528
-0.373892	68.7753	0.907399
-0.373892	69.4171	0.90727
-0.373892	70.0588	0.90714
-0.363697	6.52632	0.916081
-0.363697	7.16806	0.915964
-0.363697	7.8098	0.915848
-0.363697	8.45154	0.915731
-0.363697	9.09329	0.915613
-0.363697	9.73503	0.915496
-0.363697	10.3768	0.915379
-0.363697	11.0185	0.915261
-0.363697	11.6603	0.915143
-0.363697	12.302	0.915025
-0.363697	12.9437	0.914907
-0.363697	13.5855	0.914789
-0.363697	14.2272	0.91467
-0.363697	14.869	0.914552
-0.363697	15.5107	0.914433
-0.363697	16.1525	0.914314
-0.363697	16.7942	0.914195
-0.363697	17.4359	0.914076
-0.363697	18.0777	0.913956
-0.363697	18.7194	0.913837
-0.363697	19.3612	0.913717
-0.363697	20.0029	0.913597
-0.363697	20.6447	0.913477
-0.363697	21.2864	0.913356
-0.363697	21.9281	0.913236
-0.363697	22.5699	0.913115
-0.363697	23.2116	0.912994
-0.363697	23.8534	0.912873
-0.363697	24.4951	0.912752
-0.363697	25.1368	0.912631
-0.363697	25.7786	0.912509
-0.363697	26.4203	0.912388
-0.363697	27.0621	0.912266
-0.363697	27.7038	0.912144
-0.363697	28.3456	0.912022
-0.363697	28.9873	0.911899
-0.363697	29.629	0.911777
-0.363697	30.2708	0.911654
-0.363697	30.9125	0.911531
-0.363697	31.5543	0.911408
-0.363697	32.196	0.911285
-0.363697	32.8378	0.911162
-0.363697	33.4795	0.911038
-0.363697	34.1212	0.910914
-0.363697	34.763	0.910791
-0.363697	35.4047	0.910667
-0.363697	36.0465	0.910542
-0.363697	36.6882	0.910418
-0.363697	37.33	0.910293
-0.363697	37.9717	0.910169
-0.363697	38.6134	0.910044
-0.363697	39.2552	0.909919
-0.363697	39.8969	0.909793
-0.363697	40.5387	0.909668
-0.363697	41.1804	0.909542
-0.363697	41.8222	0.909416
-0.363697	42.4639	0.909291
-0.363697	43.1056	0.909164
-0.363697	43.7474	0.909038
-0.363697	44.3891	0.908912
-0.363697	45.0309	0.908785
-0.363697	45.6726	0.908658
-0.363697	46.3144	0.908531
-0.363697	46.9561	0.908404
-0.363697	47.5978	0.908277
-0.363697	48.2396	0.908149
-0.363697	48.8813	0.908021
-0.363697	49.5231	0.907893
-0.363697	50.1648	0.907765
-0.363697	50.8065	0.907637
-0.363697	51.4483	0.907509
-0.363697	52.09	0.90738
-0.363697	52.7318	0.907251
-0.363697	53.3735	0.907122
-0.363697	54.0153	0.906993
-0.363697	54.657	0.906864
-0.363697	55.2987	0.906735
-0.363697	55.9405	0.906605
-0.363697	56.5822	0.906475
-0.363697	57.224	0.906345
-0.363697	57.8657	0.906215
-0.363697	58.5075	0.906085
-0.363697	59.1492	0.905954
-0.363697	59.7909	0.905823
-0.363697	60.4327	0.905693
-0.363697	61.0744	0.905561
-0.363697	61.7162	0.90543
-0.363697	62.3579	0.905299
-0.363697	62.9997	0.905167
-0.363697	63.6414	0.905035
-0.363697	64.2831	0.904904
-0.363697	64.9249	0.904771
-0.363697	65.5666	0.904639
-0.363697	66.2084	0.904507
-0.363697	66.8501	0.904374
-0.363697	67.4919	0.904241
-0.363697	68.1336	0.904108
-0.363697	68.7753	0.903975
-0.363697	69.4171	0.903842
-0.363697	70.0588	0.903708
-0.353502	6.52632	0.912879
-0.353502	7.16806	0.912759
-0.353502	7.8098	0.912638
-0.353502	8.45154	0.912518
-0.353502	9.09329	0.912397
-0.353502	9.73503	0.912276
-0.353502	10.3768	0.912155
-0.353502	11.0185	0.912034
-0.353502	11.6603	0.911912
-0.353502	12.302	0.911791
-0.353502	12.9437	0.911669
-0.353502	13.5855	0.911547
-0.353502	14.2272	0.911425
-0.353502	14.869	0.911303
-0.353502	15.5107	0.91118
-0.353502	16.1525	0.911057
-0.353502	16.7942	0.910935
-0.353502	17.4359	0.910812
-0.353502	18.0777	0.910689
-0.353502	18.7194	0.910565
-0.353502	19.3612	0.910442
-0.353502	20.0029	0.910318
-0.353502	20.6447	0.910194
-0.353502	21.2864	0.91007
-0.353502	21.9281	0.909946
-0.353502	22.5699	0.909822
-0.353502	23.2116	0.909697
-0.353502	23.8534	0.909573
-0.353502	24.4951	0.909448
-0.353502	25.1368	0.909323
-0.353502	25.7786	0.909198
-0.353502	26.4203	0.909072
-0.353502	27.0621	0.908947
-0.353502	27.7038	0.908821
-0.353502	28.3456	0.908695
-0.353502	28.9873	0.908569
-0.353502	29.629	0.908443
-0.353502	30.2708	0.908316
-0.353502	30.9125	0.90819
-0.353502	31.5543	0.908063
-0.353502	32.196	0.907936
-0.353502	32.8378	0.907809
-0.353502	33.4795	0.907682
-0.353502	34.1212	0.907554
-0.353502	34.763	0.907426
-0.353502	35.4047	0.907299
-0.353502	36.0465	0.907171
-0.353502	36.6882	0.907043
-0.353502	37.33	0.906914
-0.353502	37.9717	0.906786
-0.353502	38.6134	0.906657
-0.353502	39.2552	0.906528
-0.353502	39.8969	0.906399
-0.353502	40.5387	0.90627
-0.353502	41.1804	0.90614
-0.353502	41.8222	0.906011
-0.353502	42.4639	0.905881
-0.353502	43.1056	0.905751
-0.353502	43.7474	0.905621
-0.353502	44.3891	0.905491
-0.353502	45.0309	0.90536
-0.353502	45.6726	0.90523
-0.353502	46.3144	0.905099
-0.353502	46.9561	0.904968
-0.353502	47.5978	0.904837
-0.353502	48.2396	0.904705
-0.353502	48.8813	0.904574
-0.353502	49.5231	0.904442
-0.353502	50.1648	0.90431
-0.353502	50.8065	0.904178
-0.353502	51.4483	0.904046
-0.353502	52.09	0.903913
-0.353502	52.7318	0.903781
-0.353502	53.3735	0.903648
-0.353502	54.0153	0.903515
-0.353502	54.657	0.903382
-0.353502	55.2987	0.903249
-0.353502	55.9405	0.903115
-0.353502	56.5822	0.902982
-0.353502	57.224	0.902848
-0.353502	57.8657	0.902714
-0.353502	58.5075	0.902579
-0.353502	59.1492	0.902445
-0.353502	59.7909	0.90231
-0.353502	60.4327	0.902176
-0.353502	61.0744	0.902041
-0.353502	61.7162	0.901906
-0.353502	62.3579	0.90177
-0.353502	62.9997	0.901635
-0.353502	63.6414	0.901499
-0.353502	64.2831	0.901363
-0.353502	64.9249	0.901227
-0.353502	65.5666	0.901091
-0.353502	66.2084	0.900955
-0.353502	66.8501	0.900818
-0.353502	67.4919	0.900681
-0.353502	68.1336	0.900544
-0.353502	68.7753	0.900407
-0.353502	69.4171	0.90027
-0.353502	70.0588	0.900132
-0.343307	6.52632	0.909539
-0.343307	7.16806	0.909415
-0.343307	7.8098	0.90929
-0.343307	8.45154	0.909166
-0.343307	9.09329	0.909042
-0.343307	9.73503	0.908917
-0.343307	10.3768	0.908792
-0.343307	11.0185	0.908667
-0.343307	11.6603	0.908542
-0.343307	12.302	0.908417
-0.343307	12.9437	0.908291
-0.343307	13.5855	0.908165
-0.343307	14.2272	0.90804
-0.343307	14.869	0.907913
-0.343307	15.5107	0.907787
-0.343307	16.1525	0.907661
-0.343307	16.7942	0.907534
-0.343307	17.4359	0.907408
-0.343307	18.0777	0.907281
-0.343307	18.7194	0.907154
-0.343307	19.3612	0.907026
-0.343307	20.0029	0.906899
-0.343307	20.6447	0.906771
-0.343307	21.2864	0.906643
-0.343307	21.9281	0.906515
-0.343307	22.5699	0.906387
-0.343307	23.2116	0.906259
-0.343307	23.8534	0.90613
-0.343307	24.4951	0.906002
-0.343307	25.1368	0.905873
-0.343307	25.7786	0.905744
-0.343307	26.4203	0.905615
-0.343307	27.0621	0.905485
-0.343307	27.7038	0.905356
-0.343307	28.3456	0.905226
-0.343307	28.9873	0.905096
-0.343307	29.629	0.904966
-0.343307	30.2708	0.904836
-0.343307	30.9125	0.904705
-0.343307	31.5543	0.904575
-0.343307	32.196	0.904444
-0.343307	32.8378	0.904313
-0.343307	33.4795	0.904182
-0.343307	34.1212	0.904051
-0.343307	34.763	0.903919
-0.343307	35.4047	0.903787
-0.343307	36.0465	0.903655
-0.343307	36.6882	0.903523
-0.343307	37.33	0.903391
-0.343307	37.9717	0.903259
-0.343307	38.6134	0.903126
-0.343307	39.2552	0.902993
-0.343307	39.8969	0.90286
-0.343307	40.5387	0.902727
-0.343307	41.1804	0.902594
-0.343307	41.8222	0.902461
-0.343307	42.4639	0.902327
-0.343307	43.1056	0.902193
-0.343307	43.7474	0.902059
-0.343307	44.3891	0.901925
-0.343307	45.0309	0.90179
-0.343307	45.6726	0.901656
-0.343307	46.3144	0.901521
-0.343307	46.9561	0.901386
-0.343307	47.5978	0.901251
-0.343307	48.2396	0.901116
-0.343307	48.8813	0.90098
-0.343307	49.5231	0.900845
-0.343307	50.1648	0.900709
-0.343307	50.8065	0.900573
-0.343307	51.4483	0.900437
-0.343307	52.09	0.9003
-0.343307	52.7318	0.900164
-0.343307	53.3735	0.900027
-0.343307	54.0153	0.89989
-0.343307	54.657	0.899753
-0.343307	55.2987	0.899616
-0.343307	55.9405	0.899478
-0.343307	56.5822	0.899341
-0.343307	57.224	0.899203
-0.343307	57.8657	0.899065
-0.343307	58.5075	0.898927
-0.343307	59.1492	0.898788
-0.343307	59.7909	0.89865
-0.343307	60.4327	0.898511
-0.343307	61.0744	0.898372
-0.343307	61.7162	0.898233
-0.343307	62.3579	0.898093
-0.343307	62.9997	0.897954
-0.343307	63.6414	0.897814
-0.343307	64.2831	0.897674
-0.343307	64.9249	0.897534
-0.343307	65.5666	0.897394
-0.343307	66.2084	0.897254
-0.343307	66.8501	0.897113
-0.343307	67.4919	0.896972
-0.343307	68.1336	0.896831
-0.343307	68.7753	0.89669
-0.343307	69.4171	0.896549
-0.343307	70.0588	0.896407
-0.333112	6.52632	0.906054
-0.333112	7.16806	0.905926
-0.333112	7.8098	0.905798
-0.333112	8.45154	0.90567
-0.333112	9.09329	0.905541
-0.333112	9.73503	0.905413
-0.333112	10.3768	0.905284
-0.333112	11.0185	0.905155
-0.333112	11.6603	0.905026
-0.333112	12.302	0.904897
-0.333112	12.9437	0.904768
-0.333112	13.5855	0.904638
-0.333112	14.2272	0.904508
-0.333112	14.869	0.904378
-0.333112	15.5107	0.904248
-0.333112	16.1525	0.904118
-0.333112	16.7942	0.903988
-0.333112	17.4359	0.903857
-0.333112	18.0777	0.903726
-0.333112	18.7194	0.903595
-0.333112	19.3612	0.903464
-0.333112	20.0029	0.903333
-0.333112	20.6447	0.903201
-0.333112	21.2864	0.903069
-0.333112	21.9281	0.902938
-0.333112	22.5699	0.902805
-0.333112	23.2116	0.902673
-0.333112	23.8534	0.902541
-0.333112	24.4951	0.902408
-0.333112	25.1368	0.902275
-0.333112	25.7786	0.902142
-0.333112	26.4203	0.902009
-0.333112	27.0621	0.901876
-0.333112	27.7038	0.901742
-0.333112	28.3456	0.901609
-0.333112	28.9873	0.901475
-0.333112	29.629	0.901341
-0.333112	30.2708	0.901207
-0.333112	30.9125	0.901072
-0.333112	31.5543	0.900938
-0.333112	32.196	0.900803
-0.333112	32.8378	0.900668
-0.333112	33.4795	0.900533
-0.333112	34.1212	0.900397
-0.333112	34.763	0.900262
-0.333112	35.4047	0.900126
-0.333112	36.0465	0.89999
-0.333112	36.6882	0.899854
-0.333112	37.33	0.899718
-0.333112	37.9717	0.899582
-0.333112	38.6134	0.899445
-0.333112	39.2552	0.899308
-0.333112	39.8969	0.899171
-0.333112	40.5387	0.899034
-0.333112	41.1804	0.898897
-0.333112	41.8222	0.89876
-0.333112	42.4639	0.898622
-0.333112	43.1056	0.898484
-0.333112	43.7474	0.898346
-0.333112	44.3891	0.898208
-0.333112	45.0309	0.898069
-0.333112	45.6726	0.897931
-0.333112	46.3144	0.897792
-0.333112	46.9561	0.897653
-0.333112	47.5978	0.897514
-0.333112	48.2396	0.897374
-0.333112	48.8813	0.897235
-0.333112	49.5231	0.897095
-0.333112	50.1648	0.896955
-0.333112	50.8065	0.896815
-0.333112	51.4483	0.896675
-0.333112	52.09	0.896534
-0.333112	52.7318	0.896394
-0.333112	53.3735	0.896253
-0.333112	54.0153	0.896112
-0.333112	54.657	0.895971
-0.333112	55.2987	0.895829
-0.333112	55.9405	0.895688
-0.333112	56.5822	0.895546
-0.333112	57.224	0.895404
-0.333112	57.8657	0.895262
-0.333112	58.5075	0.89512
-0.333112	59.1492	0.894977
-0.333112	59.7909	0.894835
-0.333112	60.4327	0.894692
-0.333112	61.0744	0.894549
-0.333112	61.7162	0.894405
-0.333112	62.3579	0.894262
-0.333112	62.9997	0.894118
-0.333112	63.6414	0.893975
-0.333112	64.2831	0.893831
-0.333112	64.9249	0.893686
-0.333112	65.5666	0.893542
-0.333112	66.2084	0.893398
-0.333112	66.8501	0.893253
-0.333112	67.4919	0.893108
-0.333112	68.1336	0.892963
-0.333112	68.7753	0.892818
-0.333112	69.4171	0.892672
-0.333112	70.0588	0.892526
-0.322917	6.52632	0.902419
-0.322917	7.16806	0.902287
-0.322917	7.8098	0.902155
-0.322917	8.45154	0.902023
-0.322917	9.09329	0.90189
-0.322917	9.73503	0.901758
-0.322917	10.3768	0.901625
-0.322917	11.0185	0.901492
-0.322917	11.6603	0.901359
-0.322917	12.302	0.901226
-0.322917	12.9437	0.901093
-0.322917	13.5855	0.900959
-0.322917	14.2272	0.900825
-0.322917	14.869	0.900691
-0.322917	15.5107	0.900557
-0.322917	16.1525	0.900423
-0.322917	16.7942	0.900289
-0.322917	17.4359	0.900154
-0.322917	18.0777	0.900019
-0.322917	18.7194	0.899884
-0.322917	19.3612	0.899749
-0.322917	20.0029	0.899613
-0.322917	20.6447	0.899478
-0.322917	21.2864	0.899342
-0.322917	21.9281	0.899206
-0.322917	22.5699	0.89907
-0.322917	23.2116	0.898934
-0.322917	23.8534	0.898797
-0.322917	24.4951	0.898661
-0.322917	25.1368	0.898524
-0.322917	25.7786	0.898387
-0.322917	26.4203	0.89825
-0.322917	27.0621	0.898112
-0.322917	27.7038	0.897975
-0.322917	28.3456	0.897837
-0.322917	28.9873	0.897699
-0.322917	29.629	0.897561
-0.322917	30.2708	0.897423
-0.322917	30.9125	0.897284
-0.322917	31.5543	0.897145
-0.322917	32.196	0.897006
-0.322917	32.8378	0.896867
-0.322917	33.4795	0.896728
-0.322917	34.1212	0.896589
-0.322917	34.763	0.896449
-0.322917	35.4047	0.896309
-0.322917	36.0465	0.896169
-0.322917	36.6882	0.896029
-0.322917	37.33	0.895889
-0.322917	37.9717	0.895748
-0.322917	38.6134	0.895608
-0.322917	39.2552	0.895467
-0.322917	39.8969	0.895326
-0.322917	40.5387	0.895184
-0.322917	41.1804	0.895043
-0.322917	41.8222	0.894901
-0.322917	42.4639	0.89476
-0.322917	43.1056	0.894618
-0.322917	43.7474	0.894475
-0.322917	44.3891	0.894333
-0.322917	45.0309	0.89419
-0.322917	45.6726	0.894048
-0.322917	46.3144	0.893905
-0.322917	46.9561	0.893762
-0.322917	47.5978	0.893618
-0.322917	48.2396	0.893475
-0.322917	48.8813	0.893331
-0.322917	49.5231	0.893187
-0.322917	50.1648	0.893043
-0.322917	50.8065	0.892899
-0.322917	51.4483	0.892754
-0.322917	52.09	0.89261
-0.322917	52.7318	0.892465
-0.322917	53.3735	0.89232
-0.322917	54.0153	0.892175
-0.322917	54.657	0.892029
-0.322917	55.2987	0.891884
-0.322917	55.9405	0.891738
-0.322917	56.5822	0.891592
-0.322917	57.224	0.891446
-0.322917	57.8657	0.891299
-0.322917	58.5075	0.891153
-0.322917	59.1492	0.891006
-0.322917	59.7909	0.890859
-0.322917	60.4327	0.890712
-0.322917	61.0744	0.890565
-0.322917	61.7162	0.890418
-0.322917	62.3579	0.89027
-0.322917	62.9997	0.890122
-0.322917	63.6414	0.889974
-0.322917	64.2831	0.889826
-0.322917	64.9249	0.889677
-0.322917	65.5666	0.889529
-0.322917	66.2084	0.88938
-0.322917	66.8501	0.889231
-0.322917	67.4919	0.889082
-0.322917	68.1336	0.888932
-0.322917	68.7753	0.888783
-0.322917	69.4171	0.888633
-0.322917	70.0588	0.888483
-0.312722	6.52632	0.898626
-0.312722	7.16806	0.89849
-0.312722	7.8098	0.898354
-0.312722	8.45154	0.898218
-0.312722	9.09329	0.898082
-0.312722	9.73503	0.897945
-0.312722	10.3768	0.897808
-0.312722	11.0185	0.897671
-0.312722	11.6603	0.897534
-0.312722	12.302	0.897397
-0.312722	12.9437	0.897259
-0.312722	13.5855	0.897122
-0.312722	14.2272	0.896984
-0.312722	14.869	0.896846
-0.312722	15.5107	0.896708
-0.312722	16.1525	0.896569
-0.312722	16.7942	0.896431
-0.312722	17.4359	0.896292
-0.312722	18.0777	0.896153
-0.312722	18.7194	0.896014
-0.312722	19.3612	0.895874
-0.312722	20.0029	0.895735
-0.312722	20.6447	0.895595
-0.312722	21.2864	0.895455
-0.312722	21.9281	0.895315
-0.312722	22.5699	0.895175
-0.312722	23.2116	0.895034
-0.312722	23.8534	0.894894
-0.312722	24.4951	0.894753
-0.312722	25.1368	0.894612
-0.312722	25.7786	0.894471
-0.312722	26.4203	0.894329
-0.312722	27.0621	0.894188
-0.312722	27.7038	0.894046
-0.312722	28.3456	0.893904
-0.312722	28.9873	0.893762
-0.312722	29.629	0.893619
-0.312722	30.2708	0.893477
-0.312722	30.9125	0.893334
-0.312722	31.5543	0.893191
-0.312722	32.196	0.893048
-0.312722	32.8378	0.892905
-0.312722	33.4795	0.892762
-0.312722	34.1212	0.892618
-0.312722	34.763	0.892474
-0.312722	35.4047	0.89233
-0.312722	36.0465	0.892186
-0.312722	36.6882	0.892042
-0.312722	37.33	0.891897
-0.312722	37.9717	0.891752
-0.312722	38.6134	0.891607
-0.312722	39.2552	0.891462
-0.312722	39.8969	0.891317
-0.312722	40.5387	0.891171
-0.312722	41.1804	0.891026
-0.312722	41.8222	0.89088
-0.312722	42.4639	0.890734
-0.312722	43.1056	0.890587
-0.312722	43.7474	0.890441
-0.312722	44.3891	0.890294
-0.312722	45.0309	0.890147
-0.312722	45.6726	0.89
-0.312722	46.3144	0.889853
-0.312722	46.9561	0.889706
-0.312722	47.5978	0.889558
-0.312722	48.2396	0.88941
-0.312722	48.8813	0.889262
-0.312722	49.5231	0.889114
-0.312722	50.1648	0.888966
-0.312722	50.8065	0.888817
-0.312722	51.4483	0.888668
-0.312722	52.09	0.888519
-0.312722	52.7318	0.88837
-0.312722	53.3735	0.888221
-0.312722	54.0153	0.888071
-0.312722	54.657	0.887922
-0.312722	55.2987	0.887772
-0.312722	55.9405	0.887622
-0.312722	56.5822	0.887471
-0.312722	57.224	0.887321
-0.312722	57.8657	0.88717
-0.312722	58.5075	0.887019
-0.312722	59.1492	0.886868
-0.312722	59.7909	0.886717
-0.312722	60.4327	0.886566
-0.312722	61.0744	0.886414
-0.312722	61.7162	0.886262
-0.312722	62.3579	0.88611
-0.312722	62.9997	0.885958
-0.312722	63.6414	0.885806
-0.312722	64.2831	0.885653
-0.312722	64.9249	0.8855
-0.312722	65.5666	0.885347
-0.312722	66.2084	0.885194
-0.312722	66.8501	0.885041
-0.312722	67.4919	0.884887
-0.312722	68.1336	0.884733
-0.312722	68.7753	0.884579
-0.312722	69.4171	0.884425
-0.312722	70.0588	0.884271
-0.302527	6.52632	0.894671
-0.302527	7.16806	0.89453
-0.302527	7.8098	0.89439
-0.302527	8.45154	0.89425
-0.302527	9.09329	0.894109
-0.302527	9.73503	0.893968
-0.302527	10.3768	0.893827
-0.302527	11.0185	0.893686
-0.302527	11.6603	0.893545
-0.302527	12.302	0.893403
-0.302527	12.9437	0.893261
-0.302527	13.5855	0.89312
-0.302527	14.2272	0.892977
-0.302527	14.869	0.892835
-0.302527	15.5107	0.892693
-0.302527	16.1525	0.89255
-0.302527	16.7942	0.892407
-0.302527	17.4359	0.892264
-0.302527	18.0777	0.892121
-0.302527	18.7194	0.891977
-0.302527	19.3612	0.891834
-0.302527	20.0029	0.89169
-0.302527	20.6447	0.891546
-0.302527	21.2864	0.891402
-0.302527	21.9281	0.891257
-0.302527	22.5699	0.891113
-0.302527	23.2116	0.890968
-0.302527	23.8534	0.890823
-0.302527	24.4951	0.890678
-0.302527	25.1368	0.890533
-0.302527	25.7786	0.890387
-0.302527	26.4203	0.890242
-0.302527	27.0621	0.890096
-0.302527	27.7038	0.88995
-0.302527	28.3456	0.889803
-0.302527	28.9873	0.889657
-0.302527	29.629	0.88951
-0.302527	30.2708	0.889363
-0.302527	30.9125	0.889216
-0.302527	31.5543	0.889069
-0.302527	32.196	0.888922
-0.302527	32.8378	0.888774
-0.302527	33.4795	0.888626
-0.302527	34.1212	0.888478
-0.302527	34.763	0.88833
-0.302527	35.4047	0.888182
-0.302527	36.0465	0.888033
-0.302527	36.6882	0.887885
-0.302527	37.33	0.887736
-0.302527	37.9717	0.887586
-0.302527	38.6134	0.887437
-0.302527	39.2552	0.887288
-0.302527	39.8969	0.887138
-0.302527	40.5387	0.886988
-0.302527	41.1804	0.886838
-0.302527	41.8222	0.886688
-0.302527	42.4639	0.886537
-0.302527	43.1056	0.886387
-0.302527	43.7474	0.886236
-0.302527	44.3891	0.886085
-0.302527	45.0309	0.885933
-0.302527	45.6726	0.885782
-0.302527	46.3144	0.88563
-0.302527	46.9561	0.885478
-0.302527	47.5978	0.885326
-0.302527	48.2396	0.885174
-0.302527	48.8813	0.885022
-0.302527	49.5231	0.884869
-0.302527	50.1648	0.884716
-0.302527	50.8065	0.884563
-0.302527	51.4483	0.88441
-0.302527	52.09	0.884257
-0.302527	52.7318	0.884103
-0.302527	53.3735	0.88395
-0.302527	54.0153	0.883796
-0.302527	54.657	0.883641
-0.302527	55.2987	0.883487
-0.302527	55.9405	0.883333
-0.302527	56.5822	0.883178
-0.302527	57.224	0.883023
-0.302527	57.8657	0.882868
-0.302527	58.5075	0.882712
-0.302527	59.1492	0.882557
-0.302527	59.7909	0.882401
-0.302527	60.4327	0.882245
-0.302527	61.0744	0.882089
-0.302527	61.7162	0.881933
-0.302527	62.3579	0.881776
-0.302527	62.9997	0.88162
-0.302527	63.6414	0.881463
-0.302527	64.2831	0.881306
-0.302527	64.9249	0.881149
-0.302527	65.5666	0.880991
-0.302527	66.2084	0.880833
-0.302527	66.8501	0.880676
-0.302527	67.4919	0.880518
-0.302527	68.1336	0.880359
-0.302527	68.7753	0.880201
-0.302527	69.4171	0.880042
[truncated: 8,001 more rows]

## Sheet: draw_fig_abl-connect_points
row_id	EV_mu	EV_lo	EV_hi	fun_mu	fun_lo	fun_hi	accept
1	0.0716056	0.0443337	0.145423	61.1	61.1	61.1	1
2	0.0339184	0.0210002	0.0688846	50.65	50.65	50.65	1
3	0.026381	0.0163335	0.0535769	50.65	50.65	50.65	1
4	0.0113061	0.00700006	0.0229615	50.65	50.65	50.65	1
5	0.0489933	0.0303336	0.0995	50.65	50.65	50.65	1
6	0.026381	0.0163335	0.0535769	50.65	50.65	50.65	1
7	0.0339184	0.0210002	0.0688846	50.65	50.65	50.65	1
8	0.0113061	0.00700006	0.0229615	50.65	50.65	50.65	0
9	0.00753743	0.00466671	0.0153077	51.3975	51.3975	51.3975	1
10	0.0150749	0.00933341	0.0306154	51.3975	51.3975	51.3975	0
11	0.026381	0.0163335	0.0535769	51.3975	51.3975	51.3975	1
12	0.12261	0.0102127	0.2409	51.3975	51.3975	51.3975	0
13	0.0568164	0.0203423	0.116382	51.3975	51.3975	51.3975	0
14	0.00753743	0.00466671	0.0153077	51.3975	51.3975	51.3975	1
15	0.00753743	0.00466671	0.0153077	51.3975	51.3975	51.3975	1
16	0.00376872	0.00233335	0.00765384	51.3975	51.3975	51.3975	1
17	0.00753743	0.00466671	0.0153077	51.3975	51.3975	51.3975	1
18	-0.102253	-0.453742	0.172319	51.3975	51.3975	51.3975	0
19	0.00753743	0.00466671	0.0153077	51.3975	51.3975	51.3975	1
20	0.0188436	0.0116668	0.0382692	51.3975	51.3975	51.3975	0
21	0.0113061	0.00700006	0.0229615	51.3975	51.3975	51.3975	0
22	0.0113061	0.00700006	0.0229615	51.3975	51.3975	51.3975	1
23	0.026381	0.0163335	0.0535769	51.3975	51.3975	51.3975	0
24	0.0113061	0.00700006	0.0229615	51.3975	51.3975	51.3975	1
25	0.00753743	0.00466671	0.0153077	51.3975	51.3975	51.3975	1
26	0.124368	0.0770007	0.252577	60	60	60	1
27	0.105524	0.0653339	0.214308	60	60	60	1
28	0.0489592	-0.0222671	0.137749	60	60	60	1
29	0.0569463	-0.0386466	0.137769	60	60	60	0
30	0.120599	0.0746673	0.244923	60	60	60	0
31	0.0565307	0.0350003	0.114808	60	60	60	1
32	0.14698	0.0910008	0.2985	60	60	60	1
33	0.0452246	0.0280002	0.0918461	60	60	60	1
34	0.0562568	-0.0310624	0.153077	52	52	52	1
35	0.136231	0.0746673	0.3247	52	52	52	0
36	0.123209	-0.00233887	0.329068	50.5	50.5	50.5	0
37	0.170131	0.112001	0.283938	50.5	50.5	50.5	0
38	0.164728	0.0865993	0.324751	50.5	50.5	50.5	0
39	0.158286	0.0980008	0.321461	50.5	50.5	50.5	0
40	-0.496231	-0.497667	-0.492346	50.125	50.125	50.125	1
41	0.00753743	0.00466671	0.0153077	20.7222	20.7222	20.7222	1
42	0.0339184	0.0210002	0.0688846	20.7222	20.7222	20.7222	0
43	0.00753743	0.00466671	0.0153077	20.7222	20.7222	20.7222	1
44	0.0188436	0.0116668	0.0382692	20.7222	20.7222	20.7222	0
45	0.00376872	0.00233335	0.00765384	20.7222	20.7222	20.7222	0
46	0.0188436	0.0116668	0.0382692	20.7222	20.7222	20.7222	1
47	0.00753743	0.00466671	0.0153077	20.7222	20.7222	20.7222	1
48	0.00753743	0.00466671	0.0153077	20.7222	20.7222	20.7222	1
49	0.0113061	0.00700006	0.0229615	20.7222	20.7222	20.7222	1
50	0.0465179	0.0163335	0.133442	20.7222	20.7222	20.7222	0
51	0.026381	0.0163335	0.0535769	20.7222	20.7222	20.7222	0
52	0.154517	0.0956675	0.313808	56.3529	56.3529	56.3529	1
53	0.350491	0.217002	0.711808	56.3529	56.3529	56.3529	1
54	0.0489933	0.0303336	0.0995	29	29	29	1
55	0.0226123	0.0140001	0.0459231	29	29	29	1
56	0.026381	0.0163335	0.0535769	29	29	29	1
57	0.0376872	0.0233335	0.0765384	29	29	29	1
58	0.0414559	0.0256669	0.0841923	29	29	29	1
59	0.0339184	0.0210002	0.0688846	29	29	29	1
60	0.0602994	0.0373337	0.122462	29	29	29	1
61	0.0565307	0.0350003	0.114808	29	29	29	1
62	0.026381	0.0163335	0.0535769	29	29	29	1
63	0.0339184	0.0210002	0.0688846	29	29	29	1
64	0.026381	0.0163335	0.0535769	29	29	29	1
65	0.0640682	0.039667	0.130115	29	29	29	0
66	0.0489933	0.0303336	0.0995	29	29	29	1
67	0.0489933	0.0303336	0.0995	29	29	29	1
68	0.0301497	0.0186668	0.0612308	29	29	29	1
69	-0.228004	-0.490152	0.0890773	6.52632	6.52632	6.52632	1
70	-0.496231	-0.497667	-0.492346	47.7647	47.7647	47.7647	1
71	0.0521167	0.0210002	0.12598	47.7647	47.7647	47.7647	0
72	0.0684219	-0.0359255	0.1308	47.7647	47.7647	47.7647	0
73	0.00393566	-0.077424	0.0459231	47.7647	47.7647	47.7647	1
74	0.507537	0.504667	0.515308	47.7647	47.7647	47.7647	0
75	0.109714	0.0163335	0.189666	47.7647	47.7647	47.7647	1
76	0.026381	0.0163335	0.0535769	50.8947	50.8947	50.8947	1
77	0.079143	0.0490004	0.160731	50.8947	50.8947	50.8947	1
78	0.052762	0.0326669	0.107154	50.8947	50.8947	50.8947	1
79	0.139442	0.0863341	0.283192	50.8947	50.8947	50.8947	0
80	0.158566	0.0863341	0.291765	50.8947	50.8947	50.8947	0
81	-0.167975	-0.49536	0.172186	43.2105	43.2105	43.2105	0
82	0.316572	0.196002	0.642923	50.3333	50.3333	50.3333	0
83	0.327878	0.203002	0.665884	50.3333	50.3333	50.3333	0
84	0.0828102	0.0210002	0.175421	41.2353	41.2353	41.2353	1
85	0.0376872	0.0233335	0.0765384	41.2353	41.2353	41.2353	0
86	0.0150749	0.00933341	0.0306154	41.2353	41.2353	41.2353	1
87	0.0376872	0.0233335	0.0765384	41.2353	41.2353	41.2353	0
88	0.0414559	0.0256669	0.0841923	41.2353	41.2353	41.2353	0
89	0.373103	0.231002	0.757731	66.1667	66.1667	66.1667	1
90	0.271348	0.168001	0.551077	66.1667	66.1667	66.1667	0
91	0.267579	0.165668	0.543423	66.1667	66.1667	66.1667	0
92	0.331647	0.205335	0.673538	66.1667	66.1667	66.1667	1
93	0.0590167	0.0163955	0.172533	24.6	24.6	24.6	0
94	0.0225571	-0.248961	0.259115	58.9375	58.9375	58.9375	0
95	-0.000197651	-0.361463	0.225451	58.9375	58.9375	58.9375	0
96	0.101901	-0.198433	0.502759	58.9375	58.9375	58.9375	0
97	0.0803545	-0.262228	0.358914	39.2105	39.2105	39.2105	0
98	0.154517	0.0956675	0.313808	63.4706	63.4706	63.4706	0
99	0.139442	0.0863341	0.283192	63.4706	63.4706	63.4706	1
100	0.0414559	0.0256669	0.0841923	54.1176	54.1176	54.1176	1
101	0.0339184	0.0210002	0.0688846	54.1176	54.1176	54.1176	0
102	0.0376872	0.0233335	0.0765384	54.1176	54.1176	54.1176	0
103	0.0489933	0.0303336	0.0995	54.1176	54.1176	54.1176	1
104	0.251864	0.154492	0.351907	54.1176	54.1176	54.1176	0
105	0.0565307	0.0350003	0.114808	54.1176	54.1176	54.1176	0
106	0.113061	0.0700006	0.229615	70.0588	70.0588	70.0588	0
107	0.0753743	0.0466671	0.153077	70.0588	70.0588	70.0588	0
108	0.0150749	0.00933341	0.0306154	54.7778	54.7778	54.7778	1
109	0.0414559	0.0256669	0.0841923	54.7778	54.7778	54.7778	1
110	0.0301497	0.0186668	0.0612308	54.7778	54.7778	54.7778	1
111	0.0226123	0.0140001	0.0459231	54.7778	54.7778	54.7778	1
112	0.0113061	0.00700006	0.0229615	14.375	14.375	14.375	0
113	0.00376872	0.00233335	0.00765384	14.375	14.375	14.375	0
114	0.0226123	0.0140001	0.0459231	14.375	14.375	14.375	0
115	0.0113061	0.00700006	0.0229615	14.375	14.375	14.375	1
116	0.0188436	0.0116668	0.0382692	14.375	14.375	14.375	1
117	0.0150749	0.00933341	0.0306154	14.375	14.375	14.375	1
118	0.0339184	0.0210002	0.0688846	14.375	14.375	14.375	0
119	0.0113061	0.00700006	0.0229615	14.375	14.375	14.375	0
120	0.0113061	0.00700006	0.0229615	14.375	14.375	14.375	0
121	0.00753743	0.00466671	0.0153077	14.375	14.375	14.375	1
122	0.0414559	0.0256669	0.0841923	46	46	46	1
123	0.0339184	0.0210002	0.0688846	46	46	46	1
124	-0.0500551	-0.132825	0.0176753	46	46	46	1
125	0.20457	0.00766744	0.397894	63.75	63.75	63.75	0
126	0.424081	0.362799	0.456556	55.8235	55.8235	55.8235	0
127	0.0132125	-0.139716	0.140085	52.5882	52.5882	52.5882	0
128	0.0489933	0.0303336	0.0995	34.8333	34.8333	34.8333	1
129	0.0452246	0.0280002	0.0918461	34.8333	34.8333	34.8333	1
130	0.0753743	0.0466671	0.153077	34.8333	34.8333	34.8333	0
131	0.052762	0.0326669	0.107154	34.8333	34.8333	34.8333	0
132	0.0414559	0.0256669	0.0841923	34.8333	34.8333	34.8333	1
133	0.0414559	0.0256669	0.0841923	34.8333	34.8333	34.8333	1
134	0.0602994	0.0373337	0.122462	34.8333	34.8333	34.8333	1
135	0.0452246	0.0280002	0.0918461	34.8333	34.8333	34.8333	1
136	0.0716056	0.0443337	0.145423	29.2222	29.2222	29.2222	1
137	0.0188436	0.0116668	0.0382692	29.2222	29.2222	29.2222	1
138	0.0640682	0.039667	0.130115	29.2222	29.2222	29.2222	1
139	0.0188436	0.0116668	0.0382692	29.2222	29.2222	29.2222	1
140	-0.048256	-0.259302	0.293612	44.4737	44.4737	44.4737	1
141	0.14219	-0.110225	0.34234	44.4737	44.4737	44.4737	0
142	0.51307	0.506091	0.529387	16.0526	16.0526	16.0526	0

## Sheet: draw_fig_expert_grid
EV	fun_think	prob
-0.602336	6.52632	0.94506
-0.602336	7.16806	0.944501
-0.602336	7.8098	0.943937
-0.602336	8.45154	0.943367
-0.602336	9.09329	0.942792
-0.602336	9.73503	0.942212
-0.602336	10.3768	0.941626
-0.602336	11.0185	0.941034
-0.602336	11.6603	0.940437
-0.602336	12.302	0.939834
-0.602336	12.9437	0.939225
-0.602336	13.5855	0.938611
-0.602336	14.2272	0.937991
-0.602336	14.869	0.937365
-0.602336	15.5107	0.936733
-0.602336	16.1525	0.936095
-0.602336	16.7942	0.935451
-0.602336	17.4359	0.934801
-0.602336	18.0777	0.934145
-0.602336	18.7194	0.933483
-0.602336	19.3612	0.932815
-0.602336	20.0029	0.93214
-0.602336	20.6447	0.931459
-0.602336	21.2864	0.930772
-0.602336	21.9281	0.930079
-0.602336	22.5699	0.929379
-0.602336	23.2116	0.928673
-0.602336	23.8534	0.92796
-0.602336	24.4951	0.92724
-0.602336	25.1368	0.926514
-0.602336	25.7786	0.925781
-0.602336	26.4203	0.925042
-0.602336	27.0621	0.924296
-0.602336	27.7038	0.923543
-0.602336	28.3456	0.922783
-0.602336	28.9873	0.922016
-0.602336	29.629	0.921242
-0.602336	30.2708	0.920462
-0.602336	30.9125	0.919674
-0.602336	31.5543	0.918879
-0.602336	32.196	0.918077
-0.602336	32.8378	0.917267
-0.602336	33.4795	0.916451
-0.602336	34.1212	0.915627
-0.602336	34.763	0.914796
-0.602336	35.4047	0.913957
-0.602336	36.0465	0.913111
-0.602336	36.6882	0.912257
-0.602336	37.33	0.911396
-0.602336	37.9717	0.910527
-0.602336	38.6134	0.90965
-0.602336	39.2552	0.908766
-0.602336	39.8969	0.907874
-0.602336	40.5387	0.906974
-0.602336	41.1804	0.906066
-0.602336	41.8222	0.905151
-0.602336	42.4639	0.904227
-0.602336	43.1056	0.903295
-0.602336	43.7474	0.902356
-0.602336	44.3891	0.901408
-0.602336	45.0309	0.900452
-0.602336	45.6726	0.899487
-0.602336	46.3144	0.898515
-0.602336	46.9561	0.897534
-0.602336	47.5978	0.896544
-0.602336	48.2396	0.895547
-0.602336	48.8813	0.894541
-0.602336	49.5231	0.893526
-0.602336	50.1648	0.892502
-0.602336	50.8065	0.89147
-0.602336	51.4483	0.89043
-0.602336	52.09	0.88938
-0.602336	52.7318	0.888322
-0.602336	53.3735	0.887255
-0.602336	54.0153	0.886179
-0.602336	54.657	0.885095
-0.602336	55.2987	0.884001
-0.602336	55.9405	0.882898
-0.602336	56.5822	0.881786
-0.602336	57.224	0.880665
-0.602336	57.8657	0.879535
-0.602336	58.5075	0.878396
-0.602336	59.1492	0.877247
-0.602336	59.7909	0.876089
-0.602336	60.4327	0.874922
-0.602336	61.0744	0.873745
-0.602336	61.7162	0.872559
-0.602336	62.3579	0.871364
-0.602336	62.9997	0.870159
-0.602336	63.6414	0.868944
-0.602336	64.2831	0.867719
-0.602336	64.9249	0.866486
-0.602336	65.5666	0.865242
-0.602336	66.2084	0.863988
-0.602336	66.8501	0.862725
-0.602336	67.4919	0.861452
-0.602336	68.1336	0.860169
-0.602336	68.7753	0.858876
-0.602336	69.4171	0.857573
-0.602336	70.0588	0.856261
-0.591289	6.52632	0.943226
-0.591289	7.16806	0.942649
-0.591289	7.8098	0.942068
-0.591289	8.45154	0.94148
-0.591289	9.09329	0.940887
-0.591289	9.73503	0.940289
-0.591289	10.3768	0.939684
-0.591289	11.0185	0.939074
-0.591289	11.6603	0.938458
-0.591289	12.302	0.937837
-0.591289	12.9437	0.937209
-0.591289	13.5855	0.936576
-0.591289	14.2272	0.935937
-0.591289	14.869	0.935291
-0.591289	15.5107	0.93464
-0.591289	16.1525	0.933982
-0.591289	16.7942	0.933319
-0.591289	17.4359	0.932649
-0.591289	18.0777	0.931973
-0.591289	18.7194	0.931291
-0.591289	19.3612	0.930602
-0.591289	20.0029	0.929907
-0.591289	20.6447	0.929205
-0.591289	21.2864	0.928497
-0.591289	21.9281	0.927783
-0.591289	22.5699	0.927062
-0.591289	23.2116	0.926334
-0.591289	23.8534	0.9256
-0.591289	24.4951	0.924859
-0.591289	25.1368	0.924111
-0.591289	25.7786	0.923356
-0.591289	26.4203	0.922594
-0.591289	27.0621	0.921826
-0.591289	27.7038	0.92105
-0.591289	28.3456	0.920268
-0.591289	28.9873	0.919478
-0.591289	29.629	0.918682
-0.591289	30.2708	0.917878
-0.591289	30.9125	0.917067
-0.591289	31.5543	0.916248
-0.591289	32.196	0.915422
-0.591289	32.8378	0.914589
-0.591289	33.4795	0.913749
-0.591289	34.1212	0.912901
-0.591289	34.763	0.912045
-0.591289	35.4047	0.911182
-0.591289	36.0465	0.910311
-0.591289	36.6882	0.909433
-0.591289	37.33	0.908547
-0.591289	37.9717	0.907653
-0.591289	38.6134	0.906751
-0.591289	39.2552	0.905841
-0.591289	39.8969	0.904923
-0.591289	40.5387	0.903998
-0.591289	41.1804	0.903064
-0.591289	41.8222	0.902122
-0.591289	42.4639	0.901172
-0.591289	43.1056	0.900214
-0.591289	43.7474	0.899248
-0.591289	44.3891	0.898273
-0.591289	45.0309	0.89729
-0.591289	45.6726	0.896299
-0.591289	46.3144	0.895299
-0.591289	46.9561	0.894291
-0.591289	47.5978	0.893274
-0.591289	48.2396	0.892248
-0.591289	48.8813	0.891214
-0.591289	49.5231	0.890171
-0.591289	50.1648	0.88912
-0.591289	50.8065	0.888059
-0.591289	51.4483	0.88699
-0.591289	52.09	0.885912
-0.591289	52.7318	0.884825
-0.591289	53.3735	0.883729
-0.591289	54.0153	0.882624
-0.591289	54.657	0.88151
-0.591289	55.2987	0.880387
-0.591289	55.9405	0.879254
-0.591289	56.5822	0.878112
-0.591289	57.224	0.876962
-0.591289	57.8657	0.875801
-0.591289	58.5075	0.874632
-0.591289	59.1492	0.873453
-0.591289	59.7909	0.872264
-0.591289	60.4327	0.871066
-0.591289	61.0744	0.869859
-0.591289	61.7162	0.868641
-0.591289	62.3579	0.867415
-0.591289	62.9997	0.866178
-0.591289	63.6414	0.864932
-0.591289	64.2831	0.863676
-0.591289	64.9249	0.86241
-0.591289	65.5666	0.861135
-0.591289	66.2084	0.859849
-0.591289	66.8501	0.858554
-0.591289	67.4919	0.857249
-0.591289	68.1336	0.855933
-0.591289	68.7753	0.854608
-0.591289	69.4171	0.853272
-0.591289	70.0588	0.851927
-0.580242	6.52632	0.941334
-0.580242	7.16806	0.94074
-0.580242	7.8098	0.94014
-0.580242	8.45154	0.939534
-0.580242	9.09329	0.938923
-0.580242	9.73503	0.938305
-0.580242	10.3768	0.937682
-0.580242	11.0185	0.937053
-0.580242	11.6603	0.936419
-0.580242	12.302	0.935778
-0.580242	12.9437	0.935131
-0.580242	13.5855	0.934478
-0.580242	14.2272	0.933819
-0.580242	14.869	0.933154
-0.580242	15.5107	0.932483
-0.580242	16.1525	0.931805
-0.580242	16.7942	0.931121
-0.580242	17.4359	0.930431
-0.580242	18.0777	0.929734
-0.580242	18.7194	0.929031
-0.580242	19.3612	0.928322
-0.580242	20.0029	0.927605
-0.580242	20.6447	0.926883
-0.580242	21.2864	0.926153
-0.580242	21.9281	0.925417
-0.580242	22.5699	0.924675
-0.580242	23.2116	0.923925
-0.580242	23.8534	0.923169
-0.580242	24.4951	0.922405
-0.580242	25.1368	0.921635
-0.580242	25.7786	0.920858
-0.580242	26.4203	0.920074
-0.580242	27.0621	0.919282
-0.580242	27.7038	0.918484
-0.580242	28.3456	0.917678
-0.580242	28.9873	0.916865
-0.580242	29.629	0.916045
-0.580242	30.2708	0.915217
-0.580242	30.9125	0.914382
-0.580242	31.5543	0.91354
-0.580242	32.196	0.91269
-0.580242	32.8378	0.911833
-0.580242	33.4795	0.910968
-0.580242	34.1212	0.910095
-0.580242	34.763	0.909215
-0.580242	35.4047	0.908326
-0.580242	36.0465	0.90743
-0.580242	36.6882	0.906527
-0.580242	37.33	0.905615
-0.580242	37.9717	0.904695
-0.580242	38.6134	0.903768
-0.580242	39.2552	0.902832
-0.580242	39.8969	0.901888
-0.580242	40.5387	0.900936
-0.580242	41.1804	0.899976
-0.580242	41.8222	0.899008
-0.580242	42.4639	0.898031
-0.580242	43.1056	0.897046
-0.580242	43.7474	0.896052
-0.580242	44.3891	0.89505
-0.580242	45.0309	0.89404
-0.580242	45.6726	0.893021
-0.580242	46.3144	0.891993
-0.580242	46.9561	0.890957
-0.580242	47.5978	0.889912
-0.580242	48.2396	0.888858
-0.580242	48.8813	0.887796
-0.580242	49.5231	0.886724
-0.580242	50.1648	0.885644
-0.580242	50.8065	0.884554
-0.580242	51.4483	0.883456
-0.580242	52.09	0.882349
-0.580242	52.7318	0.881232
-0.580242	53.3735	0.880107
-0.580242	54.0153	0.878972
-0.580242	54.657	0.877828
-0.580242	55.2987	0.876675
-0.580242	55.9405	0.875512
-0.580242	56.5822	0.87434
-0.580242	57.224	0.873159
-0.580242	57.8657	0.871968
-0.580242	58.5075	0.870767
-0.580242	59.1492	0.869557
-0.580242	59.7909	0.868338
-0.580242	60.4327	0.867109
-0.580242	61.0744	0.86587
-0.580242	61.7162	0.864621
-0.580242	62.3579	0.863363
-0.580242	62.9997	0.862095
-0.580242	63.6414	0.860816
-0.580242	64.2831	0.859528
-0.580242	64.9249	0.858231
-0.580242	65.5666	0.856923
-0.580242	66.2084	0.855605
-0.580242	66.8501	0.854277
-0.580242	67.4919	0.852939
-0.580242	68.1336	0.851591
-0.580242	68.7753	0.850232
-0.580242	69.4171	0.848864
-0.580242	70.0588	0.847485
-0.569195	6.52632	0.939383
-0.569195	7.16806	0.93877
-0.569195	7.8098	0.938152
-0.569195	8.45154	0.937527
-0.569195	9.09329	0.936897
-0.569195	9.73503	0.93626
-0.569195	10.3768	0.935618
-0.569195	11.0185	0.93497
-0.569195	11.6603	0.934315
-0.569195	12.302	0.933655
-0.569195	12.9437	0.932988
-0.569195	13.5855	0.932315
-0.569195	14.2272	0.931636
-0.569195	14.869	0.930951
-0.569195	15.5107	0.930259
-0.569195	16.1525	0.929561
-0.569195	16.7942	0.928856
-0.569195	17.4359	0.928145
-0.569195	18.0777	0.927427
-0.569195	18.7194	0.926703
-0.569195	19.3612	0.925972
-0.569195	20.0029	0.925234
-0.569195	20.6447	0.92449
-0.569195	21.2864	0.923738
-0.569195	21.9281	0.92298
-0.569195	22.5699	0.922215
-0.569195	23.2116	0.921443
-0.569195	23.8534	0.920664
-0.569195	24.4951	0.919878
-0.569195	25.1368	0.919085
-0.569195	25.7786	0.918285
-0.569195	26.4203	0.917477
-0.569195	27.0621	0.916663
-0.569195	27.7038	0.915841
-0.569195	28.3456	0.915011
-0.569195	28.9873	0.914174
-0.569195	29.629	0.91333
-0.569195	30.2708	0.912478
-0.569195	30.9125	0.911619
-0.569195	31.5543	0.910752
-0.569195	32.196	0.909878
-0.569195	32.8378	0.908995
-0.569195	33.4795	0.908105
-0.569195	34.1212	0.907207
-0.569195	34.763	0.906302
-0.569195	35.4047	0.905388
-0.569195	36.0465	0.904466
-0.569195	36.6882	0.903537
-0.569195	37.33	0.902599
-0.569195	37.9717	0.901653
-0.569195	38.6134	0.900699
-0.569195	39.2552	0.899737
-0.569195	39.8969	0.898766
-0.569195	40.5387	0.897788
-0.569195	41.1804	0.8968
-0.569195	41.8222	0.895805
-0.569195	42.4639	0.894801
-0.569195	43.1056	0.893788
-0.569195	43.7474	0.892767
-0.569195	44.3891	0.891737
-0.569195	45.0309	0.890699
-0.569195	45.6726	0.889651
-0.569195	46.3144	0.888595
-0.569195	46.9561	0.887531
-0.569195	47.5978	0.886457
-0.569195	48.2396	0.885374
-0.569195	48.8813	0.884283
-0.569195	49.5231	0.883182
-0.569195	50.1648	0.882073
-0.569195	50.8065	0.880954
-0.569195	51.4483	0.879826
-0.569195	52.09	0.878689
-0.569195	52.7318	0.877543
-0.569195	53.3735	0.876387
-0.569195	54.0153	0.875222
-0.569195	54.657	0.874048
-0.569195	55.2987	0.872864
-0.569195	55.9405	0.87167
-0.569195	56.5822	0.870468
-0.569195	57.224	0.869255
-0.569195	57.8657	0.868033
-0.569195	58.5075	0.866802
-0.569195	59.1492	0.86556
-0.569195	59.7909	0.864309
-0.569195	60.4327	0.863048
-0.569195	61.0744	0.861777
-0.569195	61.7162	0.860497
-0.569195	62.3579	0.859206
-0.569195	62.9997	0.857906
-0.569195	63.6414	0.856595
-0.569195	64.2831	0.855275
-0.569195	64.9249	0.853944
-0.569195	65.5666	0.852604
-0.569195	66.2084	0.851253
-0.569195	66.8501	0.849892
-0.569195	67.4919	0.848521
-0.569195	68.1336	0.847139
-0.569195	68.7753	0.845748
-0.569195	69.4171	0.844346
-0.569195	70.0588	0.842933
-0.558149	6.52632	0.937371
-0.558149	7.16806	0.936739
-0.558149	7.8098	0.936102
-0.558149	8.45154	0.935458
-0.558149	9.09329	0.934808
-0.558149	9.73503	0.934152
-0.558149	10.3768	0.93349
-0.558149	11.0185	0.932822
-0.558149	11.6603	0.932148
-0.558149	12.302	0.931467
-0.558149	12.9437	0.93078
-0.558149	13.5855	0.930086
-0.558149	14.2272	0.929387
-0.558149	14.869	0.92868
-0.558149	15.5107	0.927967
-0.558149	16.1525	0.927248
-0.558149	16.7942	0.926522
-0.558149	17.4359	0.925789
-0.558149	18.0777	0.92505
-0.558149	18.7194	0.924304
-0.558149	19.3612	0.923551
-0.558149	20.0029	0.922791
-0.558149	20.6447	0.922024
-0.558149	21.2864	0.921251
-0.558149	21.9281	0.92047
-0.558149	22.5699	0.919682
-0.558149	23.2116	0.918887
-0.558149	23.8534	0.918085
-0.558149	24.4951	0.917276
-0.558149	25.1368	0.916459
-0.558149	25.7786	0.915636
-0.558149	26.4203	0.914804
-0.558149	27.0621	0.913966
-0.558149	27.7038	0.91312
-0.558149	28.3456	0.912266
-0.558149	28.9873	0.911405
-0.558149	29.629	0.910536
-0.558149	30.2708	0.909659
-0.558149	30.9125	0.908775
-0.558149	31.5543	0.907883
-0.558149	32.196	0.906983
-0.558149	32.8378	0.906076
-0.558149	33.4795	0.90516
-0.558149	34.1212	0.904236
-0.558149	34.763	0.903305
-0.558149	35.4047	0.902365
-0.558149	36.0465	0.901417
-0.558149	36.6882	0.900461
-0.558149	37.33	0.899497
-0.558149	37.9717	0.898524
-0.558149	38.6134	0.897543
-0.558149	39.2552	0.896554
-0.558149	39.8969	0.895556
-0.558149	40.5387	0.89455
-0.558149	41.1804	0.893535
-0.558149	41.8222	0.892512
-0.558149	42.4639	0.89148
-0.558149	43.1056	0.890439
-0.558149	43.7474	0.88939
-0.558149	44.3891	0.888332
-0.558149	45.0309	0.887265
-0.558149	45.6726	0.886189
-0.558149	46.3144	0.885104
-0.558149	46.9561	0.88401
-0.558149	47.5978	0.882907
-0.558149	48.2396	0.881795
-0.558149	48.8813	0.880674
-0.558149	49.5231	0.879544
-0.558149	50.1648	0.878405
-0.558149	50.8065	0.877256
-0.558149	51.4483	0.876098
-0.558149	52.09	0.874931
-0.558149	52.7318	0.873754
-0.558149	53.3735	0.872568
-0.558149	54.0153	0.871372
-0.558149	54.657	0.870167
-0.558149	55.2987	0.868952
-0.558149	55.9405	0.867727
-0.558149	56.5822	0.866493
-0.558149	57.224	0.865249
-0.558149	57.8657	0.863996
-0.558149	58.5075	0.862732
-0.558149	59.1492	0.861459
-0.558149	59.7909	0.860176
-0.558149	60.4327	0.858883
-0.558149	61.0744	0.85758
-0.558149	61.7162	0.856267
-0.558149	62.3579	0.854944
-0.558149	62.9997	0.853611
-0.558149	63.6414	0.852268
-0.558149	64.2831	0.850914
-0.558149	64.9249	0.849551
-0.558149	65.5666	0.848177
-0.558149	66.2084	0.846793
-0.558149	66.8501	0.845398
-0.558149	67.4919	0.843994
-0.558149	68.1336	0.842579
-0.558149	68.7753	0.841153
-0.558149	69.4171	0.839717
-0.558149	70.0588	0.838271
-0.547102	6.52632	0.935297
-0.547102	7.16806	0.934646
-0.547102	7.8098	0.933988
-0.547102	8.45154	0.933325
-0.547102	9.09329	0.932655
-0.547102	9.73503	0.931979
-0.547102	10.3768	0.931297
-0.547102	11.0185	0.930608
-0.547102	11.6603	0.929913
-0.547102	12.302	0.929212
-0.547102	12.9437	0.928504
-0.547102	13.5855	0.927789
-0.547102	14.2272	0.927068
-0.547102	14.869	0.926341
-0.547102	15.5107	0.925606
-0.547102	16.1525	0.924865
-0.547102	16.7942	0.924117
-0.547102	17.4359	0.923363
-0.547102	18.0777	0.922601
-0.547102	18.7194	0.921833
-0.547102	19.3612	0.921057
-0.547102	20.0029	0.920275
-0.547102	20.6447	0.919485
-0.547102	21.2864	0.918689
-0.547102	21.9281	0.917885
-0.547102	22.5699	0.917074
-0.547102	23.2116	0.916255
-0.547102	23.8534	0.91543
-0.547102	24.4951	0.914597
-0.547102	25.1368	0.913756
-0.547102	25.7786	0.912908
-0.547102	26.4203	0.912053
-0.547102	27.0621	0.91119
-0.547102	27.7038	0.910319
-0.547102	28.3456	0.90944
-0.547102	28.9873	0.908554
-0.547102	29.629	0.90766
-0.547102	30.2708	0.906758
-0.547102	30.9125	0.905849
-0.547102	31.5543	0.904931
-0.547102	32.196	0.904005
-0.547102	32.8378	0.903072
-0.547102	33.4795	0.90213
-0.547102	34.1212	0.90118
-0.547102	34.763	0.900222
-0.547102	35.4047	0.899256
-0.547102	36.0465	0.898281
-0.547102	36.6882	0.897298
-0.547102	37.33	0.896306
-0.547102	37.9717	0.895307
-0.547102	38.6134	0.894298
-0.547102	39.2552	0.893281
-0.547102	39.8969	0.892256
-0.547102	40.5387	0.891222
-0.547102	41.1804	0.890179
-0.547102	41.8222	0.889127
-0.547102	42.4639	0.888067
-0.547102	43.1056	0.886998
-0.547102	43.7474	0.885919
-0.547102	44.3891	0.884832
-0.547102	45.0309	0.883736
-0.547102	45.6726	0.882631
-0.547102	46.3144	0.881517
-0.547102	46.9561	0.880394
-0.547102	47.5978	0.879261
-0.547102	48.2396	0.878119
-0.547102	48.8813	0.876968
-0.547102	49.5231	0.875808
-0.547102	50.1648	0.874638
-0.547102	50.8065	0.873459
-0.547102	51.4483	0.87227
-0.547102	52.09	0.871072
-0.547102	52.7318	0.869865
-0.547102	53.3735	0.868647
-0.547102	54.0153	0.86742
-0.547102	54.657	0.866184
-0.547102	55.2987	0.864937
-0.547102	55.9405	0.863681
-0.547102	56.5822	0.862415
-0.547102	57.224	0.86114
-0.547102	57.8657	0.859854
-0.547102	58.5075	0.858559
-0.547102	59.1492	0.857253
-0.547102	59.7909	0.855937
-0.547102	60.4327	0.854612
-0.547102	61.0744	0.853276
-0.547102	61.7162	0.85193
-0.547102	62.3579	0.850574
-0.547102	62.9997	0.849208
-0.547102	63.6414	0.847832
-0.547102	64.2831	0.846445
-0.547102	64.9249	0.845048
-0.547102	65.5666	0.84364
-0.547102	66.2084	0.842223
-0.547102	66.8501	0.840795
-0.547102	67.4919	0.839356
-0.547102	68.1336	0.837907
-0.547102	68.7753	0.836447
-0.547102	69.4171	0.834977
-0.547102	70.0588	0.833497
-0.536055	6.52632	0.933158
-0.536055	7.16806	0.932487
-0.536055	7.8098	0.93181
-0.536055	8.45154	0.931126
-0.536055	9.09329	0.930436
-0.536055	9.73503	0.929739
-0.536055	10.3768	0.929036
-0.536055	11.0185	0.928326
-0.536055	11.6603	0.92761
-0.536055	12.302	0.926888
-0.536055	12.9437	0.926158
-0.536055	13.5855	0.925422
-0.536055	14.2272	0.92468
-0.536055	14.869	0.92393
-0.536055	15.5107	0.923174
-0.536055	16.1525	0.922411
-0.536055	16.7942	0.92164
-0.536055	17.4359	0.920863
-0.536055	18.0777	0.920079
-0.536055	18.7194	0.919288
-0.536055	19.3612	0.918489
-0.536055	20.0029	0.917684
-0.536055	20.6447	0.916871
-0.536055	21.2864	0.91605
-0.536055	21.9281	0.915223
-0.536055	22.5699	0.914388
-0.536055	23.2116	0.913546
-0.536055	23.8534	0.912696
-0.536055	24.4951	0.911838
-0.536055	25.1368	0.910973
-0.536055	25.7786	0.910101
-0.536055	26.4203	0.90922
-0.536055	27.0621	0.908332
-0.536055	27.7038	0.907436
-0.536055	28.3456	0.906533
-0.536055	28.9873	0.905621
-0.536055	29.629	0.904701
-0.536055	30.2708	0.903774
-0.536055	30.9125	0.902838
-0.536055	31.5543	0.901894
-0.536055	32.196	0.900942
-0.536055	32.8378	0.899982
-0.536055	33.4795	0.899013
-0.536055	34.1212	0.898037
-0.536055	34.763	0.897052
-0.536055	35.4047	0.896058
-0.536055	36.0465	0.895056
-0.536055	36.6882	0.894046
-0.536055	37.33	0.893026
-0.536055	37.9717	0.891999
-0.536055	38.6134	0.890962
-0.536055	39.2552	0.889917
-0.536055	39.8969	0.888864
-0.536055	40.5387	0.887801
-0.536055	41.1804	0.886729
-0.536055	41.8222	0.885649
-0.536055	42.4639	0.88456
-0.536055	43.1056	0.883461
-0.536055	43.7474	0.882354
-0.536055	44.3891	0.881237
-0.536055	45.0309	0.880112
-0.536055	45.6726	0.878977
-0.536055	46.3144	0.877833
-0.536055	46.9561	0.876679
-0.536055	47.5978	0.875517
-0.536055	48.2396	0.874345
-0.536055	48.8813	0.873163
-0.536055	49.5231	0.871972
-0.536055	50.1648	0.870771
-0.536055	50.8065	0.869561
-0.536055	51.4483	0.868342
-0.536055	52.09	0.867112
-0.536055	52.7318	0.865873
-0.536055	53.3735	0.864624
-0.536055	54.0153	0.863366
-0.536055	54.657	0.862097
-0.536055	55.2987	0.860819
-0.536055	55.9405	0.859531
-0.536055	56.5822	0.858233
-0.536055	57.224	0.856925
-0.536055	57.8657	0.855607
-0.536055	58.5075	0.854278
-0.536055	59.1492	0.85294
-0.536055	59.7909	0.851592
-0.536055	60.4327	0.850233
-0.536055	61.0744	0.848864
-0.536055	61.7162	0.847485
-0.536055	62.3579	0.846096
-0.536055	62.9997	0.844696
-0.536055	63.6414	0.843286
-0.536055	64.2831	0.841866
-0.536055	64.9249	0.840435
-0.536055	65.5666	0.838993
-0.536055	66.2084	0.837542
-0.536055	66.8501	0.836079
-0.536055	67.4919	0.834607
-0.536055	68.1336	0.833123
-0.536055	68.7753	0.831629
-0.536055	69.4171	0.830125
-0.536055	70.0588	0.828609
-0.525008	6.52632	0.930954
-0.525008	7.16806	0.930262
-0.525008	7.8098	0.929564
-0.525008	8.45154	0.928859
-0.525008	9.09329	0.928148
-0.525008	9.73503	0.927431
-0.525008	10.3768	0.926706
-0.525008	11.0185	0.925975
-0.525008	11.6603	0.925238
-0.525008	12.302	0.924493
-0.525008	12.9437	0.923742
-0.525008	13.5855	0.922984
-0.525008	14.2272	0.922219
-0.525008	14.869	0.921447
-0.525008	15.5107	0.920668
-0.525008	16.1525	0.919882
-0.525008	16.7942	0.919089
-0.525008	17.4359	0.918289
-0.525008	18.0777	0.917481
-0.525008	18.7194	0.916667
-0.525008	19.3612	0.915845
-0.525008	20.0029	0.915015
-0.525008	20.6447	0.914179
-0.525008	21.2864	0.913334
-0.525008	21.9281	0.912483
-0.525008	22.5699	0.911623
-0.525008	23.2116	0.910756
-0.525008	23.8534	0.909882
-0.525008	24.4951	0.908999
-0.525008	25.1368	0.908109
-0.525008	25.7786	0.907211
-0.525008	26.4203	0.906306
-0.525008	27.0621	0.905392
-0.525008	27.7038	0.90447
-0.525008	28.3456	0.903541
-0.525008	28.9873	0.902603
-0.525008	29.629	0.901657
-0.525008	30.2708	0.900703
-0.525008	30.9125	0.899741
-0.525008	31.5543	0.89877
-0.525008	32.196	0.897792
-0.525008	32.8378	0.896804
-0.525008	33.4795	0.895809
-0.525008	34.1212	0.894805
-0.525008	34.763	0.893792
-0.525008	35.4047	0.892771
-0.525008	36.0465	0.891741
-0.525008	36.6882	0.890702
-0.525008	37.33	0.889655
-0.525008	37.9717	0.888599
-0.525008	38.6134	0.887534
-0.525008	39.2552	0.88646
-0.525008	39.8969	0.885378
-0.525008	40.5387	0.884286
-0.525008	41.1804	0.883185
-0.525008	41.8222	0.882076
-0.525008	42.4639	0.880957
-0.525008	43.1056	0.879829
-0.525008	43.7474	0.878692
-0.525008	44.3891	0.877545
-0.525008	45.0309	0.876389
-0.525008	45.6726	0.875224
-0.525008	46.3144	0.87405
-0.525008	46.9561	0.872866
-0.525008	47.5978	0.871672
-0.525008	48.2396	0.870469
-0.525008	48.8813	0.869257
-0.525008	49.5231	0.868035
-0.525008	50.1648	0.866803
-0.525008	50.8065	0.865561
-0.525008	51.4483	0.86431
-0.525008	52.09	0.863049
-0.525008	52.7318	0.861778
-0.525008	53.3735	0.860497
-0.525008	54.0153	0.859207
-0.525008	54.657	0.857906
-0.525008	55.2987	0.856595
-0.525008	55.9405	0.855275
-0.525008	56.5822	0.853944
-0.525008	57.224	0.852603
-0.525008	57.8657	0.851252
-0.525008	58.5075	0.849891
-0.525008	59.1492	0.848519
-0.525008	59.7909	0.847137
-0.525008	60.4327	0.845745
-0.525008	61.0744	0.844343
-0.525008	61.7162	0.84293
-0.525008	62.3579	0.841507
-0.525008	62.9997	0.840074
-0.525008	63.6414	0.83863
-0.525008	64.2831	0.837175
-0.525008	64.9249	0.83571
-0.525008	65.5666	0.834235
-0.525008	66.2084	0.832748
-0.525008	66.8501	0.831252
-0.525008	67.4919	0.829744
-0.525008	68.1336	0.828226
-0.525008	68.7753	0.826698
-0.525008	69.4171	0.825158
-0.525008	70.0588	0.823608
-0.513961	6.52632	0.928682
-0.513961	7.16806	0.92797
-0.513961	7.8098	0.92725
-0.513961	8.45154	0.926524
-0.513961	9.09329	0.925792
-0.513961	9.73503	0.925052
-0.513961	10.3768	0.924306
-0.513961	11.0185	0.923553
-0.513961	11.6603	0.922793
-0.513961	12.302	0.922027
-0.513961	12.9437	0.921253
-0.513961	13.5855	0.920472
-0.513961	14.2272	0.919685
-0.513961	14.869	0.91889
-0.513961	15.5107	0.918088
-0.513961	16.1525	0.917278
-0.513961	16.7942	0.916462
-0.513961	17.4359	0.915638
-0.513961	18.0777	0.914807
-0.513961	18.7194	0.913968
-0.513961	19.3612	0.913122
-0.513961	20.0029	0.912268
-0.513961	20.6447	0.911407
-0.513961	21.2864	0.910538
-0.513961	21.9281	0.909662
-0.513961	22.5699	0.908778
-0.513961	23.2116	0.907886
-0.513961	23.8534	0.906986
-0.513961	24.4951	0.906078
-0.513961	25.1368	0.905162
-0.513961	25.7786	0.904239
-0.513961	26.4203	0.903307
-0.513961	27.0621	0.902367
-0.513961	27.7038	0.901419
-0.513961	28.3456	0.900463
-0.513961	28.9873	0.899499
-0.513961	29.629	0.898526
-0.513961	30.2708	0.897545
-0.513961	30.9125	0.896556
-0.513961	31.5543	0.895558
-0.513961	32.196	0.894552
-0.513961	32.8378	0.893537
-0.513961	33.4795	0.892514
-0.513961	34.1212	0.891482
-0.513961	34.763	0.890441
-0.513961	35.4047	0.889391
-0.513961	36.0465	0.888333
-0.513961	36.6882	0.887266
-0.513961	37.33	0.88619
-0.513961	37.9717	0.885105
-0.513961	38.6134	0.884011
-0.513961	39.2552	0.882908
-0.513961	39.8969	0.881796
-0.513961	40.5387	0.880675
-0.513961	41.1804	0.879545
-0.513961	41.8222	0.878405
-0.513961	42.4639	0.877257
-0.513961	43.1056	0.876098
-0.513961	43.7474	0.874931
-0.513961	44.3891	0.873754
-0.513961	45.0309	0.872568
-0.513961	45.6726	0.871372
-0.513961	46.3144	0.870166
-0.513961	46.9561	0.868951
-0.513961	47.5978	0.867727
-0.513961	48.2396	0.866492
-0.513961	48.8813	0.865248
-0.513961	49.5231	0.863995
-0.513961	50.1648	0.862731
-0.513961	50.8065	0.861458
-0.513961	51.4483	0.860174
-0.513961	52.09	0.858881
-0.513961	52.7318	0.857578
-0.513961	53.3735	0.856265
-0.513961	54.0153	0.854941
-0.513961	54.657	0.853608
-0.513961	55.2987	0.852264
-0.513961	55.9405	0.850911
-0.513961	56.5822	0.849547
-0.513961	57.224	0.848173
-0.513961	57.8657	0.846788
-0.513961	58.5075	0.845394
-0.513961	59.1492	0.843989
-0.513961	59.7909	0.842573
-0.513961	60.4327	0.841148
-0.513961	61.0744	0.839711
-0.513961	61.7162	0.838265
-0.513961	62.3579	0.836807
-0.513961	62.9997	0.83534
-0.513961	63.6414	0.833861
-0.513961	64.2831	0.832372
-0.513961	64.9249	0.830873
-0.513961	65.5666	0.829363
-0.513961	66.2084	0.827842
-0.513961	66.8501	0.82631
-0.513961	67.4919	0.824768
-0.513961	68.1336	0.823215
-0.513961	68.7753	0.821651
-0.513961	69.4171	0.820077
-0.513961	70.0588	0.818492
-0.502915	6.52632	0.926341
-0.502915	7.16806	0.925607
-0.502915	7.8098	0.924866
-0.502915	8.45154	0.924118
-0.502915	9.09329	0.923364
-0.502915	9.73503	0.922602
-0.502915	10.3768	0.921834
-0.502915	11.0185	0.921058
-0.502915	11.6603	0.920276
-0.502915	12.302	0.919486
-0.502915	12.9437	0.918689
-0.502915	13.5855	0.917886
-0.502915	14.2272	0.917075
-0.502915	14.869	0.916256
-0.502915	15.5107	0.915431
-0.502915	16.1525	0.914597
-0.502915	16.7942	0.913757
-0.502915	17.4359	0.912909
-0.502915	18.0777	0.912053
-0.502915	18.7194	0.91119
-0.502915	19.3612	0.91032
-0.502915	20.0029	0.909441
-0.502915	20.6447	0.908555
-0.502915	21.2864	0.907661
-0.502915	21.9281	0.906759
-0.502915	22.5699	0.905849
-0.502915	23.2116	0.904932
-0.502915	23.8534	0.904006
-0.502915	24.4951	0.903072
-0.502915	25.1368	0.90213
-0.502915	25.7786	0.901181
-0.502915	26.4203	0.900222
-0.502915	27.0621	0.899256
-0.502915	27.7038	0.898281
-0.502915	28.3456	0.897298
-0.502915	28.9873	0.896307
-0.502915	29.629	0.895307
-0.502915	30.2708	0.894298
-0.502915	30.9125	0.893281
-0.502915	31.5543	0.892256
-0.502915	32.196	0.891222
-0.502915	32.8378	0.890179
-0.502915	33.4795	0.889127
-0.502915	34.1212	0.888066
-0.502915	34.763	0.886997
-0.502915	35.4047	0.885919
-0.502915	36.0465	0.884832
-0.502915	36.6882	0.883735
-0.502915	37.33	0.88263
-0.502915	37.9717	0.881516
-0.502915	38.6134	0.880392
-0.502915	39.2552	0.87926
-0.502915	39.8969	0.878118
-0.502915	40.5387	0.876967
-0.502915	41.1804	0.875806
-0.502915	41.8222	0.874636
-0.502915	42.4639	0.873457
-0.502915	43.1056	0.872268
-0.502915	43.7474	0.87107
-0.502915	44.3891	0.869862
-0.502915	45.0309	0.868645
-0.502915	45.6726	0.867418
-0.502915	46.3144	0.866181
-0.502915	46.9561	0.864934
-0.502915	47.5978	0.863678
-0.502915	48.2396	0.862412
-0.502915	48.8813	0.861136
-0.502915	49.5231	0.85985
-0.502915	50.1648	0.858554
-0.502915	50.8065	0.857248
-0.502915	51.4483	0.855933
-0.502915	52.09	0.854607
-0.502915	52.7318	0.853271
-0.502915	53.3735	0.851925
-0.502915	54.0153	0.850568
-0.502915	54.657	0.849202
-0.502915	55.2987	0.847825
-0.502915	55.9405	0.846438
-0.502915	56.5822	0.845041
-0.502915	57.224	0.843633
-0.502915	57.8657	0.842215
-0.502915	58.5075	0.840787
-0.502915	59.1492	0.839348
-0.502915	59.7909	0.837898
-0.502915	60.4327	0.836438
-0.502915	61.0744	0.834968
-0.502915	61.7162	0.833487
-0.502915	62.3579	0.831995
-0.502915	62.9997	0.830493
-0.502915	63.6414	0.82898
-0.502915	64.2831	0.827456
-0.502915	64.9249	0.825922
-0.502915	65.5666	0.824377
-0.502915	66.2084	0.822821
-0.502915	66.8501	0.821255
-0.502915	67.4919	0.819677
-0.502915	68.1336	0.818089
-0.502915	68.7753	0.81649
-0.502915	69.4171	0.81488
-0.502915	70.0588	0.81326
-0.491868	6.52632	0.923929
-0.491868	7.16806	0.923173
-0.491868	7.8098	0.92241
-0.491868	8.45154	0.92164
-0.491868	9.09329	0.920862
-0.491868	9.73503	0.920078
-0.491868	10.3768	0.919287
-0.491868	11.0185	0.918488
-0.491868	11.6603	0.917683
-0.491868	12.302	0.91687
-0.491868	12.9437	0.91605
-0.491868	13.5855	0.915222
-0.491868	14.2272	0.914387
-0.491868	14.869	0.913545
-0.491868	15.5107	0.912695
-0.491868	16.1525	0.911837
-0.491868	16.7942	0.910972
-0.491868	17.4359	0.9101
-0.491868	18.0777	0.909219
-0.491868	18.7194	0.908331
-0.491868	19.3612	0.907435
-0.491868	20.0029	0.906531
-0.491868	20.6447	0.90562
-0.491868	21.2864	0.9047
-0.491868	21.9281	0.903772
-0.491868	22.5699	0.902837
-0.491868	23.2116	0.901893
-0.491868	23.8534	0.900941
-0.491868	24.4951	0.899981
-0.491868	25.1368	0.899012
-0.491868	25.7786	0.898035
-0.491868	26.4203	0.89705
-0.491868	27.0621	0.896056
-0.491868	27.7038	0.895054
-0.491868	28.3456	0.894044
-0.491868	28.9873	0.893025
-0.491868	29.629	0.891997
-0.491868	30.2708	0.89096
-0.491868	30.9125	0.889915
-0.491868	31.5543	0.888861
-0.491868	32.196	0.887799
-0.491868	32.8378	0.886727
-0.491868	33.4795	0.885647
-0.491868	34.1212	0.884557
-0.491868	34.763	0.883459
-0.491868	35.4047	0.882351
-0.491868	36.0465	0.881234
-0.491868	36.6882	0.880109
-0.491868	37.33	0.878974
-0.491868	37.9717	0.877829
-0.491868	38.6134	0.876676
-0.491868	39.2552	0.875513
-0.491868	39.8969	0.874341
-0.491868	40.5387	0.873159
-0.491868	41.1804	0.871968
-0.491868	41.8222	0.870767
-0.491868	42.4639	0.869557
-0.491868	43.1056	0.868337
-0.491868	43.7474	0.867107
-0.491868	44.3891	0.865868
-0.491868	45.0309	0.864619
-0.491868	45.6726	0.86336
-0.491868	46.3144	0.862092
-0.491868	46.9561	0.860813
-0.491868	47.5978	0.859525
-0.491868	48.2396	0.858226
-0.491868	48.8813	0.856918
-0.491868	49.5231	0.8556
-0.491868	50.1648	0.854271
-0.491868	50.8065	0.852933
-0.491868	51.4483	0.851584
-0.491868	52.09	0.850225
-0.491868	52.7318	0.848856
-0.491868	53.3735	0.847476
-0.491868	54.0153	0.846087
-0.491868	54.657	0.844687
-0.491868	55.2987	0.843276
-0.491868	55.9405	0.841856
-0.491868	56.5822	0.840424
-0.491868	57.224	0.838983
-0.491868	57.8657	0.837531
-0.491868	58.5075	0.836068
-0.491868	59.1492	0.834595
-0.491868	59.7909	0.833111
-0.491868	60.4327	0.831616
-0.491868	61.0744	0.830111
-0.491868	61.7162	0.828596
-0.491868	62.3579	0.827069
-0.491868	62.9997	0.825532
-0.491868	63.6414	0.823984
-0.491868	64.2831	0.822426
-0.491868	64.9249	0.820856
-0.491868	65.5666	0.819276
-0.491868	66.2084	0.817685
-0.491868	66.8501	0.816083
-0.491868	67.4919	0.814471
-0.491868	68.1336	0.812847
-0.491868	68.7753	0.811213
-0.491868	69.4171	0.809567
-0.491868	70.0588	0.807911
-0.480821	6.52632	0.921445
-0.480821	7.16806	0.920666
-0.480821	7.8098	0.91988
-0.480821	8.45154	0.919087
-0.480821	9.09329	0.918286
-0.480821	9.73503	0.917479
-0.480821	10.3768	0.916664
-0.480821	11.0185	0.915842
-0.480821	11.6603	0.915013
-0.480821	12.302	0.914176
-0.480821	12.9437	0.913332
-0.480821	13.5855	0.91248
-0.480821	14.2272	0.911621
-0.480821	14.869	0.910754
-0.480821	15.5107	0.909879
-0.480821	16.1525	0.908997
-0.480821	16.7942	0.908107
-0.480821	17.4359	0.907209
-0.480821	18.0777	0.906303
-0.480821	18.7194	0.905389
-0.480821	19.3612	0.904468
-0.480821	20.0029	0.903538
-0.480821	20.6447	0.9026
-0.480821	21.2864	0.901654
-0.480821	21.9281	0.9007
-0.480821	22.5699	0.899738
-0.480821	23.2116	0.898767
-0.480821	23.8534	0.897788
-0.480821	24.4951	0.896801
-0.480821	25.1368	0.895805
-0.480821	25.7786	0.894801
-0.480821	26.4203	0.893788
-0.480821	27.0621	0.892767
-0.480821	27.7038	0.891737
-0.480821	28.3456	0.890698
-0.480821	28.9873	0.889651
-0.480821	29.629	0.888595
-0.480821	30.2708	0.88753
-0.480821	30.9125	0.886456
-0.480821	31.5543	0.885373
-0.480821	32.196	0.884281
-0.480821	32.8378	0.883181
-0.480821	33.4795	0.882071
-0.480821	34.1212	0.880952
-0.480821	34.763	0.879824
-0.480821	35.4047	0.878686
-0.480821	36.0465	0.87754
-0.480821	36.6882	0.876384
-0.480821	37.33	0.875218
-0.480821	37.9717	0.874044
-0.480821	38.6134	0.87286
-0.480821	39.2552	0.871666
-0.480821	39.8969	0.870463
-0.480821	40.5387	0.86925
-0.480821	41.1804	0.868028
-0.480821	41.8222	0.866796
-0.480821	42.4639	0.865554
-0.480821	43.1056	0.864302
-0.480821	43.7474	0.863041
-0.480821	44.3891	0.86177
-0.480821	45.0309	0.860489
-0.480821	45.6726	0.859198
-0.480821	46.3144	0.857897
-0.480821	46.9561	0.856586
-0.480821	47.5978	0.855265
-0.480821	48.2396	0.853934
-0.480821	48.8813	0.852593
-0.480821	49.5231	0.851242
-0.480821	50.1648	0.84988
-0.480821	50.8065	0.848508
-0.480821	51.4483	0.847126
-0.480821	52.09	0.845734
-0.480821	52.7318	0.844331
-0.480821	53.3735	0.842918
-0.480821	54.0153	0.841495
-0.480821	54.657	0.840061
-0.480821	55.2987	0.838617
-0.480821	55.9405	0.837162
-0.480821	56.5822	0.835696
-0.480821	57.224	0.83422
-0.480821	57.8657	0.832734
-0.480821	58.5075	0.831237
-0.480821	59.1492	0.829729
-0.480821	59.7909	0.82821
-0.480821	60.4327	0.826681
-0.480821	61.0744	0.825141
-0.480821	61.7162	0.823591
-0.480821	62.3579	0.822029
-0.480821	62.9997	0.820457
-0.480821	63.6414	0.818874
-0.480821	64.2831	0.81728
-0.480821	64.9249	0.815675
-0.480821	65.5666	0.81406
-0.480821	66.2084	0.812433
-0.480821	66.8501	0.810796
-0.480821	67.4919	0.809148
-0.480821	68.1336	0.807489
-0.480821	68.7753	0.805819
-0.480821	69.4171	0.804138
-0.480821	70.0588	0.802446
-0.469774	6.52632	0.918886
-0.469774	7.16806	0.918084
-0.469774	7.8098	0.917274
-0.469774	8.45154	0.916458
-0.469774	9.09329	0.915634
-0.469774	9.73503	0.914803
-0.469774	10.3768	0.913964
-0.469774	11.0185	0.913118
-0.469774	11.6603	0.912264
-0.469774	12.302	0.911403
-0.469774	12.9437	0.910534
-0.469774	13.5855	0.909658
-0.469774	14.2272	0.908773
-0.469774	14.869	0.907881
-0.469774	15.5107	0.906981
-0.469774	16.1525	0.906073
-0.469774	16.7942	0.905158
-0.469774	17.4359	0.904234
-0.469774	18.0777	0.903302
-0.469774	18.7194	0.902362
-0.469774	19.3612	0.901414
-0.469774	20.0029	0.900458
-0.469774	20.6447	0.899494
-0.469774	21.2864	0.898521
-0.469774	21.9281	0.89754
-0.469774	22.5699	0.896551
-0.469774	23.2116	0.895553
-0.469774	23.8534	0.894546
-0.469774	24.4951	0.893532
-0.469774	25.1368	0.892508
-0.469774	25.7786	0.891476
-0.469774	26.4203	0.890435
-0.469774	27.0621	0.889385
-0.469774	27.7038	0.888327
-0.469774	28.3456	0.88726
-0.469774	28.9873	0.886184
-0.469774	29.629	0.885099
-0.469774	30.2708	0.884005
-0.469774	30.9125	0.882902
-0.469774	31.5543	0.881789
-0.469774	32.196	0.880668
-0.469774	32.8378	0.879538
-0.469774	33.4795	0.878398
-0.469774	34.1212	0.877249
-0.469774	34.763	0.876091
-0.469774	35.4047	0.874923
-0.469774	36.0465	0.873746
-0.469774	36.6882	0.872559
-0.469774	37.33	0.871363
-0.469774	37.9717	0.870158
-0.469774	38.6134	0.868942
-0.469774	39.2552	0.867718
-0.469774	39.8969	0.866483
-0.469774	40.5387	0.865239
-0.469774	41.1804	0.863985
-0.469774	41.8222	0.862721
-0.469774	42.4639	0.861447
-0.469774	43.1056	0.860164
-0.469774	43.7474	0.85887
-0.469774	44.3891	0.857567
-0.469774	45.0309	0.856253
-0.469774	45.6726	0.85493
-0.469774	46.3144	0.853596
-0.469774	46.9561	0.852252
-0.469774	47.5978	0.850898
-0.469774	48.2396	0.849534
-0.469774	48.8813	0.84816
-0.469774	49.5231	0.846775
-0.469774	50.1648	0.84538
-0.469774	50.8065	0.843975
-0.469774	51.4483	0.842559
-0.469774	52.09	0.841133
-0.469774	52.7318	0.839696
-0.469774	53.3735	0.838249
-0.469774	54.0153	0.836791
-0.469774	54.657	0.835323
-0.469774	55.2987	0.833845
-0.469774	55.9405	0.832355
-0.469774	56.5822	0.830855
-0.469774	57.224	0.829345
-0.469774	57.8657	0.827823
-0.469774	58.5075	0.826291
-0.469774	59.1492	0.824749
-0.469774	59.7909	0.823195
-0.469774	60.4327	0.821631
-0.469774	61.0744	0.820056
-0.469774	61.7162	0.81847
-0.469774	62.3579	0.816874
-0.469774	62.9997	0.815266
-0.469774	63.6414	0.813648
-0.469774	64.2831	0.812018
-0.469774	64.9249	0.810378
-0.469774	65.5666	0.808727
-0.469774	66.2084	0.807065
-0.469774	66.8501	0.805392
-0.469774	67.4919	0.803708
-0.469774	68.1336	0.802013
-0.469774	68.7753	0.800307
-0.469774	69.4171	0.79859
-0.469774	70.0588	0.796862
-0.458727	6.52632	0.916251
-0.458727	7.16806	0.915425
-0.458727	7.8098	0.914592
-0.458727	8.45154	0.913751
-0.458727	9.09329	0.912903
-0.458727	9.73503	0.912048
-0.458727	10.3768	0.911184
-0.458727	11.0185	0.910314
-0.458727	11.6603	0.909435
-0.458727	12.302	0.908549
-0.458727	12.9437	0.907655
-0.458727	13.5855	0.906753
-0.458727	14.2272	0.905843
-0.458727	14.869	0.904925
-0.458727	15.5107	0.904
-0.458727	16.1525	0.903066
-0.458727	16.7942	0.902124
-0.458727	17.4359	0.901174
-0.458727	18.0777	0.900216
-0.458727	18.7194	0.899249
-0.458727	19.3612	0.898274
-0.458727	20.0029	0.897291
-0.458727	20.6447	0.8963
-0.458727	21.2864	0.8953
-0.458727	21.9281	0.894291
-0.458727	22.5699	0.893274
-0.458727	23.2116	0.892248
-0.458727	23.8534	0.891214
-0.458727	24.4951	0.890171
-0.458727	25.1368	0.889119
-0.458727	25.7786	0.888058
-0.458727	26.4203	0.886989
-0.458727	27.0621	0.88591
-0.458727	27.7038	0.884823
-0.458727	28.3456	0.883727
-0.458727	28.9873	0.882621
-0.458727	29.629	0.881507
-0.458727	30.2708	0.880383
-0.458727	30.9125	0.87925
-0.458727	31.5543	0.878108
-0.458727	32.196	0.876957
-0.458727	32.8378	0.875796
-0.458727	33.4795	0.874626
-0.458727	34.1212	0.873447
-0.458727	34.763	0.872258
-0.458727	35.4047	0.871059
-0.458727	36.0465	0.869851
-0.458727	36.6882	0.868634
-0.458727	37.33	0.867406
-0.458727	37.9717	0.866169
-0.458727	38.6134	0.864923
-0.458727	39.2552	0.863666
-0.458727	39.8969	0.8624
-0.458727	40.5387	0.861123
-0.458727	41.1804	0.859837
-0.458727	41.8222	0.858541
-0.458727	42.4639	0.857235
-0.458727	43.1056	0.855919
-0.458727	43.7474	0.854593
-0.458727	44.3891	0.853257
-0.458727	45.0309	0.85191
-0.458727	45.6726	0.850554
-0.458727	46.3144	0.849187
-0.458727	46.9561	0.84781
-0.458727	47.5978	0.846422
-0.458727	48.2396	0.845025
-0.458727	48.8813	0.843617
-0.458727	49.5231	0.842198
-0.458727	50.1648	0.840769
-0.458727	50.8065	0.83933
-0.458727	51.4483	0.83788
-0.458727	52.09	0.83642
-0.458727	52.7318	0.834949
-0.458727	53.3735	0.833468
-0.458727	54.0153	0.831975
-0.458727	54.657	0.830473
-0.458727	55.2987	0.828959
-0.458727	55.9405	0.827435
-0.458727	56.5822	0.825901
-0.458727	57.224	0.824355
-0.458727	57.8657	0.822799
-0.458727	58.5075	0.821232
-0.458727	59.1492	0.819654
-0.458727	59.7909	0.818065
-0.458727	60.4327	0.816466
-0.458727	61.0744	0.814855
-0.458727	61.7162	0.813234
-0.458727	62.3579	0.811602
-0.458727	62.9997	0.809959
-0.458727	63.6414	0.808305
-0.458727	64.2831	0.80664
-0.458727	64.9249	0.804964
-0.458727	65.5666	0.803277
-0.458727	66.2084	0.801579
-0.458727	66.8501	0.799871
-0.458727	67.4919	0.798151
-0.458727	68.1336	0.79642
-0.458727	68.7753	0.794678
-0.458727	69.4171	0.792925
-0.458727	70.0588	0.791162
-0.447681	6.52632	0.913537
-0.447681	7.16806	0.912687
-0.447681	7.8098	0.91183
-0.447681	8.45154	0.910965
-0.447681	9.09329	0.910092
-0.447681	9.73503	0.909212
-0.447681	10.3768	0.908323
-0.447681	11.0185	0.907427
-0.447681	11.6603	0.906523
-0.447681	12.302	0.905612
-0.447681	12.9437	0.904692
-0.447681	13.5855	0.903764
-0.447681	14.2272	0.902828
-0.447681	14.869	0.901884
-0.447681	15.5107	0.900932
-0.447681	16.1525	0.899972
-0.447681	16.7942	0.899003
-0.447681	17.4359	0.898026
-0.447681	18.0777	0.897041
-0.447681	18.7194	0.896047
-0.447681	19.3612	0.895045
-0.447681	20.0029	0.894034
-0.447681	20.6447	0.893015
-0.447681	21.2864	0.891987
-0.447681	21.9281	0.890951
-0.447681	22.5699	0.889905
-0.447681	23.2116	0.888851
-0.447681	23.8534	0.887789
-0.447681	24.4951	0.886717
-0.447681	25.1368	0.885636
-0.447681	25.7786	0.884547
-0.447681	26.4203	0.883448
-0.447681	27.0621	0.88234
-0.447681	27.7038	0.881223
-0.447681	28.3456	0.880097
-0.447681	28.9873	0.878962
-0.447681	29.629	0.877818
-0.447681	30.2708	0.876664
-0.447681	30.9125	0.875501
-0.447681	31.5543	0.874328
-0.447681	32.196	0.873147
-0.447681	32.8378	0.871955
-0.447681	33.4795	0.870754
-0.447681	34.1212	0.869544
-0.447681	34.763	0.868324
-0.447681	35.4047	0.867094
-0.447681	36.0465	0.865854
-0.447681	36.6882	0.864605
-0.447681	37.33	0.863346
-0.447681	37.9717	0.862077
-0.447681	38.6134	0.860798
-0.447681	39.2552	0.85951
-0.447681	39.8969	0.858211
-0.447681	40.5387	0.856902
-0.447681	41.1804	0.855584
-0.447681	41.8222	0.854255
-0.447681	42.4639	0.852916
-0.447681	43.1056	0.851567
-0.447681	43.7474	0.850208
-0.447681	44.3891	0.848838
-0.447681	45.0309	0.847459
-0.447681	45.6726	0.846069
-0.447681	46.3144	0.844668
-0.447681	46.9561	0.843257
-0.447681	47.5978	0.841836
-0.447681	48.2396	0.840405
-0.447681	48.8813	0.838963
-0.447681	49.5231	0.83751
-0.447681	50.1648	0.836047
-0.447681	50.8065	0.834573
-0.447681	51.4483	0.833089
-0.447681	52.09	0.831594
-0.447681	52.7318	0.830089
-0.447681	53.3735	0.828573
-0.447681	54.0153	0.827046
-0.447681	54.657	0.825508
-0.447681	55.2987	0.82396
-0.447681	55.9405	0.822401
-0.447681	56.5822	0.820831
-0.447681	57.224	0.81925
-0.447681	57.8657	0.817659
-0.447681	58.5075	0.816056
-0.447681	59.1492	0.814443
-0.447681	59.7909	0.812819
-0.447681	60.4327	0.811184
-0.447681	61.0744	0.809538
-0.447681	61.7162	0.807881
-0.447681	62.3579	0.806213
-0.447681	62.9997	0.804535
-0.447681	63.6414	0.802845
-0.447681	64.2831	0.801144
-0.447681	64.9249	0.799432
-0.447681	65.5666	0.79771
-0.447681	66.2084	0.795976
-0.447681	66.8501	0.794231
-0.447681	67.4919	0.792476
-0.447681	68.1336	0.790709
-0.447681	68.7753	0.788931
-0.447681	69.4171	0.787142
-0.447681	70.0588	0.785343
-0.436634	6.52632	0.910744
-0.436634	7.16806	0.90987
-0.436634	7.8098	0.908987
-0.436634	8.45154	0.908097
-0.436634	9.09329	0.907199
-0.436634	9.73503	0.906293
-0.436634	10.3768	0.905379
-0.436634	11.0185	0.904458
-0.436634	11.6603	0.903528
-0.436634	12.302	0.90259
-0.436634	12.9437	0.901644
-0.436634	13.5855	0.90069
-0.436634	14.2272	0.899727
-0.436634	14.869	0.898757
-0.436634	15.5107	0.897777
-0.436634	16.1525	0.89679
-0.436634	16.7942	0.895794
-0.436634	17.4359	0.89479
-0.436634	18.0777	0.893777
-0.436634	18.7194	0.892756
-0.436634	19.3612	0.891725
-0.436634	20.0029	0.890687
-0.436634	20.6447	0.889639
-0.436634	21.2864	0.888583
-0.436634	21.9281	0.887518
-0.436634	22.5699	0.886444
-0.436634	23.2116	0.885361
-0.436634	23.8534	0.884269
-0.436634	24.4951	0.883168
-0.436634	25.1368	0.882058
-0.436634	25.7786	0.880939
-0.436634	26.4203	0.87981
-0.436634	27.0621	0.878673
-0.436634	27.7038	0.877526
-0.436634	28.3456	0.87637
-0.436634	28.9873	0.875204
-0.436634	29.629	0.87403
-0.436634	30.2708	0.872845
-0.436634	30.9125	0.871651
-0.436634	31.5543	0.870448
-0.436634	32.196	0.869235
-0.436634	32.8378	0.868012
-0.436634	33.4795	0.86678
-0.436634	34.1212	0.865538
-0.436634	34.763	0.864286
-0.436634	35.4047	0.863025
-0.436634	36.0465	0.861753
-0.436634	36.6882	0.860472
-0.436634	37.33	0.859181
-0.436634	37.9717	0.85788
-0.436634	38.6134	0.856568
-0.436634	39.2552	0.855247
-0.436634	39.8969	0.853916
-0.436634	40.5387	0.852574
-0.436634	41.1804	0.851223
-0.436634	41.8222	0.849861
-0.436634	42.4639	0.848489
-0.436634	43.1056	0.847106
-0.436634	43.7474	0.845713
-0.436634	44.3891	0.84431
-0.436634	45.0309	0.842897
-0.436634	45.6726	0.841473
-0.436634	46.3144	0.840039
-0.436634	46.9561	0.838594
-0.436634	47.5978	0.837139
-0.436634	48.2396	0.835673
-0.436634	48.8813	0.834197
-0.436634	49.5231	0.83271
-0.436634	50.1648	0.831212
-0.436634	50.8065	0.829704
-0.436634	51.4483	0.828185
-0.436634	52.09	0.826655
-0.436634	52.7318	0.825115
-0.436634	53.3735	0.823564
-0.436634	54.0153	0.822002
-0.436634	54.657	0.820429
-0.436634	55.2987	0.818845
-0.436634	55.9405	0.817251
-0.436634	56.5822	0.815646
-0.436634	57.224	0.81403
-0.436634	57.8657	0.812403
-0.436634	58.5075	0.810765
-0.436634	59.1492	0.809116
-0.436634	59.7909	0.807456
-0.436634	60.4327	0.805786
-0.436634	61.0744	0.804104
-0.436634	61.7162	0.802411
-0.436634	62.3579	0.800708
-0.436634	62.9997	0.798993
-0.436634	63.6414	0.797267
-0.436634	64.2831	0.795531
-0.436634	64.9249	0.793783
-0.436634	65.5666	0.792025
-0.436634	66.2084	0.790255
-0.436634	66.8501	0.788474
-0.436634	67.4919	0.786683
-0.436634	68.1336	0.78488
-0.436634	68.7753	0.783066
-0.436634	69.4171	0.781241
-0.436634	70.0588	0.779406
-0.425587	6.52632	0.90787
-0.425587	7.16806	0.90697
-0.425587	7.8098	0.906062
-0.425587	8.45154	0.905146
-0.425587	9.09329	0.904222
-0.425587	9.73503	0.90329
-0.425587	10.3768	0.90235
-0.425587	11.0185	0.901402
-0.425587	11.6603	0.900446
-0.425587	12.302	0.899482
-0.425587	12.9437	0.898509
-0.425587	13.5855	0.897528
-0.425587	14.2272	0.896538
-0.425587	14.869	0.89554
-0.425587	15.5107	0.894533
-0.425587	16.1525	0.893518
-0.425587	16.7942	0.892495
-0.425587	17.4359	0.891462
-0.425587	18.0777	0.890421
-0.425587	18.7194	0.889372
-0.425587	19.3612	0.888313
-0.425587	20.0029	0.887246
-0.425587	20.6447	0.886169
-0.425587	21.2864	0.885084
-0.425587	21.9281	0.88399
-0.425587	22.5699	0.882887
-0.425587	23.2116	0.881774
-0.425587	23.8534	0.880653
-0.425587	24.4951	0.879522
-0.425587	25.1368	0.878382
-0.425587	25.7786	0.877233
-0.425587	26.4203	0.876075
-0.425587	27.0621	0.874907
-0.425587	27.7038	0.873729
-0.425587	28.3456	0.872543
-0.425587	28.9873	0.871346
-0.425587	29.629	0.870141
-0.425587	30.2708	0.868925
-0.425587	30.9125	0.8677
-0.425587	31.5543	0.866465
-0.425587	32.196	0.865221
-0.425587	32.8378	0.863966
-0.425587	33.4795	0.862702
-0.425587	34.1212	0.861428
-0.425587	34.763	0.860144
-0.425587	35.4047	0.858851
-0.425587	36.0465	0.857547
-0.425587	36.6882	0.856233
-0.425587	37.33	0.854909
-0.425587	37.9717	0.853575
-0.425587	38.6134	0.852231
-0.425587	39.2552	0.850877
-0.425587	39.8969	0.849512
-0.425587	40.5387	0.848138
-0.425587	41.1804	0.846752
-0.425587	41.8222	0.845357
-0.425587	42.4639	0.843951
-0.425587	43.1056	0.842535
-0.425587	43.7474	0.841109
-0.425587	44.3891	0.839672
-0.425587	45.0309	0.838224
-0.425587	45.6726	0.836766
-0.425587	46.3144	0.835298
-0.425587	46.9561	0.833818
-0.425587	47.5978	0.832329
-0.425587	48.2396	0.830828
-0.425587	48.8813	0.829317
-0.425587	49.5231	0.827796
-0.425587	50.1648	0.826263
-0.425587	50.8065	0.82472
-0.425587	51.4483	0.823166
-0.425587	52.09	0.821601
-0.425587	52.7318	0.820026
-0.425587	53.3735	0.818439
-0.425587	54.0153	0.816842
-0.425587	54.657	0.815234
-0.425587	55.2987	0.813615
-0.425587	55.9405	0.811985
-0.425587	56.5822	0.810344
-0.425587	57.224	0.808693
-0.425587	57.8657	0.80703
-0.425587	58.5075	0.805356
-0.425587	59.1492	0.803672
-0.425587	59.7909	0.801976
-0.425587	60.4327	0.80027
-0.425587	61.0744	0.798552
-0.425587	61.7162	0.796824
-0.425587	62.3579	0.795084
-0.425587	62.9997	0.793334
-0.425587	63.6414	0.791572
-0.425587	64.2831	0.789799
-0.425587	64.9249	0.788016
-0.425587	65.5666	0.786221
-0.425587	66.2084	0.784416
-0.425587	66.8501	0.782599
-0.425587	67.4919	0.780771
-0.425587	68.1336	0.778933
-0.425587	68.7753	0.777083
-0.425587	69.4171	0.775222
-0.425587	70.0588	0.773351
-0.41454	6.52632	0.904912
-0.41454	7.16806	0.903986
-0.41454	7.8098	0.903052
-0.41454	8.45154	0.90211
-0.41454	9.09329	0.90116
-0.41454	9.73503	0.900202
-0.41454	10.3768	0.899235
-0.41454	11.0185	0.89826
-0.41454	11.6603	0.897277
-0.41454	12.302	0.896285
-0.41454	12.9437	0.895285
-0.41454	13.5855	0.894276
-0.41454	14.2272	0.893259
-0.41454	14.869	0.892233
-0.41454	15.5107	0.891198
-0.41454	16.1525	0.890155
-0.41454	16.7942	0.889103
-0.41454	17.4359	0.888042
-0.41454	18.0777	0.886973
-0.41454	18.7194	0.885894
-0.41454	19.3612	0.884807
-0.41454	20.0029	0.88371
-0.41454	20.6447	0.882605
-0.41454	21.2864	0.88149
-0.41454	21.9281	0.880366
-0.41454	22.5699	0.879233
-0.41454	23.2116	0.878091
-0.41454	23.8534	0.876939
-0.41454	24.4951	0.875778
-0.41454	25.1368	0.874608
-0.41454	25.7786	0.873428
-0.41454	26.4203	0.872239
-0.41454	27.0621	0.87104
-0.41454	27.7038	0.869832
-0.41454	28.3456	0.868614
-0.41454	28.9873	0.867386
-0.41454	29.629	0.866149
-0.41454	30.2708	0.864902
-0.41454	30.9125	0.863645
-0.41454	31.5543	0.862379
-0.41454	32.196	0.861102
-0.41454	32.8378	0.859816
-0.41454	33.4795	0.858519
-0.41454	34.1212	0.857213
-0.41454	34.763	0.855897
-0.41454	35.4047	0.85457
-0.41454	36.0465	0.853233
-0.41454	36.6882	0.851887
-0.41454	37.33	0.85053
-0.41454	37.9717	0.849163
-0.41454	38.6134	0.847785
-0.41454	39.2552	0.846397
-0.41454	39.8969	0.844999
-0.41454	40.5387	0.843591
-0.41454	41.1804	0.842172
-0.41454	41.8222	0.840743
-0.41454	42.4639	0.839303
-0.41454	43.1056	0.837853
-0.41454	43.7474	0.836392
-0.41454	44.3891	0.834921
-0.41454	45.0309	0.833439
-0.41454	45.6726	0.831946
-0.41454	46.3144	0.830443
-0.41454	46.9561	0.828929
-0.41454	47.5978	0.827405
-0.41454	48.2396	0.82587
-0.41454	48.8813	0.824324
-0.41454	49.5231	0.822767
-0.41454	50.1648	0.821199
-0.41454	50.8065	0.819621
-0.41454	51.4483	0.818032
-0.41454	52.09	0.816432
-0.41454	52.7318	0.814821
-0.41454	53.3735	0.813199
-0.41454	54.0153	0.811566
-0.41454	54.657	0.809922
-0.41454	55.2987	0.808268
-0.41454	55.9405	0.806602
-0.41454	56.5822	0.804926
-0.41454	57.224	0.803238
-0.41454	57.8657	0.80154
-0.41454	58.5075	0.79983
-0.41454	59.1492	0.79811
-0.41454	59.7909	0.796378
-0.41454	60.4327	0.794636
-0.41454	61.0744	0.792883
-0.41454	61.7162	0.791118
-0.41454	62.3579	0.789343
-0.41454	62.9997	0.787556
-0.41454	63.6414	0.785758
-0.41454	64.2831	0.78395
-0.41454	64.9249	0.78213
-0.41454	65.5666	0.7803
-0.41454	66.2084	0.778458
-0.41454	66.8501	0.776606
-0.41454	67.4919	0.774742
-0.41454	68.1336	0.772867
-0.41454	68.7753	0.770982
-0.41454	69.4171	0.769085
-0.41454	70.0588	0.767178
-0.403494	6.52632	0.901869
-0.403494	7.16806	0.900916
-0.403494	7.8098	0.899956
-0.403494	8.45154	0.898987
-0.403494	9.09329	0.89801
-0.403494	9.73503	0.897025
-0.403494	10.3768	0.896031
-0.403494	11.0185	0.895029
-0.403494	11.6603	0.894018
-0.403494	12.302	0.892998
-0.403494	12.9437	0.89197
-0.403494	13.5855	0.890933
-0.403494	14.2272	0.889888
-0.403494	14.869	0.888834
-0.403494	15.5107	0.887771
-0.403494	16.1525	0.886699
-0.403494	16.7942	0.885618
-0.403494	17.4359	0.884528
-0.403494	18.0777	0.883429
-0.403494	18.7194	0.882321
-0.403494	19.3612	0.881204
-0.403494	20.0029	0.880078
-0.403494	20.6447	0.878943
-0.403494	21.2864	0.877798
-0.403494	21.9281	0.876644
-0.403494	22.5699	0.875481
-0.403494	23.2116	0.874308
-0.403494	23.8534	0.873126
-0.403494	24.4951	0.871934
-0.403494	25.1368	0.870733
-0.403494	25.7786	0.869522
-0.403494	26.4203	0.868302
-0.403494	27.0621	0.867072
-0.403494	27.7038	0.865832
-0.403494	28.3456	0.864582
-0.403494	28.9873	0.863323
-0.403494	29.629	0.862054
-0.403494	30.2708	0.860775
-0.403494	30.9125	0.859486
-0.403494	31.5543	0.858187
-0.403494	32.196	0.856878
-0.403494	32.8378	0.855559
-0.403494	33.4795	0.85423
-0.403494	34.1212	0.852891
-0.403494	34.763	0.851541
-0.403494	35.4047	0.850182
-0.403494	36.0465	0.848812
-0.403494	36.6882	0.847432
-0.403494	37.33	0.846041
-0.403494	37.9717	0.844641
-0.403494	38.6134	0.843229
-0.403494	39.2552	0.841808
-0.403494	39.8969	0.840376
-0.403494	40.5387	0.838933
-0.403494	41.1804	0.83748
-0.403494	41.8222	0.836017
-0.403494	42.4639	0.834543
-0.403494	43.1056	0.833058
-0.403494	43.7474	0.831563
-0.403494	44.3891	0.830057
-0.403494	45.0309	0.82854
-0.403494	45.6726	0.827013
-0.403494	46.3144	0.825475
-0.403494	46.9561	0.823926
-0.403494	47.5978	0.822366
-0.403494	48.2396	0.820796
-0.403494	48.8813	0.819215
-0.403494	49.5231	0.817623
-0.403494	50.1648	0.81602
-0.403494	50.8065	0.814406
-0.403494	51.4483	0.812781
-0.403494	52.09	0.811146
-0.403494	52.7318	0.809499
-0.403494	53.3735	0.807842
-0.403494	54.0153	0.806173
-0.403494	54.657	0.804494
-0.403494	55.2987	0.802803
-0.403494	55.9405	0.801102
-0.403494	56.5822	0.79939
-0.403494	57.224	0.797666
-0.403494	57.8657	0.795932
-0.403494	58.5075	0.794187
-0.403494	59.1492	0.79243
-0.403494	59.7909	0.790663
-0.403494	60.4327	0.788884
-0.403494	61.0744	0.787095
-0.403494	61.7162	0.785294
-0.403494	62.3579	0.783483
-0.403494	62.9997	0.78166
-0.403494	63.6414	0.779827
-0.403494	64.2831	0.777982
-0.403494	64.9249	0.776127
-0.403494	65.5666	0.77426
-0.403494	66.2084	0.772383
-0.403494	66.8501	0.770494
-0.403494	67.4919	0.768595
-0.403494	68.1336	0.766684
-0.403494	68.7753	0.764763
-0.403494	69.4171	0.762831
-0.403494	70.0588	0.760888
-0.392447	6.52632	0.898739
-0.392447	7.16806	0.897759
-0.392447	7.8098	0.896772
-0.392447	8.45154	0.895776
-0.392447	9.09329	0.894771
-0.392447	9.73503	0.893758
-0.392447	10.3768	0.892737
-0.392447	11.0185	0.891706
-0.392447	11.6603	0.890667
-0.392447	12.302	0.88962
-0.392447	12.9437	0.888563
-0.392447	13.5855	0.887498
-0.392447	14.2272	0.886424
-0.392447	14.869	0.88534
-0.392447	15.5107	0.884248
-0.392447	16.1525	0.883147
-0.392447	16.7942	0.882037
-0.392447	17.4359	0.880918
-0.392447	18.0777	0.879789
-0.392447	18.7194	0.878651
-0.392447	19.3612	0.877504
-0.392447	20.0029	0.876348
-0.392447	20.6447	0.875182
-0.392447	21.2864	0.874007
-0.392447	21.9281	0.872822
-0.392447	22.5699	0.871628
-0.392447	23.2116	0.870425
-0.392447	23.8534	0.869211
-0.392447	24.4951	0.867988
-0.392447	25.1368	0.866756
-0.392447	25.7786	0.865514
-0.392447	26.4203	0.864261
-0.392447	27.0621	0.863
-0.392447	27.7038	0.861728
-0.392447	28.3456	0.860446
-0.392447	28.9873	0.859155
-0.392447	29.629	0.857853
-0.392447	30.2708	0.856542
-0.392447	30.9125	0.85522
-0.392447	31.5543	0.853888
-0.392447	32.196	0.852546
-0.392447	32.8378	0.851194
-0.392447	33.4795	0.849832
-0.392447	34.1212	0.84846
-0.392447	34.763	0.847077
-0.392447	35.4047	0.845684
-0.392447	36.0465	0.84428
-0.392447	36.6882	0.842867
-0.392447	37.33	0.841442
-0.392447	37.9717	0.840008
-0.392447	38.6134	0.838562
-0.392447	39.2552	0.837107
-0.392447	39.8969	0.83564
-0.392447	40.5387	0.834164
-0.392447	41.1804	0.832676
-0.392447	41.8222	0.831178
-0.392447	42.4639	0.829669
-0.392447	43.1056	0.82815
-0.392447	43.7474	0.82662
-0.392447	44.3891	0.825079
-0.392447	45.0309	0.823527
-0.392447	45.6726	0.821965
-0.392447	46.3144	0.820391
-0.392447	46.9561	0.818807
-0.392447	47.5978	0.817212
-0.392447	48.2396	0.815607
-0.392447	48.8813	0.81399
-0.392447	49.5231	0.812362
-0.392447	50.1648	0.810724
-0.392447	50.8065	0.809075
-0.392447	51.4483	0.807414
-0.392447	52.09	0.805743
-0.392447	52.7318	0.804061
-0.392447	53.3735	0.802367
-0.392447	54.0153	0.800663
-0.392447	54.657	0.798948
-0.392447	55.2987	0.797221
-0.392447	55.9405	0.795484
-0.392447	56.5822	0.793736
-0.392447	57.224	0.791976
-0.392447	57.8657	0.790206
-0.392447	58.5075	0.788425
-0.392447	59.1492	0.786632
-0.392447	59.7909	0.784829
-0.392447	60.4327	0.783014
-0.392447	61.0744	0.781189
-0.392447	61.7162	0.779352
-0.392447	62.3579	0.777505
-0.392447	62.9997	0.775646
-0.392447	63.6414	0.773777
-0.392447	64.2831	0.771896
-0.392447	64.9249	0.770005
-0.392447	65.5666	0.768103
-0.392447	66.2084	0.766189
-0.392447	66.8501	0.764265
-0.392447	67.4919	0.76233
-0.392447	68.1336	0.760384
-0.392447	68.7753	0.758427
-0.392447	69.4171	0.75646
[truncated: 8,001 more rows]

## Sheet: draw_fig_expert_points
row_id	EV_mu	EV_lo	EV_hi	fun_mu	fun_lo	fun_hi	accept
1	-0.0308338	-0.204614	0.124001	61.1	61.1	61.1	1
2	-0.0783338	-0.103571	-0.0637949	50.65	50.65	50.65	1
3	-0.0609263	-0.0805553	-0.0496182	50.65	50.65	50.65	1
4	-0.0261113	-0.0345237	-0.021265	50.65	50.65	50.65	1
5	-0.113149	-0.149603	-0.0921481	50.65	50.65	50.65	1
6	-0.0520351	-0.0771865	-0.00272206	50.65	50.65	50.65	1
7	-0.0783338	-0.103571	-0.0637949	50.65	50.65	50.65	1
8	-0.0261113	-0.0345237	-0.021265	50.65	50.65	50.65	0
9	-0.0174075	-0.0230158	-0.0141766	51.3975	51.3975	51.3975	1
10	0.482592	0.476984	0.485823	51.3975	51.3975	51.3975	0
11	-0.0524427	-0.0805553	0.00572281	51.3975	51.3975	51.3975	1
12	0.482592	0.476984	0.485823	51.3975	51.3975	51.3975	0
13	-0.0696301	-0.0920632	-0.0567065	51.3975	51.3975	51.3975	0
14	-0.0174075	-0.0230158	-0.0141766	51.3975	51.3975	51.3975	1
15	-0.0174075	-0.0230158	-0.0141766	51.3975	51.3975	51.3975	1
16	-0.00870376	-0.0115079	-0.00708832	51.3975	51.3975	51.3975	1
17	-0.0174075	-0.0230158	-0.0141766	51.3975	51.3975	51.3975	1
18	-0.508704	-0.511508	-0.507088	51.3975	51.3975	51.3975	0
19	-0.0174075	-0.0230158	-0.0141766	51.3975	51.3975	51.3975	1
20	-0.0435188	-0.0575395	-0.0354416	51.3975	51.3975	51.3975	0
21	0.482592	0.476984	0.485823	51.3975	51.3975	51.3975	0
22	-0.0261113	-0.0345237	-0.021265	51.3975	51.3975	51.3975	1
23	0.456481	0.44246	0.464558	51.3975	51.3975	51.3975	0
24	-0.0261113	-0.0345237	-0.021265	51.3975	51.3975	51.3975	1
25	-0.0174075	-0.0230158	-0.0141766	51.3975	51.3975	51.3975	1
26	-0.384267	-0.421677	-0.333339	60	60	60	1
27	-0.243705	-0.322221	-0.198473	60	60	60	1
28	-0.508704	-0.511508	-0.507088	60	60	60	1
29	-0.508704	-0.511508	-0.507088	60	60	60	0
30	0.482592	0.476984	0.485823	60	60	60	0
31	-0.130556	-0.172619	-0.106325	60	60	60	1
32	-0.339447	-0.448808	-0.276444	60	60	60	1
33	-0.104445	-0.138095	-0.0850598	60	60	60	1
34	-0.209456	-0.30605	-0.0467182	52	52	52	1
35	0.31442	0.0981543	0.43518	52	52	52	0
36	-0.526111	-0.534524	-0.521265	50.5	50.5	50.5	0
37	-0.484641	-0.621369	-0.246765	50.5	50.5	50.5	0
38	0.465185	0.453968	0.471647	50.5	50.5	50.5	0
39	0.465185	0.453968	0.471647	50.5	50.5	50.5	0
40	-0.508704	-0.511508	-0.507088	50.125	50.125	50.125	1
41	-0.0174075	-0.0230158	-0.0141766	20.7222	20.7222	20.7222	1
42	-0.0614185	-0.103571	0.0194515	20.7222	20.7222	20.7222	0
43	-0.0174075	-0.0230158	-0.0141766	20.7222	20.7222	20.7222	1
44	-0.0435188	-0.0575395	-0.0354416	20.7222	20.7222	20.7222	0
45	-0.00870376	-0.0115079	-0.00708832	20.7222	20.7222	20.7222	0
46	-0.0180701	-0.0551332	0.0469544	20.7222	20.7222	20.7222	1
47	-0.0174075	-0.0230158	-0.0141766	20.7222	20.7222	20.7222	1
48	-0.0174075	-0.0230158	-0.0141766	20.7222	20.7222	20.7222	1
49	-0.0261113	-0.0345237	-0.021265	20.7222	20.7222	20.7222	1
50	0.482592	0.476984	0.485823	20.7222	20.7222	20.7222	0
51	0.482592	0.476984	0.485823	20.7222	20.7222	20.7222	0
52	-0.363895	-0.471824	-0.302585	56.3529	56.3529	56.3529	1
53	0.439074	0.419445	0.450382	56.3529	56.3529	56.3529	1
54	-0.113149	-0.149603	-0.0921481	29	29	29	1
55	-0.0522225	-0.0690474	-0.0425299	29	29	29	1
56	-0.0609263	-0.0805553	-0.0496182	29	29	29	1
57	-0.0870376	-0.115079	-0.0708832	29	29	29	1
58	-0.0957413	-0.126587	-0.0779715	29	29	29	1
59	-0.0783338	-0.103571	-0.0637949	29	29	29	1
60	-0.13926	-0.184126	-0.113413	29	29	29	1
61	-0.130556	-0.172619	-0.106325	29	29	29	1
62	-0.0609263	-0.0805553	-0.0496182	29	29	29	1
63	-0.0783338	-0.103571	-0.0637949	29	29	29	1
64	-0.0609263	-0.0805553	-0.0496182	29	29	29	1
65	-0.147964	-0.195634	-0.120501	29	29	29	0
66	-0.113149	-0.149603	-0.0921481	29	29	29	1
67	-0.113149	-0.149603	-0.0921481	29	29	29	1
68	-0.0696301	-0.0920632	-0.0567065	29	29	29	1
69	-0.517408	-0.523016	-0.514177	6.52632	6.52632	6.52632	1
70	-0.508704	-0.511508	-0.507088	47.7647	47.7647	47.7647	1
71	0.479325	0.472381	0.485243	47.7647	47.7647	47.7647	0
72	0.48116	0.47689	0.485528	47.7647	47.7647	47.7647	0
73	-0.508704	-0.511508	-0.507088	47.7647	47.7647	47.7647	1
74	0.482592	0.476984	0.485823	47.7647	47.7647	47.7647	0
75	-0.517408	-0.523016	-0.514177	47.7647	47.7647	47.7647	1
76	-0.0609263	-0.0805553	-0.0496182	50.8947	50.8947	50.8947	1
77	-0.205191	-0.306516	-0.148855	50.8947	50.8947	50.8947	1
78	-0.121853	-0.161111	-0.0992364	50.8947	50.8947	50.8947	1
79	0.491296	0.488492	0.492912	50.8947	50.8947	50.8947	0
80	0.491296	0.488492	0.492912	50.8947	50.8947	50.8947	0
81	-0.211945	-0.399984	-0.0428584	43.2105	43.2105	43.2105	0
82	0.378147	0.338889	0.400764	50.3333	50.3333	50.3333	0
83	0.482592	0.476984	0.485823	50.3333	50.3333	50.3333	0
84	-0.0510553	-0.0992398	0.0181372	41.2353	41.2353	41.2353	1
85	0.393251	0.341863	0.460071	41.2353	41.2353	41.2353	0
86	-0.034815	-0.0460316	-0.0283533	41.2353	41.2353	41.2353	1
87	-0.0870376	-0.115079	-0.0708832	41.2353	41.2353	41.2353	0
88	-0.351092	-0.552829	-0.0816532	41.2353	41.2353	41.2353	0
89	-0.201913	-0.508944	-0.000932015	66.1667	66.1667	66.1667	1
90	-0.552223	-0.569047	-0.54253	66.1667	66.1667	66.1667	0
91	-0.508704	-0.511508	-0.507088	66.1667	66.1667	66.1667	0
92	-0.602336	-0.778223	-0.447758	66.1667	66.1667	66.1667	1
93	0.475192	0.462886	0.484022	24.6	24.6	24.6	0
94	-0.561366	-0.849585	-0.36832	58.9375	58.9375	58.9375	0
95	-0.587471	-0.829245	-0.415021	58.9375	58.9375	58.9375	0
96	-0.419938	-0.600795	-0.210001	58.9375	58.9375	58.9375	0
97	0.491296	0.488492	0.492912	39.2105	39.2105	39.2105	0
98	0.473889	0.465476	0.478735	63.4706	63.4706	63.4706	0
99	-0.269187	-0.402695	-0.171144	63.4706	63.4706	63.4706	1
100	-0.0957413	-0.126587	-0.0779715	54.1176	54.1176	54.1176	1
101	-0.0783338	-0.103571	-0.0637949	54.1176	54.1176	54.1176	0
102	-0.0870376	-0.115079	-0.0708832	54.1176	54.1176	54.1176	0
103	-0.113149	-0.149603	-0.0921481	54.1176	54.1176	54.1176	1
104	0.482592	0.476984	0.485823	54.1176	54.1176	54.1176	0
105	0.491296	0.488492	0.492912	54.1176	54.1176	54.1176	0
106	0.38267	0.248486	0.468484	70.0588	70.0588	70.0588	0
107	-0.174075	-0.230158	-0.141766	70.0588	70.0588	70.0588	0
108	-0.034815	-0.0460316	-0.0283533	54.7778	54.7778	54.7778	1
109	-0.0957413	-0.126587	-0.0779715	54.7778	54.7778	54.7778	1
110	-0.0696301	-0.0920632	-0.0567065	54.7778	54.7778	54.7778	1
111	-0.0522225	-0.0690474	-0.0425299	54.7778	54.7778	54.7778	1
112	-0.0261113	-0.0345237	-0.021265	14.375	14.375	14.375	0
113	-0.00870376	-0.0115079	-0.00708832	14.375	14.375	14.375	0
114	0.491296	0.488492	0.492912	14.375	14.375	14.375	0
115	-0.0261113	-0.0345237	-0.021265	14.375	14.375	14.375	1
116	-0.0435188	-0.0575395	-0.0354416	14.375	14.375	14.375	1
117	-0.034815	-0.0460316	-0.0283533	14.375	14.375	14.375	1
118	-0.0529507	-0.103571	0.0806422	14.375	14.375	14.375	0
119	-0.0261113	-0.0345237	-0.021265	14.375	14.375	14.375	0
120	-0.0261113	-0.0345237	-0.021265	14.375	14.375	14.375	0
121	-0.0174075	-0.0230158	-0.0141766	14.375	14.375	14.375	1
122	-0.508704	-0.511508	-0.507088	46	46	46	1
123	-0.0783338	-0.103571	-0.0637949	46	46	46	1
124	-0.508704	-0.511508	-0.507088	46	46	46	1
125	0.465185	0.453968	0.471647	63.75	63.75	63.75	0
126	0.482592	0.476984	0.485823	55.8235	55.8235	55.8235	0
127	0.482592	0.476984	0.485823	52.5882	52.5882	52.5882	0
128	-0.113149	-0.149603	-0.0921481	34.8333	34.8333	34.8333	1
129	-0.104445	-0.138095	-0.0850598	34.8333	34.8333	34.8333	1
130	-0.174075	-0.230158	-0.141766	34.8333	34.8333	34.8333	0
131	0.491296	0.488492	0.492912	34.8333	34.8333	34.8333	0
132	-0.0957413	-0.126587	-0.0779715	34.8333	34.8333	34.8333	1
133	-0.0957413	-0.126587	-0.0779715	34.8333	34.8333	34.8333	1
134	-0.13926	-0.184126	-0.113413	34.8333	34.8333	34.8333	1
135	-0.104445	-0.138095	-0.0850598	34.8333	34.8333	34.8333	1
136	-0.244716	-0.304655	-0.163482	29.2222	29.2222	29.2222	1
137	-0.0435188	-0.0575395	-0.0354416	29.2222	29.2222	29.2222	1
138	0.0105292	-0.183075	0.15063	29.2222	29.2222	29.2222	1
139	-0.0435188	-0.0575395	-0.0354416	29.2222	29.2222	29.2222	1
140	0.482592	0.476984	0.485823	44.4737	44.4737	44.4737	1
141	0.491296	0.488492	0.492912	44.4737	44.4737	44.4737	0
142	0.482592	0.476984	0.485823	16.0526	16.0526	16.0526	0

## Sheet: draw_fig_full_grid
EV	fun_think	prob
-0.509714	6.52632	0.953201
-0.509714	7.16806	0.952828
-0.509714	7.8098	0.952453
-0.509714	8.45154	0.952074
-0.509714	9.09329	0.951693
-0.509714	9.73503	0.951309
-0.509714	10.3768	0.950922
-0.509714	11.0185	0.950532
-0.509714	11.6603	0.950139
-0.509714	12.302	0.949743
-0.509714	12.9437	0.949345
-0.509714	13.5855	0.948943
-0.509714	14.2272	0.948538
-0.509714	14.869	0.94813
-0.509714	15.5107	0.947719
-0.509714	16.1525	0.947305
-0.509714	16.7942	0.946887
-0.509714	17.4359	0.946467
-0.509714	18.0777	0.946044
-0.509714	18.7194	0.945617
-0.509714	19.3612	0.945187
-0.509714	20.0029	0.944754
-0.509714	20.6447	0.944317
-0.509714	21.2864	0.943878
-0.509714	21.9281	0.943435
-0.509714	22.5699	0.942989
-0.509714	23.2116	0.942539
-0.509714	23.8534	0.942086
-0.509714	24.4951	0.94163
-0.509714	25.1368	0.94117
-0.509714	25.7786	0.940707
-0.509714	26.4203	0.940241
-0.509714	27.0621	0.939771
-0.509714	27.7038	0.939298
-0.509714	28.3456	0.938821
-0.509714	28.9873	0.93834
-0.509714	29.629	0.937856
-0.509714	30.2708	0.937369
-0.509714	30.9125	0.936878
-0.509714	31.5543	0.936383
-0.509714	32.196	0.935885
-0.509714	32.8378	0.935383
-0.509714	33.4795	0.934877
-0.509714	34.1212	0.934368
-0.509714	34.763	0.933855
-0.509714	35.4047	0.933339
-0.509714	36.0465	0.932818
-0.509714	36.6882	0.932294
-0.509714	37.33	0.931766
-0.509714	37.9717	0.931234
-0.509714	38.6134	0.930698
-0.509714	39.2552	0.930159
-0.509714	39.8969	0.929615
-0.509714	40.5387	0.929068
-0.509714	41.1804	0.928516
-0.509714	41.8222	0.927961
-0.509714	42.4639	0.927402
-0.509714	43.1056	0.926839
-0.509714	43.7474	0.926271
-0.509714	44.3891	0.9257
-0.509714	45.0309	0.925125
-0.509714	45.6726	0.924545
-0.509714	46.3144	0.923962
-0.509714	46.9561	0.923374
-0.509714	47.5978	0.922782
-0.509714	48.2396	0.922186
-0.509714	48.8813	0.921586
-0.509714	49.5231	0.920981
-0.509714	50.1648	0.920372
-0.509714	50.8065	0.919759
-0.509714	51.4483	0.919142
-0.509714	52.09	0.918521
-0.509714	52.7318	0.917895
-0.509714	53.3735	0.917264
-0.509714	54.0153	0.916629
-0.509714	54.657	0.91599
-0.509714	55.2987	0.915347
-0.509714	55.9405	0.914699
-0.509714	56.5822	0.914046
-0.509714	57.224	0.913389
-0.509714	57.8657	0.912728
-0.509714	58.5075	0.912062
-0.509714	59.1492	0.911391
-0.509714	59.7909	0.910716
-0.509714	60.4327	0.910036
-0.509714	61.0744	0.909352
-0.509714	61.7162	0.908663
-0.509714	62.3579	0.907969
-0.509714	62.9997	0.90727
-0.509714	63.6414	0.906567
-0.509714	64.2831	0.905859
-0.509714	64.9249	0.905146
-0.509714	65.5666	0.904429
-0.509714	66.2084	0.903707
-0.509714	66.8501	0.902979
-0.509714	67.4919	0.902247
-0.509714	68.1336	0.901511
-0.509714	68.7753	0.900769
-0.509714	69.4171	0.900022
-0.509714	70.0588	0.89927
-0.499564	6.52632	0.95134
-0.499564	7.16806	0.950954
-0.499564	7.8098	0.950564
-0.499564	8.45154	0.950172
-0.499564	9.09329	0.949776
-0.499564	9.73503	0.949378
-0.499564	10.3768	0.948977
-0.499564	11.0185	0.948572
-0.499564	11.6603	0.948165
-0.499564	12.302	0.947754
-0.499564	12.9437	0.947341
-0.499564	13.5855	0.946924
-0.499564	14.2272	0.946504
-0.499564	14.869	0.946081
-0.499564	15.5107	0.945655
-0.499564	16.1525	0.945226
-0.499564	16.7942	0.944793
-0.499564	17.4359	0.944357
-0.499564	18.0777	0.943918
-0.499564	18.7194	0.943476
-0.499564	19.3612	0.94303
-0.499564	20.0029	0.942581
-0.499564	20.6447	0.942129
-0.499564	21.2864	0.941673
-0.499564	21.9281	0.941214
-0.499564	22.5699	0.940752
-0.499564	23.2116	0.940286
-0.499564	23.8534	0.939817
-0.499564	24.4951	0.939344
-0.499564	25.1368	0.938868
-0.499564	25.7786	0.938388
-0.499564	26.4203	0.937904
-0.499564	27.0621	0.937418
-0.499564	27.7038	0.936927
-0.499564	28.3456	0.936433
-0.499564	28.9873	0.935935
-0.499564	29.629	0.935434
-0.499564	30.2708	0.934929
-0.499564	30.9125	0.934421
-0.499564	31.5543	0.933908
-0.499564	32.196	0.933392
-0.499564	32.8378	0.932872
-0.499564	33.4795	0.932349
-0.499564	34.1212	0.931821
-0.499564	34.763	0.93129
-0.499564	35.4047	0.930755
-0.499564	36.0465	0.930216
-0.499564	36.6882	0.929673
-0.499564	37.33	0.929127
-0.499564	37.9717	0.928576
-0.499564	38.6134	0.928022
-0.499564	39.2552	0.927463
-0.499564	39.8969	0.9269
-0.499564	40.5387	0.926334
-0.499564	41.1804	0.925763
-0.499564	41.8222	0.925189
-0.499564	42.4639	0.92461
-0.499564	43.1056	0.924027
-0.499564	43.7474	0.92344
-0.499564	44.3891	0.922849
-0.499564	45.0309	0.922253
-0.499564	45.6726	0.921654
-0.499564	46.3144	0.92105
-0.499564	46.9561	0.920442
-0.499564	47.5978	0.91983
-0.499564	48.2396	0.919213
-0.499564	48.8813	0.918592
-0.499564	49.5231	0.917967
-0.499564	50.1648	0.917338
-0.499564	50.8065	0.916704
-0.499564	51.4483	0.916065
-0.499564	52.09	0.915422
-0.499564	52.7318	0.914775
-0.499564	53.3735	0.914123
-0.499564	54.0153	0.913467
-0.499564	54.657	0.912806
-0.499564	55.2987	0.912141
-0.499564	55.9405	0.911471
-0.499564	56.5822	0.910797
-0.499564	57.224	0.910118
-0.499564	57.8657	0.909434
-0.499564	58.5075	0.908746
-0.499564	59.1492	0.908053
-0.499564	59.7909	0.907355
-0.499564	60.4327	0.906653
-0.499564	61.0744	0.905945
-0.499564	61.7162	0.905234
-0.499564	62.3579	0.904517
-0.499564	62.9997	0.903795
-0.499564	63.6414	0.903069
-0.499564	64.2831	0.902338
-0.499564	64.9249	0.901602
-0.499564	65.5666	0.900861
-0.499564	66.2084	0.900115
-0.499564	66.8501	0.899364
-0.499564	67.4919	0.898608
-0.499564	68.1336	0.897847
-0.499564	68.7753	0.897081
-0.499564	69.4171	0.89631
-0.499564	70.0588	0.895535
-0.489414	6.52632	0.949408
-0.489414	7.16806	0.949008
-0.489414	7.8098	0.948604
-0.489414	8.45154	0.948197
-0.489414	9.09329	0.947787
-0.489414	9.73503	0.947374
-0.489414	10.3768	0.946957
-0.489414	11.0185	0.946538
-0.489414	11.6603	0.946115
-0.489414	12.302	0.94569
-0.489414	12.9437	0.945261
-0.489414	13.5855	0.944829
-0.489414	14.2272	0.944394
-0.489414	14.869	0.943955
-0.489414	15.5107	0.943513
-0.489414	16.1525	0.943068
-0.489414	16.7942	0.94262
-0.489414	17.4359	0.942168
-0.489414	18.0777	0.941713
-0.489414	18.7194	0.941254
-0.489414	19.3612	0.940792
-0.489414	20.0029	0.940327
-0.489414	20.6447	0.939858
-0.489414	21.2864	0.939386
-0.489414	21.9281	0.938911
-0.489414	22.5699	0.938431
-0.489414	23.2116	0.937949
-0.489414	23.8534	0.937462
-0.489414	24.4951	0.936973
-0.489414	25.1368	0.936479
-0.489414	25.7786	0.935982
-0.489414	26.4203	0.935481
-0.489414	27.0621	0.934977
-0.489414	27.7038	0.934469
-0.489414	28.3456	0.933957
-0.489414	28.9873	0.933442
-0.489414	29.629	0.932923
-0.489414	30.2708	0.9324
-0.489414	30.9125	0.931873
-0.489414	31.5543	0.931342
-0.489414	32.196	0.930808
-0.489414	32.8378	0.93027
-0.489414	33.4795	0.929728
-0.489414	34.1212	0.929182
-0.489414	34.763	0.928632
-0.489414	35.4047	0.928078
-0.489414	36.0465	0.92752
-0.489414	36.6882	0.926958
-0.489414	37.33	0.926392
-0.489414	37.9717	0.925822
-0.489414	38.6134	0.925248
-0.489414	39.2552	0.92467
-0.489414	39.8969	0.924088
-0.489414	40.5387	0.923501
-0.489414	41.1804	0.922911
-0.489414	41.8222	0.922316
-0.489414	42.4639	0.921717
-0.489414	43.1056	0.921114
-0.489414	43.7474	0.920507
-0.489414	44.3891	0.919896
-0.489414	45.0309	0.91928
-0.489414	45.6726	0.918659
-0.489414	46.3144	0.918035
-0.489414	46.9561	0.917406
-0.489414	47.5978	0.916773
-0.489414	48.2396	0.916135
-0.489414	48.8813	0.915493
-0.489414	49.5231	0.914847
-0.489414	50.1648	0.914196
-0.489414	50.8065	0.91354
-0.489414	51.4483	0.91288
-0.489414	52.09	0.912216
-0.489414	52.7318	0.911546
-0.489414	53.3735	0.910873
-0.489414	54.0153	0.910194
-0.489414	54.657	0.909512
-0.489414	55.2987	0.908824
-0.489414	55.9405	0.908132
-0.489414	56.5822	0.907435
-0.489414	57.224	0.906733
-0.489414	57.8657	0.906027
-0.489414	58.5075	0.905315
-0.489414	59.1492	0.904599
-0.489414	59.7909	0.903879
-0.489414	60.4327	0.903153
-0.489414	61.0744	0.902423
-0.489414	61.7162	0.901687
-0.489414	62.3579	0.900947
-0.489414	62.9997	0.900202
-0.489414	63.6414	0.899452
-0.489414	64.2831	0.898697
-0.489414	64.9249	0.897937
-0.489414	65.5666	0.897172
-0.489414	66.2084	0.896401
-0.489414	66.8501	0.895626
-0.489414	67.4919	0.894846
-0.489414	68.1336	0.894061
-0.489414	68.7753	0.89327
-0.489414	69.4171	0.892475
-0.489414	70.0588	0.891674
-0.479264	6.52632	0.947403
-0.479264	7.16806	0.946987
-0.479264	7.8098	0.946568
-0.479264	8.45154	0.946146
-0.479264	9.09329	0.945721
-0.479264	9.73503	0.945293
-0.479264	10.3768	0.944861
-0.479264	11.0185	0.944426
-0.479264	11.6603	0.943988
-0.479264	12.302	0.943547
-0.479264	12.9437	0.943103
-0.479264	13.5855	0.942655
-0.479264	14.2272	0.942203
-0.479264	14.869	0.941749
-0.479264	15.5107	0.941291
-0.479264	16.1525	0.94083
-0.479264	16.7942	0.940365
-0.479264	17.4359	0.939897
-0.479264	18.0777	0.939425
-0.479264	18.7194	0.93895
-0.479264	19.3612	0.938471
-0.479264	20.0029	0.937989
-0.479264	20.6447	0.937503
-0.479264	21.2864	0.937014
-0.479264	21.9281	0.936521
-0.479264	22.5699	0.936025
-0.479264	23.2116	0.935525
-0.479264	23.8534	0.935021
-0.479264	24.4951	0.934513
-0.479264	25.1368	0.934002
-0.479264	25.7786	0.933487
-0.479264	26.4203	0.932969
-0.479264	27.0621	0.932446
-0.479264	27.7038	0.93192
-0.479264	28.3456	0.93139
-0.479264	28.9873	0.930857
-0.479264	29.629	0.930319
-0.479264	30.2708	0.929777
-0.479264	30.9125	0.929232
-0.479264	31.5543	0.928683
-0.479264	32.196	0.928129
-0.479264	32.8378	0.927572
-0.479264	33.4795	0.927011
-0.479264	34.1212	0.926446
-0.479264	34.763	0.925876
-0.479264	35.4047	0.925303
-0.479264	36.0465	0.924726
-0.479264	36.6882	0.924144
-0.479264	37.33	0.923558
-0.479264	37.9717	0.922969
-0.479264	38.6134	0.922375
-0.479264	39.2552	0.921776
-0.479264	39.8969	0.921174
-0.479264	40.5387	0.920567
-0.479264	41.1804	0.919957
-0.479264	41.8222	0.919341
-0.479264	42.4639	0.918722
-0.479264	43.1056	0.918098
-0.479264	43.7474	0.91747
-0.479264	44.3891	0.916837
-0.479264	45.0309	0.9162
-0.479264	45.6726	0.915559
-0.479264	46.3144	0.914913
-0.479264	46.9561	0.914263
-0.479264	47.5978	0.913608
-0.479264	48.2396	0.912949
-0.479264	48.8813	0.912285
-0.479264	49.5231	0.911617
-0.479264	50.1648	0.910944
-0.479264	50.8065	0.910266
-0.479264	51.4483	0.909584
-0.479264	52.09	0.908897
-0.479264	52.7318	0.908205
-0.479264	53.3735	0.907509
-0.479264	54.0153	0.906808
-0.479264	54.657	0.906103
-0.479264	55.2987	0.905392
-0.479264	55.9405	0.904677
-0.479264	56.5822	0.903957
-0.479264	57.224	0.903232
-0.479264	57.8657	0.902502
-0.479264	58.5075	0.901768
-0.479264	59.1492	0.901028
-0.479264	59.7909	0.900284
-0.479264	60.4327	0.899534
-0.479264	61.0744	0.89878
-0.479264	61.7162	0.898021
-0.479264	62.3579	0.897256
-0.479264	62.9997	0.896487
-0.479264	63.6414	0.895712
-0.479264	64.2831	0.894933
-0.479264	64.9249	0.894148
-0.479264	65.5666	0.893359
-0.479264	66.2084	0.892564
-0.479264	66.8501	0.891764
-0.479264	67.4919	0.890959
-0.479264	68.1336	0.890148
-0.479264	68.7753	0.889333
-0.479264	69.4171	0.888512
-0.479264	70.0588	0.887686
-0.469114	6.52632	0.945321
-0.469114	7.16806	0.94489
-0.469114	7.8098	0.944456
-0.469114	8.45154	0.944018
-0.469114	9.09329	0.943577
-0.469114	9.73503	0.943133
-0.469114	10.3768	0.942686
-0.469114	11.0185	0.942235
-0.469114	11.6603	0.941781
-0.469114	12.302	0.941324
-0.469114	12.9437	0.940863
-0.469114	13.5855	0.940399
-0.469114	14.2272	0.939931
-0.469114	14.869	0.93946
-0.469114	15.5107	0.938985
-0.469114	16.1525	0.938507
-0.469114	16.7942	0.938026
-0.469114	17.4359	0.93754
-0.469114	18.0777	0.937052
-0.469114	18.7194	0.936559
-0.469114	19.3612	0.936063
-0.469114	20.0029	0.935564
-0.469114	20.6447	0.935061
-0.469114	21.2864	0.934554
-0.469114	21.9281	0.934043
-0.469114	22.5699	0.933529
-0.469114	23.2116	0.933011
-0.469114	23.8534	0.932489
-0.469114	24.4951	0.931964
-0.469114	25.1368	0.931434
-0.469114	25.7786	0.930901
-0.469114	26.4203	0.930364
-0.469114	27.0621	0.929823
-0.469114	27.7038	0.929278
-0.469114	28.3456	0.92873
-0.469114	28.9873	0.928177
-0.469114	29.629	0.92762
-0.469114	30.2708	0.92706
-0.469114	30.9125	0.926495
-0.469114	31.5543	0.925926
-0.469114	32.196	0.925354
-0.469114	32.8378	0.924777
-0.469114	33.4795	0.924196
-0.469114	34.1212	0.923611
-0.469114	34.763	0.923022
-0.469114	35.4047	0.922428
-0.469114	36.0465	0.921831
-0.469114	36.6882	0.921229
-0.469114	37.33	0.920623
-0.469114	37.9717	0.920013
-0.469114	38.6134	0.919398
-0.469114	39.2552	0.91878
-0.469114	39.8969	0.918156
-0.469114	40.5387	0.917529
-0.469114	41.1804	0.916897
-0.469114	41.8222	0.916261
-0.469114	42.4639	0.91562
-0.469114	43.1056	0.914975
-0.469114	43.7474	0.914325
-0.469114	44.3891	0.913671
-0.469114	45.0309	0.913013
-0.469114	45.6726	0.91235
-0.469114	46.3144	0.911682
-0.469114	46.9561	0.91101
-0.469114	47.5978	0.910333
-0.469114	48.2396	0.909651
-0.469114	48.8813	0.908965
-0.469114	49.5231	0.908274
-0.469114	50.1648	0.907579
-0.469114	50.8065	0.906878
-0.469114	51.4483	0.906173
-0.469114	52.09	0.905464
-0.469114	52.7318	0.904749
-0.469114	53.3735	0.90403
-0.469114	54.0153	0.903305
-0.469114	54.657	0.902576
-0.469114	55.2987	0.901843
-0.469114	55.9405	0.901104
-0.469114	56.5822	0.90036
-0.469114	57.224	0.899611
-0.469114	57.8657	0.898858
-0.469114	58.5075	0.898099
-0.469114	59.1492	0.897335
-0.469114	59.7909	0.896567
-0.469114	60.4327	0.895793
-0.469114	61.0744	0.895014
-0.469114	61.7162	0.89423
-0.469114	62.3579	0.893441
-0.469114	62.9997	0.892647
-0.469114	63.6414	0.891848
-0.469114	64.2831	0.891044
-0.469114	64.9249	0.890234
-0.469114	65.5666	0.889419
-0.469114	66.2084	0.888599
-0.469114	66.8501	0.887774
-0.469114	67.4919	0.886943
-0.469114	68.1336	0.886107
-0.469114	68.7753	0.885266
-0.469114	69.4171	0.884419
-0.469114	70.0588	0.883567
-0.458964	6.52632	0.943161
-0.458964	7.16806	0.942714
-0.458964	7.8098	0.942264
-0.458964	8.45154	0.94181
-0.458964	9.09329	0.941353
-0.458964	9.73503	0.940893
-0.458964	10.3768	0.940429
-0.458964	11.0185	0.939962
-0.458964	11.6603	0.939491
-0.458964	12.302	0.939017
-0.458964	12.9437	0.938539
-0.458964	13.5855	0.938058
-0.458964	14.2272	0.937574
-0.458964	14.869	0.937085
-0.458964	15.5107	0.936594
-0.458964	16.1525	0.936098
-0.458964	16.7942	0.935599
-0.458964	17.4359	0.935097
-0.458964	18.0777	0.93459
-0.458964	18.7194	0.93408
-0.458964	19.3612	0.933566
-0.458964	20.0029	0.933049
-0.458964	20.6447	0.932528
-0.458964	21.2864	0.932003
-0.458964	21.9281	0.931474
-0.458964	22.5699	0.930941
-0.458964	23.2116	0.930405
-0.458964	23.8534	0.929865
-0.458964	24.4951	0.92932
-0.458964	25.1368	0.928772
-0.458964	25.7786	0.92822
-0.458964	26.4203	0.927664
-0.458964	27.0621	0.927104
-0.458964	27.7038	0.92654
-0.458964	28.3456	0.925972
-0.458964	28.9873	0.9254
-0.458964	29.629	0.924824
-0.458964	30.2708	0.924243
-0.458964	30.9125	0.923659
-0.458964	31.5543	0.92307
-0.458964	32.196	0.922478
-0.458964	32.8378	0.921881
-0.458964	33.4795	0.92128
-0.458964	34.1212	0.920674
-0.458964	34.763	0.920065
-0.458964	35.4047	0.919451
-0.458964	36.0465	0.918833
-0.458964	36.6882	0.91821
-0.458964	37.33	0.917583
-0.458964	37.9717	0.916952
-0.458964	38.6134	0.916316
-0.458964	39.2552	0.915676
-0.458964	39.8969	0.915032
-0.458964	40.5387	0.914383
-0.458964	41.1804	0.913729
-0.458964	41.8222	0.913072
-0.458964	42.4639	0.912409
-0.458964	43.1056	0.911742
-0.458964	43.7474	0.91107
-0.458964	44.3891	0.910394
-0.458964	45.0309	0.909713
-0.458964	45.6726	0.909028
-0.458964	46.3144	0.908338
-0.458964	46.9561	0.907643
-0.458964	47.5978	0.906943
-0.458964	48.2396	0.906239
-0.458964	48.8813	0.90553
-0.458964	49.5231	0.904816
-0.458964	50.1648	0.904097
-0.458964	50.8065	0.903374
-0.458964	51.4483	0.902645
-0.458964	52.09	0.901912
-0.458964	52.7318	0.901174
-0.458964	53.3735	0.900431
-0.458964	54.0153	0.899683
-0.458964	54.657	0.89893
-0.458964	55.2987	0.898172
-0.458964	55.9405	0.897409
-0.458964	56.5822	0.896641
-0.458964	57.224	0.895868
-0.458964	57.8657	0.89509
-0.458964	58.5075	0.894307
-0.458964	59.1492	0.893519
-0.458964	59.7909	0.892725
-0.458964	60.4327	0.891927
-0.458964	61.0744	0.891123
-0.458964	61.7162	0.890314
-0.458964	62.3579	0.8895
-0.458964	62.9997	0.88868
-0.458964	63.6414	0.887856
-0.458964	64.2831	0.887026
-0.458964	64.9249	0.88619
-0.458964	65.5666	0.88535
-0.458964	66.2084	0.884504
-0.458964	66.8501	0.883652
-0.458964	67.4919	0.882796
-0.458964	68.1336	0.881934
-0.458964	68.7753	0.881066
-0.458964	69.4171	0.880193
-0.458964	70.0588	0.879315
-0.448814	6.52632	0.940919
-0.448814	7.16806	0.940455
-0.448814	7.8098	0.939989
-0.448814	8.45154	0.939519
-0.448814	9.09329	0.939045
-0.448814	9.73503	0.938568
-0.448814	10.3768	0.938087
-0.448814	11.0185	0.937603
-0.448814	11.6603	0.937115
-0.448814	12.302	0.936624
-0.448814	12.9437	0.936129
-0.448814	13.5855	0.935631
-0.448814	14.2272	0.935129
-0.448814	14.869	0.934623
-0.448814	15.5107	0.934113
-0.448814	16.1525	0.9336
-0.448814	16.7942	0.933083
-0.448814	17.4359	0.932562
-0.448814	18.0777	0.932038
-0.448814	18.7194	0.93151
-0.448814	19.3612	0.930978
-0.448814	20.0029	0.930442
-0.448814	20.6447	0.929902
-0.448814	21.2864	0.929358
-0.448814	21.9281	0.928811
-0.448814	22.5699	0.928259
-0.448814	23.2116	0.927704
-0.448814	23.8534	0.927144
-0.448814	24.4951	0.926581
-0.448814	25.1368	0.926013
-0.448814	25.7786	0.925442
-0.448814	26.4203	0.924866
-0.448814	27.0621	0.924286
-0.448814	27.7038	0.923702
-0.448814	28.3456	0.923115
-0.448814	28.9873	0.922522
-0.448814	29.629	0.921926
-0.448814	30.2708	0.921326
-0.448814	30.9125	0.920721
-0.448814	31.5543	0.920112
-0.448814	32.196	0.919499
-0.448814	32.8378	0.918881
-0.448814	33.4795	0.918259
-0.448814	34.1212	0.917633
-0.448814	34.763	0.917002
-0.448814	35.4047	0.916367
-0.448814	36.0465	0.915728
-0.448814	36.6882	0.915084
-0.448814	37.33	0.914436
-0.448814	37.9717	0.913783
-0.448814	38.6134	0.913125
-0.448814	39.2552	0.912464
-0.448814	39.8969	0.911797
-0.448814	40.5387	0.911126
-0.448814	41.1804	0.910451
-0.448814	41.8222	0.90977
-0.448814	42.4639	0.909086
-0.448814	43.1056	0.908396
-0.448814	43.7474	0.907702
-0.448814	44.3891	0.907003
-0.448814	45.0309	0.906299
-0.448814	45.6726	0.905591
-0.448814	46.3144	0.904878
-0.448814	46.9561	0.90416
-0.448814	47.5978	0.903437
-0.448814	48.2396	0.902709
-0.448814	48.8813	0.901976
-0.448814	49.5231	0.901239
-0.448814	50.1648	0.900497
-0.448814	50.8065	0.899749
-0.448814	51.4483	0.898997
-0.448814	52.09	0.89824
-0.448814	52.7318	0.897477
-0.448814	53.3735	0.89671
-0.448814	54.0153	0.895938
-0.448814	54.657	0.89516
-0.448814	55.2987	0.894378
-0.448814	55.9405	0.89359
-0.448814	56.5822	0.892797
-0.448814	57.224	0.892
-0.448814	57.8657	0.891196
-0.448814	58.5075	0.890388
-0.448814	59.1492	0.889575
-0.448814	59.7909	0.888756
-0.448814	60.4327	0.887932
-0.448814	61.0744	0.887102
-0.448814	61.7162	0.886268
-0.448814	62.3579	0.885428
-0.448814	62.9997	0.884582
-0.448814	63.6414	0.883732
-0.448814	64.2831	0.882876
-0.448814	64.9249	0.882014
-0.448814	65.5666	0.881147
-0.448814	66.2084	0.880275
-0.448814	66.8501	0.879397
-0.448814	67.4919	0.878514
-0.448814	68.1336	0.877625
-0.448814	68.7753	0.876731
-0.448814	69.4171	0.875831
-0.448814	70.0588	0.874925
-0.438664	6.52632	0.938592
-0.438664	7.16806	0.938112
-0.438664	7.8098	0.937629
-0.438664	8.45154	0.937141
-0.438664	9.09329	0.936651
-0.438664	9.73503	0.936156
-0.438664	10.3768	0.935658
-0.438664	11.0185	0.935156
-0.438664	11.6603	0.934651
-0.438664	12.302	0.934142
-0.438664	12.9437	0.933629
-0.438664	13.5855	0.933113
-0.438664	14.2272	0.932593
-0.438664	14.869	0.932069
-0.438664	15.5107	0.931541
-0.438664	16.1525	0.93101
-0.438664	16.7942	0.930474
-0.438664	17.4359	0.929935
-0.438664	18.0777	0.929392
-0.438664	18.7194	0.928845
-0.438664	19.3612	0.928294
-0.438664	20.0029	0.927739
-0.438664	20.6447	0.92718
-0.438664	21.2864	0.926617
-0.438664	21.9281	0.92605
-0.438664	22.5699	0.925479
-0.438664	23.2116	0.924904
-0.438664	23.8534	0.924325
-0.438664	24.4951	0.923742
-0.438664	25.1368	0.923154
-0.438664	25.7786	0.922563
-0.438664	26.4203	0.921967
-0.438664	27.0621	0.921367
-0.438664	27.7038	0.920763
-0.438664	28.3456	0.920154
-0.438664	28.9873	0.919542
-0.438664	29.629	0.918925
-0.438664	30.2708	0.918303
-0.438664	30.9125	0.917678
-0.438664	31.5543	0.917048
-0.438664	32.196	0.916413
-0.438664	32.8378	0.915774
-0.438664	33.4795	0.915131
-0.438664	34.1212	0.914483
-0.438664	34.763	0.913831
-0.438664	35.4047	0.913174
-0.438664	36.0465	0.912513
-0.438664	36.6882	0.911847
-0.438664	37.33	0.911177
-0.438664	37.9717	0.910502
-0.438664	38.6134	0.909823
-0.438664	39.2552	0.909138
-0.438664	39.8969	0.908449
-0.438664	40.5387	0.907756
-0.438664	41.1804	0.907057
-0.438664	41.8222	0.906354
-0.438664	42.4639	0.905647
-0.438664	43.1056	0.904934
-0.438664	43.7474	0.904217
-0.438664	44.3891	0.903494
-0.438664	45.0309	0.902767
-0.438664	45.6726	0.902035
-0.438664	46.3144	0.901299
-0.438664	46.9561	0.900557
-0.438664	47.5978	0.89981
-0.438664	48.2396	0.899059
-0.438664	48.8813	0.898302
-0.438664	49.5231	0.89754
-0.438664	50.1648	0.896774
-0.438664	50.8065	0.896002
-0.438664	51.4483	0.895225
-0.438664	52.09	0.894443
-0.438664	52.7318	0.893656
-0.438664	53.3735	0.892864
-0.438664	54.0153	0.892067
-0.438664	54.657	0.891264
-0.438664	55.2987	0.890457
-0.438664	55.9405	0.889644
-0.438664	56.5822	0.888826
-0.438664	57.224	0.888002
-0.438664	57.8657	0.887173
-0.438664	58.5075	0.886339
-0.438664	59.1492	0.8855
-0.438664	59.7909	0.884655
-0.438664	60.4327	0.883805
-0.438664	61.0744	0.88295
-0.438664	61.7162	0.882089
-0.438664	62.3579	0.881223
-0.438664	62.9997	0.880351
-0.438664	63.6414	0.879474
-0.438664	64.2831	0.878591
-0.438664	64.9249	0.877703
-0.438664	65.5666	0.876809
-0.438664	66.2084	0.87591
-0.438664	66.8501	0.875005
-0.438664	67.4919	0.874095
-0.438664	68.1336	0.873179
-0.438664	68.7753	0.872257
-0.438664	69.4171	0.87133
-0.438664	70.0588	0.870397
-0.428513	6.52632	0.936179
-0.428513	7.16806	0.935682
-0.428513	7.8098	0.935181
-0.428513	8.45154	0.934676
-0.428513	9.09329	0.934167
-0.428513	9.73503	0.933655
-0.428513	10.3768	0.933139
-0.428513	11.0185	0.932619
-0.428513	11.6603	0.932096
-0.428513	12.302	0.931569
-0.428513	12.9437	0.931037
-0.428513	13.5855	0.930503
-0.428513	14.2272	0.929964
-0.428513	14.869	0.929421
-0.428513	15.5107	0.928875
-0.428513	16.1525	0.928324
-0.428513	16.7942	0.92777
-0.428513	17.4359	0.927211
-0.428513	18.0777	0.926649
-0.428513	18.7194	0.926082
-0.428513	19.3612	0.925512
-0.428513	20.0029	0.924937
-0.428513	20.6447	0.924359
-0.428513	21.2864	0.923776
-0.428513	21.9281	0.923189
-0.428513	22.5699	0.922598
-0.428513	23.2116	0.922003
-0.428513	23.8534	0.921404
-0.428513	24.4951	0.9208
-0.428513	25.1368	0.920192
-0.428513	25.7786	0.91958
-0.428513	26.4203	0.918964
-0.428513	27.0621	0.918343
-0.428513	27.7038	0.917718
-0.428513	28.3456	0.917088
-0.428513	28.9873	0.916454
-0.428513	29.629	0.915816
-0.428513	30.2708	0.915173
-0.428513	30.9125	0.914526
-0.428513	31.5543	0.913875
-0.428513	32.196	0.913219
-0.428513	32.8378	0.912558
-0.428513	33.4795	0.911893
-0.428513	34.1212	0.911223
-0.428513	34.763	0.910549
-0.428513	35.4047	0.90987
-0.428513	36.0465	0.909186
-0.428513	36.6882	0.908498
-0.428513	37.33	0.907805
-0.428513	37.9717	0.907107
-0.428513	38.6134	0.906404
-0.428513	39.2552	0.905697
-0.428513	39.8969	0.904985
-0.428513	40.5387	0.904268
-0.428513	41.1804	0.903547
-0.428513	41.8222	0.90282
-0.428513	42.4639	0.902089
-0.428513	43.1056	0.901353
-0.428513	43.7474	0.900612
-0.428513	44.3891	0.899866
-0.428513	45.0309	0.899115
-0.428513	45.6726	0.898359
-0.428513	46.3144	0.897598
-0.428513	46.9561	0.896831
-0.428513	47.5978	0.89606
-0.428513	48.2396	0.895284
-0.428513	48.8813	0.894503
-0.428513	49.5231	0.893717
-0.428513	50.1648	0.892925
-0.428513	50.8065	0.892128
-0.428513	51.4483	0.891326
-0.428513	52.09	0.890519
-0.428513	52.7318	0.889707
-0.428513	53.3735	0.88889
-0.428513	54.0153	0.888067
-0.428513	54.657	0.887239
-0.428513	55.2987	0.886405
-0.428513	55.9405	0.885566
-0.428513	56.5822	0.884722
-0.428513	57.224	0.883873
-0.428513	57.8657	0.883018
-0.428513	58.5075	0.882158
-0.428513	59.1492	0.881292
-0.428513	59.7909	0.880421
-0.428513	60.4327	0.879544
-0.428513	61.0744	0.878662
-0.428513	61.7162	0.877775
-0.428513	62.3579	0.876881
-0.428513	62.9997	0.875983
-0.428513	63.6414	0.875078
-0.428513	64.2831	0.874169
-0.428513	64.9249	0.873253
-0.428513	65.5666	0.872332
-0.428513	66.2084	0.871405
-0.428513	66.8501	0.870473
-0.428513	67.4919	0.869535
-0.428513	68.1336	0.868591
-0.428513	68.7753	0.867642
-0.428513	69.4171	0.866686
-0.428513	70.0588	0.865725
-0.418363	6.52632	0.933676
-0.418363	7.16806	0.933161
-0.418363	7.8098	0.932642
-0.418363	8.45154	0.932119
-0.418363	9.09329	0.931592
-0.418363	9.73503	0.931061
-0.418363	10.3768	0.930527
-0.418363	11.0185	0.929988
-0.418363	11.6603	0.929446
-0.418363	12.302	0.9289
-0.418363	12.9437	0.92835
-0.418363	13.5855	0.927796
-0.418363	14.2272	0.927238
-0.418363	14.869	0.926676
-0.418363	15.5107	0.92611
-0.418363	16.1525	0.925541
-0.418363	16.7942	0.924966
-0.418363	17.4359	0.924388
-0.418363	18.0777	0.923806
-0.418363	18.7194	0.92322
-0.418363	19.3612	0.922629
-0.418363	20.0029	0.922035
-0.418363	20.6447	0.921436
-0.418363	21.2864	0.920833
-0.418363	21.9281	0.920225
-0.418363	22.5699	0.919614
-0.418363	23.2116	0.918998
-0.418363	23.8534	0.918378
-0.418363	24.4951	0.917753
-0.418363	25.1368	0.917124
-0.418363	25.7786	0.916491
-0.418363	26.4203	0.915853
-0.418363	27.0621	0.915211
-0.418363	27.7038	0.914564
-0.418363	28.3456	0.913913
-0.418363	28.9873	0.913258
-0.418363	29.629	0.912598
-0.418363	30.2708	0.911933
-0.418363	30.9125	0.911264
-0.418363	31.5543	0.91059
-0.418363	32.196	0.909911
-0.418363	32.8378	0.909228
-0.418363	33.4795	0.908541
-0.418363	34.1212	0.907848
-0.418363	34.763	0.907151
-0.418363	35.4047	0.906449
-0.418363	36.0465	0.905743
-0.418363	36.6882	0.905031
-0.418363	37.33	0.904315
-0.418363	37.9717	0.903594
-0.418363	38.6134	0.902868
-0.418363	39.2552	0.902137
-0.418363	39.8969	0.901402
-0.418363	40.5387	0.900661
-0.418363	41.1804	0.899916
-0.418363	41.8222	0.899165
-0.418363	42.4639	0.89841
-0.418363	43.1056	0.897649
-0.418363	43.7474	0.896884
-0.418363	44.3891	0.896113
-0.418363	45.0309	0.895338
-0.418363	45.6726	0.894557
-0.418363	46.3144	0.893771
-0.418363	46.9561	0.89298
-0.418363	47.5978	0.892184
-0.418363	48.2396	0.891383
-0.418363	48.8813	0.890576
-0.418363	49.5231	0.889765
-0.418363	50.1648	0.888948
-0.418363	50.8065	0.888126
-0.418363	51.4483	0.887298
-0.418363	52.09	0.886465
-0.418363	52.7318	0.885627
-0.418363	53.3735	0.884784
-0.418363	54.0153	0.883935
-0.418363	54.657	0.88308
-0.418363	55.2987	0.882221
-0.418363	55.9405	0.881356
-0.418363	56.5822	0.880485
-0.418363	57.224	0.879609
-0.418363	57.8657	0.878727
-0.418363	58.5075	0.87784
-0.418363	59.1492	0.876948
-0.418363	59.7909	0.87605
-0.418363	60.4327	0.875146
-0.418363	61.0744	0.874237
-0.418363	61.7162	0.873322
-0.418363	62.3579	0.872401
-0.418363	62.9997	0.871475
-0.418363	63.6414	0.870543
-0.418363	64.2831	0.869605
-0.418363	64.9249	0.868662
-0.418363	65.5666	0.867713
-0.418363	66.2084	0.866759
-0.418363	66.8501	0.865798
-0.418363	67.4919	0.864832
-0.418363	68.1336	0.86386
-0.418363	68.7753	0.862882
-0.418363	69.4171	0.861898
-0.418363	70.0588	0.860909
-0.408213	6.52632	0.931081
-0.408213	7.16806	0.930547
-0.408213	7.8098	0.930009
-0.408213	8.45154	0.929467
-0.408213	9.09329	0.928922
-0.408213	9.73503	0.928372
-0.408213	10.3768	0.927819
-0.408213	11.0185	0.927261
-0.408213	11.6603	0.9267
-0.408213	12.302	0.926134
-0.408213	12.9437	0.925565
-0.408213	13.5855	0.924991
-0.408213	14.2272	0.924413
-0.408213	14.869	0.923832
-0.408213	15.5107	0.923246
-0.408213	16.1525	0.922656
-0.408213	16.7942	0.922062
-0.408213	17.4359	0.921463
-0.408213	18.0777	0.920861
-0.408213	18.7194	0.920254
-0.408213	19.3612	0.919643
-0.408213	20.0029	0.919027
-0.408213	20.6447	0.918408
-0.408213	21.2864	0.917784
-0.408213	21.9281	0.917155
-0.408213	22.5699	0.916522
-0.408213	23.2116	0.915885
-0.408213	23.8534	0.915244
-0.408213	24.4951	0.914598
-0.408213	25.1368	0.913947
-0.408213	25.7786	0.913292
-0.408213	26.4203	0.912632
-0.408213	27.0621	0.911968
-0.408213	27.7038	0.9113
-0.408213	28.3456	0.910626
-0.408213	28.9873	0.909948
-0.408213	29.629	0.909266
-0.408213	30.2708	0.908579
-0.408213	30.9125	0.907887
-0.408213	31.5543	0.90719
-0.408213	32.196	0.906489
-0.408213	32.8378	0.905783
-0.408213	33.4795	0.905072
-0.408213	34.1212	0.904356
-0.408213	34.763	0.903636
-0.408213	35.4047	0.90291
-0.408213	36.0465	0.90218
-0.408213	36.6882	0.901445
-0.408213	37.33	0.900705
-0.408213	37.9717	0.89996
-0.408213	38.6134	0.89921
-0.408213	39.2552	0.898456
-0.408213	39.8969	0.897696
-0.408213	40.5387	0.896931
-0.408213	41.1804	0.896161
-0.408213	41.8222	0.895386
-0.408213	42.4639	0.894606
-0.408213	43.1056	0.89382
-0.408213	43.7474	0.89303
-0.408213	44.3891	0.892234
-0.408213	45.0309	0.891434
-0.408213	45.6726	0.890628
-0.408213	46.3144	0.889817
-0.408213	46.9561	0.889
-0.408213	47.5978	0.888179
-0.408213	48.2396	0.887352
-0.408213	48.8813	0.886519
-0.408213	49.5231	0.885682
-0.408213	50.1648	0.884839
-0.408213	50.8065	0.88399
-0.408213	51.4483	0.883137
-0.408213	52.09	0.882278
-0.408213	52.7318	0.881413
-0.408213	53.3735	0.880543
-0.408213	54.0153	0.879667
-0.408213	54.657	0.878786
-0.408213	55.2987	0.8779
-0.408213	55.9405	0.877008
-0.408213	56.5822	0.87611
-0.408213	57.224	0.875207
-0.408213	57.8657	0.874298
-0.408213	58.5075	0.873384
-0.408213	59.1492	0.872464
-0.408213	59.7909	0.871538
-0.408213	60.4327	0.870607
-0.408213	61.0744	0.86967
-0.408213	61.7162	0.868727
-0.408213	62.3579	0.867779
-0.408213	62.9997	0.866824
-0.408213	63.6414	0.865864
-0.408213	64.2831	0.864899
-0.408213	64.9249	0.863927
-0.408213	65.5666	0.86295
-0.408213	66.2084	0.861967
-0.408213	66.8501	0.860978
-0.408213	67.4919	0.859983
-0.408213	68.1336	0.858982
-0.408213	68.7753	0.857975
-0.408213	69.4171	0.856963
-0.408213	70.0588	0.855944
-0.398063	6.52632	0.92839
-0.398063	7.16806	0.927837
-0.398063	7.8098	0.92728
-0.398063	8.45154	0.926719
-0.398063	9.09329	0.926154
-0.398063	9.73503	0.925584
-0.398063	10.3768	0.925011
-0.398063	11.0185	0.924434
-0.398063	11.6603	0.923853
-0.398063	12.302	0.923268
-0.398063	12.9437	0.922678
-0.398063	13.5855	0.922084
-0.398063	14.2272	0.921486
-0.398063	14.869	0.920884
-0.398063	15.5107	0.920278
-0.398063	16.1525	0.919667
-0.398063	16.7942	0.919052
-0.398063	17.4359	0.918433
-0.398063	18.0777	0.917809
-0.398063	18.7194	0.917182
-0.398063	19.3612	0.916549
-0.398063	20.0029	0.915913
-0.398063	20.6447	0.915271
-0.398063	21.2864	0.914626
-0.398063	21.9281	0.913976
-0.398063	22.5699	0.913321
-0.398063	23.2116	0.912662
-0.398063	23.8534	0.911999
-0.398063	24.4951	0.91133
-0.398063	25.1368	0.910658
-0.398063	25.7786	0.90998
-0.398063	26.4203	0.909298
-0.398063	27.0621	0.908612
-0.398063	27.7038	0.90792
-0.398063	28.3456	0.907224
-0.398063	28.9873	0.906523
-0.398063	29.629	0.905818
-0.398063	30.2708	0.905107
-0.398063	30.9125	0.904392
-0.398063	31.5543	0.903672
-0.398063	32.196	0.902948
-0.398063	32.8378	0.902218
-0.398063	33.4795	0.901483
-0.398063	34.1212	0.900744
-0.398063	34.763	0.899999
-0.398063	35.4047	0.89925
-0.398063	36.0465	0.898496
-0.398063	36.6882	0.897736
-0.398063	37.33	0.896972
-0.398063	37.9717	0.896203
-0.398063	38.6134	0.895428
-0.398063	39.2552	0.894649
-0.398063	39.8969	0.893864
-0.398063	40.5387	0.893074
-0.398063	41.1804	0.892279
-0.398063	41.8222	0.891479
-0.398063	42.4639	0.890673
-0.398063	43.1056	0.889863
-0.398063	43.7474	0.889047
-0.398063	44.3891	0.888226
-0.398063	45.0309	0.887399
-0.398063	45.6726	0.886568
-0.398063	46.3144	0.885731
-0.398063	46.9561	0.884888
-0.398063	47.5978	0.88404
-0.398063	48.2396	0.883187
-0.398063	48.8813	0.882329
-0.398063	49.5231	0.881465
-0.398063	50.1648	0.880595
-0.398063	50.8065	0.87972
-0.398063	51.4483	0.87884
-0.398063	52.09	0.877954
-0.398063	52.7318	0.877062
-0.398063	53.3735	0.876165
-0.398063	54.0153	0.875262
-0.398063	54.657	0.874354
-0.398063	55.2987	0.87344
-0.398063	55.9405	0.87252
-0.398063	56.5822	0.871595
-0.398063	57.224	0.870664
-0.398063	57.8657	0.869728
-0.398063	58.5075	0.868786
-0.398063	59.1492	0.867838
-0.398063	59.7909	0.866884
-0.398063	60.4327	0.865924
-0.398063	61.0744	0.864959
-0.398063	61.7162	0.863988
-0.398063	62.3579	0.863011
-0.398063	62.9997	0.862029
-0.398063	63.6414	0.86104
-0.398063	64.2831	0.860046
-0.398063	64.9249	0.859045
-0.398063	65.5666	0.858039
-0.398063	66.2084	0.857027
-0.398063	66.8501	0.856009
-0.398063	67.4919	0.854985
-0.398063	68.1336	0.853955
-0.398063	68.7753	0.852919
-0.398063	69.4171	0.851877
-0.398063	70.0588	0.850829
-0.387913	6.52632	0.9256
-0.387913	7.16806	0.925027
-0.387913	7.8098	0.92445
-0.387913	8.45154	0.92387
-0.387913	9.09329	0.923285
-0.387913	9.73503	0.922696
-0.387913	10.3768	0.922102
-0.387913	11.0185	0.921505
-0.387913	11.6603	0.920903
-0.387913	12.302	0.920297
-0.387913	12.9437	0.919687
-0.387913	13.5855	0.919072
-0.387913	14.2272	0.918454
-0.387913	14.869	0.917831
-0.387913	15.5107	0.917203
-0.387913	16.1525	0.916571
-0.387913	16.7942	0.915935
-0.387913	17.4359	0.915294
-0.387913	18.0777	0.914649
-0.387913	18.7194	0.914
-0.387913	19.3612	0.913346
-0.387913	20.0029	0.912687
-0.387913	20.6447	0.912024
-0.387913	21.2864	0.911356
-0.387913	21.9281	0.910684
-0.387913	22.5699	0.910007
-0.387913	23.2116	0.909325
-0.387913	23.8534	0.908639
-0.387913	24.4951	0.907948
-0.387913	25.1368	0.907253
-0.387913	25.7786	0.906553
-0.387913	26.4203	0.905848
-0.387913	27.0621	0.905138
-0.387913	27.7038	0.904423
-0.387913	28.3456	0.903704
-0.387913	28.9873	0.902979
-0.387913	29.629	0.90225
-0.387913	30.2708	0.901516
-0.387913	30.9125	0.900777
-0.387913	31.5543	0.900033
-0.387913	32.196	0.899284
-0.387913	32.8378	0.898531
-0.387913	33.4795	0.897772
-0.387913	34.1212	0.897008
-0.387913	34.763	0.896239
-0.387913	35.4047	0.895465
-0.387913	36.0465	0.894686
-0.387913	36.6882	0.893902
-0.387913	37.33	0.893112
-0.387913	37.9717	0.892318
-0.387913	38.6134	0.891518
-0.387913	39.2552	0.890713
-0.387913	39.8969	0.889903
-0.387913	40.5387	0.889088
-0.387913	41.1804	0.888267
-0.387913	41.8222	0.887441
-0.387913	42.4639	0.88661
-0.387913	43.1056	0.885774
-0.387913	43.7474	0.884932
-0.387913	44.3891	0.884084
-0.387913	45.0309	0.883232
-0.387913	45.6726	0.882374
-0.387913	46.3144	0.88151
-0.387913	46.9561	0.880641
-0.387913	47.5978	0.879767
-0.387913	48.2396	0.878887
-0.387913	48.8813	0.878001
-0.387913	49.5231	0.87711
-0.387913	50.1648	0.876213
-0.387913	50.8065	0.875311
-0.387913	51.4483	0.874403
-0.387913	52.09	0.87349
-0.387913	52.7318	0.872571
-0.387913	53.3735	0.871646
-0.387913	54.0153	0.870716
-0.387913	54.657	0.86978
-0.387913	55.2987	0.868838
-0.387913	55.9405	0.86789
-0.387913	56.5822	0.866937
-0.387913	57.224	0.865978
-0.387913	57.8657	0.865013
-0.387913	58.5075	0.864043
-0.387913	59.1492	0.863066
-0.387913	59.7909	0.862084
-0.387913	60.4327	0.861096
-0.387913	61.0744	0.860102
-0.387913	61.7162	0.859102
-0.387913	62.3579	0.858096
-0.387913	62.9997	0.857084
-0.387913	63.6414	0.856067
-0.387913	64.2831	0.855043
-0.387913	64.9249	0.854014
-0.387913	65.5666	0.852978
-0.387913	66.2084	0.851937
-0.387913	66.8501	0.850889
-0.387913	67.4919	0.849836
-0.387913	68.1336	0.848776
-0.387913	68.7753	0.84771
-0.387913	69.4171	0.846639
-0.387913	70.0588	0.845561
-0.377763	6.52632	0.922709
-0.377763	7.16806	0.922116
-0.377763	7.8098	0.921519
-0.377763	8.45154	0.920917
-0.377763	9.09329	0.920312
-0.377763	9.73503	0.919702
-0.377763	10.3768	0.919088
-0.377763	11.0185	0.91847
-0.377763	11.6603	0.917847
-0.377763	12.302	0.91722
-0.377763	12.9437	0.916589
-0.377763	13.5855	0.915953
-0.377763	14.2272	0.915313
-0.377763	14.869	0.914668
-0.377763	15.5107	0.914019
-0.377763	16.1525	0.913365
-0.377763	16.7942	0.912707
-0.377763	17.4359	0.912044
-0.377763	18.0777	0.911377
-0.377763	18.7194	0.910705
-0.377763	19.3612	0.910029
-0.377763	20.0029	0.909348
-0.377763	20.6447	0.908662
-0.377763	21.2864	0.907972
-0.377763	21.9281	0.907276
-0.377763	22.5699	0.906577
-0.377763	23.2116	0.905872
-0.377763	23.8534	0.905163
-0.377763	24.4951	0.904449
-0.377763	25.1368	0.90373
-0.377763	25.7786	0.903006
-0.377763	26.4203	0.902277
-0.377763	27.0621	0.901544
-0.377763	27.7038	0.900805
-0.377763	28.3456	0.900062
-0.377763	28.9873	0.899313
-0.377763	29.629	0.89856
-0.377763	30.2708	0.897802
-0.377763	30.9125	0.897038
-0.377763	31.5543	0.89627
-0.377763	32.196	0.895496
-0.377763	32.8378	0.894718
-0.377763	33.4795	0.893934
-0.377763	34.1212	0.893145
-0.377763	34.763	0.892351
-0.377763	35.4047	0.891552
-0.377763	36.0465	0.890748
-0.377763	36.6882	0.889938
-0.377763	37.33	0.889123
-0.377763	37.9717	0.888303
-0.377763	38.6134	0.887477
-0.377763	39.2552	0.886647
-0.377763	39.8969	0.885811
-0.377763	40.5387	0.884969
-0.377763	41.1804	0.884122
-0.377763	41.8222	0.88327
-0.377763	42.4639	0.882413
-0.377763	43.1056	0.88155
-0.377763	43.7474	0.880681
-0.377763	44.3891	0.879807
-0.377763	45.0309	0.878927
-0.377763	45.6726	0.878042
-0.377763	46.3144	0.877152
-0.377763	46.9561	0.876256
-0.377763	47.5978	0.875354
-0.377763	48.2396	0.874447
-0.377763	48.8813	0.873534
-0.377763	49.5231	0.872615
-0.377763	50.1648	0.871691
-0.377763	50.8065	0.870761
-0.377763	51.4483	0.869825
-0.377763	52.09	0.868884
-0.377763	52.7318	0.867937
-0.377763	53.3735	0.866984
-0.377763	54.0153	0.866025
-0.377763	54.657	0.865061
-0.377763	55.2987	0.864091
-0.377763	55.9405	0.863115
-0.377763	56.5822	0.862133
-0.377763	57.224	0.861145
-0.377763	57.8657	0.860152
-0.377763	58.5075	0.859152
-0.377763	59.1492	0.858147
-0.377763	59.7909	0.857135
-0.377763	60.4327	0.856118
-0.377763	61.0744	0.855095
-0.377763	61.7162	0.854066
-0.377763	62.3579	0.853031
-0.377763	62.9997	0.85199
-0.377763	63.6414	0.850942
-0.377763	64.2831	0.849889
-0.377763	64.9249	0.84883
-0.377763	65.5666	0.847765
-0.377763	66.2084	0.846693
-0.377763	66.8501	0.845616
-0.377763	67.4919	0.844532
-0.377763	68.1336	0.843443
-0.377763	68.7753	0.842347
-0.377763	69.4171	0.841245
-0.377763	70.0588	0.840137
-0.367613	6.52632	0.919713
-0.367613	7.16806	0.919099
-0.367613	7.8098	0.918481
-0.367613	8.45154	0.917859
-0.367613	9.09329	0.917232
-0.367613	9.73503	0.916601
-0.367613	10.3768	0.915966
-0.367613	11.0185	0.915326
-0.367613	11.6603	0.914682
-0.367613	12.302	0.914033
-0.367613	12.9437	0.91338
-0.367613	13.5855	0.912722
-0.367613	14.2272	0.91206
-0.367613	14.869	0.911393
-0.367613	15.5107	0.910721
-0.367613	16.1525	0.910045
-0.367613	16.7942	0.909365
-0.367613	17.4359	0.90868
-0.367613	18.0777	0.90799
-0.367613	18.7194	0.907295
-0.367613	19.3612	0.906596
-0.367613	20.0029	0.905891
-0.367613	20.6447	0.905182
-0.367613	21.2864	0.904469
-0.367613	21.9281	0.90375
-0.367613	22.5699	0.903027
-0.367613	23.2116	0.902299
-0.367613	23.8534	0.901566
-0.367613	24.4951	0.900828
-0.367613	25.1368	0.900085
-0.367613	25.7786	0.899337
-0.367613	26.4203	0.898584
-0.367613	27.0621	0.897826
-0.367613	27.7038	0.897063
-0.367613	28.3456	0.896295
-0.367613	28.9873	0.895522
-0.367613	29.629	0.894744
-0.367613	30.2708	0.893961
-0.367613	30.9125	0.893172
-0.367613	31.5543	0.892379
-0.367613	32.196	0.89158
-0.367613	32.8378	0.890776
-0.367613	33.4795	0.889967
-0.367613	34.1212	0.889152
-0.367613	34.763	0.888333
-0.367613	35.4047	0.887508
-0.367613	36.0465	0.886678
-0.367613	36.6882	0.885842
-0.367613	37.33	0.885001
-0.367613	37.9717	0.884155
-0.367613	38.6134	0.883303
-0.367613	39.2552	0.882446
-0.367613	39.8969	0.881583
-0.367613	40.5387	0.880715
-0.367613	41.1804	0.879841
-0.367613	41.8222	0.878962
-0.367613	42.4639	0.878078
-0.367613	43.1056	0.877188
-0.367613	43.7474	0.876292
-0.367613	44.3891	0.875391
-0.367613	45.0309	0.874484
-0.367613	45.6726	0.873571
-0.367613	46.3144	0.872653
-0.367613	46.9561	0.871729
-0.367613	47.5978	0.8708
-0.367613	48.2396	0.869865
-0.367613	48.8813	0.868924
-0.367613	49.5231	0.867977
-0.367613	50.1648	0.867025
-0.367613	50.8065	0.866066
-0.367613	51.4483	0.865102
-0.367613	52.09	0.864133
-0.367613	52.7318	0.863157
-0.367613	53.3735	0.862176
-0.367613	54.0153	0.861188
-0.367613	54.657	0.860195
-0.367613	55.2987	0.859196
-0.367613	55.9405	0.858191
-0.367613	56.5822	0.85718
-0.367613	57.224	0.856163
-0.367613	57.8657	0.85514
-0.367613	58.5075	0.854111
-0.367613	59.1492	0.853077
-0.367613	59.7909	0.852036
-0.367613	60.4327	0.850989
-0.367613	61.0744	0.849936
-0.367613	61.7162	0.848877
-0.367613	62.3579	0.847812
-0.367613	62.9997	0.846741
-0.367613	63.6414	0.845664
-0.367613	64.2831	0.844581
-0.367613	64.9249	0.843491
-0.367613	65.5666	0.842396
-0.367613	66.2084	0.841294
-0.367613	66.8501	0.840187
-0.367613	67.4919	0.839073
-0.367613	68.1336	0.837952
-0.367613	68.7753	0.836826
-0.367613	69.4171	0.835694
-0.367613	70.0588	0.834555
-0.357463	6.52632	0.916609
-0.357463	7.16806	0.915974
-0.357463	7.8098	0.915334
-0.357463	8.45154	0.91469
-0.357463	9.09329	0.914042
-0.357463	9.73503	0.913389
-0.357463	10.3768	0.912732
-0.357463	11.0185	0.91207
-0.357463	11.6603	0.911404
-0.357463	12.302	0.910733
-0.357463	12.9437	0.910057
-0.357463	13.5855	0.909377
-0.357463	14.2272	0.908692
-0.357463	14.869	0.908002
-0.357463	15.5107	0.907308
-0.357463	16.1525	0.906609
-0.357463	16.7942	0.905906
-0.357463	17.4359	0.905197
-0.357463	18.0777	0.904484
-0.357463	18.7194	0.903766
-0.357463	19.3612	0.903043
-0.357463	20.0029	0.902315
-0.357463	20.6447	0.901582
-0.357463	21.2864	0.900845
-0.357463	21.9281	0.900102
-0.357463	22.5699	0.899355
-0.357463	23.2116	0.898602
-0.357463	23.8534	0.897845
-0.357463	24.4951	0.897082
-0.357463	25.1368	0.896315
-0.357463	25.7786	0.895542
-0.357463	26.4203	0.894764
-0.357463	27.0621	0.893982
-0.357463	27.7038	0.893194
-0.357463	28.3456	0.8924
-0.357463	28.9873	0.891602
-0.357463	29.629	0.890799
-0.357463	30.2708	0.88999
-0.357463	30.9125	0.889176
-0.357463	31.5543	0.888357
-0.357463	32.196	0.887532
-0.357463	32.8378	0.886702
-0.357463	33.4795	0.885867
-0.357463	34.1212	0.885027
-0.357463	34.763	0.884181
-0.357463	35.4047	0.883329
-0.357463	36.0465	0.882473
-0.357463	36.6882	0.881611
-0.357463	37.33	0.880743
-0.357463	37.9717	0.87987
-0.357463	38.6134	0.878991
-0.357463	39.2552	0.878107
-0.357463	39.8969	0.877217
-0.357463	40.5387	0.876322
-0.357463	41.1804	0.875421
-0.357463	41.8222	0.874515
-0.357463	42.4639	0.873603
-0.357463	43.1056	0.872685
-0.357463	43.7474	0.871761
-0.357463	44.3891	0.870832
-0.357463	45.0309	0.869898
-0.357463	45.6726	0.868957
-0.357463	46.3144	0.868011
-0.357463	46.9561	0.867059
-0.357463	47.5978	0.866101
-0.357463	48.2396	0.865137
-0.357463	48.8813	0.864168
-0.357463	49.5231	0.863193
-0.357463	50.1648	0.862212
-0.357463	50.8065	0.861225
-0.357463	51.4483	0.860232
-0.357463	52.09	0.859233
-0.357463	52.7318	0.858228
-0.357463	53.3735	0.857218
-0.357463	54.0153	0.856201
-0.357463	54.657	0.855179
-0.357463	55.2987	0.85415
-0.357463	55.9405	0.853116
-0.357463	56.5822	0.852075
-0.357463	57.224	0.851029
-0.357463	57.8657	0.849976
-0.357463	58.5075	0.848918
-0.357463	59.1492	0.847853
-0.357463	59.7909	0.846782
-0.357463	60.4327	0.845705
-0.357463	61.0744	0.844622
-0.357463	61.7162	0.843533
-0.357463	62.3579	0.842438
-0.357463	62.9997	0.841337
-0.357463	63.6414	0.840229
-0.357463	64.2831	0.839116
-0.357463	64.9249	0.837996
-0.357463	65.5666	0.83687
-0.357463	66.2084	0.835737
-0.357463	66.8501	0.834599
-0.357463	67.4919	0.833454
-0.357463	68.1336	0.832303
-0.357463	68.7753	0.831146
-0.357463	69.4171	0.829983
-0.357463	70.0588	0.828813
-0.347313	6.52632	0.913394
-0.347313	7.16806	0.912737
-0.347313	7.8098	0.912076
-0.347313	8.45154	0.91141
-0.347313	9.09329	0.910739
-0.347313	9.73503	0.910064
-0.347313	10.3768	0.909384
-0.347313	11.0185	0.908699
-0.347313	11.6603	0.90801
-0.347313	12.302	0.907316
-0.347313	12.9437	0.906618
-0.347313	13.5855	0.905914
-0.347313	14.2272	0.905206
-0.347313	14.869	0.904493
-0.347313	15.5107	0.903776
-0.347313	16.1525	0.903053
-0.347313	16.7942	0.902326
-0.347313	17.4359	0.901593
-0.347313	18.0777	0.900856
-0.347313	18.7194	0.900114
-0.347313	19.3612	0.899367
-0.347313	20.0029	0.898615
-0.347313	20.6447	0.897858
-0.347313	21.2864	0.897096
-0.347313	21.9281	0.896329
-0.347313	22.5699	0.895557
-0.347313	23.2116	0.894779
-0.347313	23.8534	0.893997
-0.347313	24.4951	0.893209
-0.347313	25.1368	0.892417
-0.347313	25.7786	0.891619
-0.347313	26.4203	0.890816
-0.347313	27.0621	0.890007
-0.347313	27.7038	0.889194
-0.347313	28.3456	0.888375
-0.347313	28.9873	0.887551
-0.347313	29.629	0.886721
-0.347313	30.2708	0.885887
-0.347313	30.9125	0.885047
-0.347313	31.5543	0.884201
-0.347313	32.196	0.88335
-0.347313	32.8378	0.882494
-0.347313	33.4795	0.881632
-0.347313	34.1212	0.880765
-0.347313	34.763	0.879892
-0.347313	35.4047	0.879014
-0.347313	36.0465	0.87813
-0.347313	36.6882	0.877241
-0.347313	37.33	0.876346
-0.347313	37.9717	0.875445
-0.347313	38.6134	0.874539
-0.347313	39.2552	0.873628
-0.347313	39.8969	0.87271
-0.347313	40.5387	0.871787
-0.347313	41.1804	0.870859
-0.347313	41.8222	0.869924
-0.347313	42.4639	0.868984
-0.347313	43.1056	0.868038
-0.347313	43.7474	0.867087
-0.347313	44.3891	0.866129
-0.347313	45.0309	0.865166
-0.347313	45.6726	0.864197
-0.347313	46.3144	0.863222
-0.347313	46.9561	0.862241
-0.347313	47.5978	0.861255
-0.347313	48.2396	0.860262
-0.347313	48.8813	0.859264
-0.347313	49.5231	0.858259
-0.347313	50.1648	0.857249
-0.347313	50.8065	0.856233
-0.347313	51.4483	0.855211
-0.347313	52.09	0.854183
-0.347313	52.7318	0.853148
-0.347313	53.3735	0.852108
-0.347313	54.0153	0.851062
-0.347313	54.657	0.85001
-0.347313	55.2987	0.848952
-0.347313	55.9405	0.847887
-0.347313	56.5822	0.846817
-0.347313	57.224	0.84574
-0.347313	57.8657	0.844657
-0.347313	58.5075	0.843569
-0.347313	59.1492	0.842474
-0.347313	59.7909	0.841372
-0.347313	60.4327	0.840265
-0.347313	61.0744	0.839152
-0.347313	61.7162	0.838032
-0.347313	62.3579	0.836906
-0.347313	62.9997	0.835774
-0.347313	63.6414	0.834636
-0.347313	64.2831	0.833491
-0.347313	64.9249	0.832341
-0.347313	65.5666	0.831184
-0.347313	66.2084	0.83002
-0.347313	66.8501	0.828851
-0.347313	67.4919	0.827675
-0.347313	68.1336	0.826493
-0.347313	68.7753	0.825305
-0.347313	69.4171	0.82411
-0.347313	70.0588	0.822909
-0.337163	6.52632	0.910065
-0.337163	7.16806	0.909386
-0.337163	7.8098	0.908702
-0.337163	8.45154	0.908013
-0.337163	9.09329	0.907319
-0.337163	9.73503	0.906621
-0.337163	10.3768	0.905918
-0.337163	11.0185	0.90521
-0.337163	11.6603	0.904498
-0.337163	12.302	0.903781
-0.337163	12.9437	0.903058
-0.337163	13.5855	0.902331
-0.337163	14.2272	0.901599
-0.337163	14.869	0.900863
-0.337163	15.5107	0.900121
-0.337163	16.1525	0.899374
-0.337163	16.7942	0.898622
-0.337163	17.4359	0.897866
-0.337163	18.0777	0.897104
-0.337163	18.7194	0.896337
-0.337163	19.3612	0.895566
-0.337163	20.0029	0.894789
-0.337163	20.6447	0.894007
-0.337163	21.2864	0.893219
-0.337163	21.9281	0.892427
-0.337163	22.5699	0.89163
-0.337163	23.2116	0.890827
-0.337163	23.8534	0.890019
-0.337163	24.4951	0.889206
-0.337163	25.1368	0.888387
-0.337163	25.7786	0.887564
-0.337163	26.4203	0.886735
-0.337163	27.0621	0.8859
-0.337163	27.7038	0.88506
-0.337163	28.3456	0.884215
-0.337163	28.9873	0.883365
-0.337163	29.629	0.882509
-0.337163	30.2708	0.881648
-0.337163	30.9125	0.880781
-0.337163	31.5543	0.879908
-0.337163	32.196	0.87903
-0.337163	32.8378	0.878147
-0.337163	33.4795	0.877258
-0.337163	34.1212	0.876364
-0.337163	34.763	0.875464
-0.337163	35.4047	0.874558
-0.337163	36.0465	0.873647
-0.337163	36.6882	0.87273
-0.337163	37.33	0.871807
-0.337163	37.9717	0.870879
-0.337163	38.6134	0.869945
-0.337163	39.2552	0.869005
-0.337163	39.8969	0.868059
-0.337163	40.5387	0.867108
-0.337163	41.1804	0.866151
-0.337163	41.8222	0.865188
-0.337163	42.4639	0.864219
-0.337163	43.1056	0.863245
-0.337163	43.7474	0.862264
-0.337163	44.3891	0.861278
-0.337163	45.0309	0.860286
-0.337163	45.6726	0.859288
-0.337163	46.3144	0.858284
-0.337163	46.9561	0.857274
-0.337163	47.5978	0.856258
-0.337163	48.2396	0.855236
-0.337163	48.8813	0.854208
-0.337163	49.5231	0.853175
-0.337163	50.1648	0.852135
-0.337163	50.8065	0.851089
-0.337163	51.4483	0.850037
-0.337163	52.09	0.848979
-0.337163	52.7318	0.847915
-0.337163	53.3735	0.846844
-0.337163	54.0153	0.845768
-0.337163	54.657	0.844686
-0.337163	55.2987	0.843597
-0.337163	55.9405	0.842502
-0.337163	56.5822	0.841401
-0.337163	57.224	0.840294
-0.337163	57.8657	0.839181
-0.337163	58.5075	0.838062
-0.337163	59.1492	0.836936
-0.337163	59.7909	0.835804
-0.337163	60.4327	0.834666
-0.337163	61.0744	0.833522
-0.337163	61.7162	0.832371
-0.337163	62.3579	0.831214
-0.337163	62.9997	0.830051
-0.337163	63.6414	0.828882
-0.337163	64.2831	0.827706
-0.337163	64.9249	0.826524
-0.337163	65.5666	0.825336
-0.337163	66.2084	0.824141
-0.337163	66.8501	0.82294
-0.337163	67.4919	0.821733
-0.337163	68.1336	0.82052
-0.337163	68.7753	0.8193
-0.337163	69.4171	0.818073
-0.337163	70.0588	0.816841
-0.327013	6.52632	0.906619
-0.327013	7.16806	0.905917
-0.327013	7.8098	0.905209
-0.327013	8.45154	0.904497
-0.327013	9.09329	0.90378
-0.327013	9.73503	0.903058
-0.327013	10.3768	0.902332
-0.327013	11.0185	0.9016
-0.327013	11.6603	0.900863
-0.327013	12.302	0.900122
-0.327013	12.9437	0.899376
-0.327013	13.5855	0.898624
-0.327013	14.2272	0.897868
-0.327013	14.869	0.897107
-0.327013	15.5107	0.89634
-0.327013	16.1525	0.895569
-0.327013	16.7942	0.894792
-0.327013	17.4359	0.894011
-0.327013	18.0777	0.893224
-0.327013	18.7194	0.892432
-0.327013	19.3612	0.891635
-0.327013	20.0029	0.890832
-0.327013	20.6447	0.890025
-0.327013	21.2864	0.889212
-0.327013	21.9281	0.888394
-0.327013	22.5699	0.887571
-0.327013	23.2116	0.886742
-0.327013	23.8534	0.885908
-0.327013	24.4951	0.885069
-0.327013	25.1368	0.884224
-0.327013	25.7786	0.883374
-0.327013	26.4203	0.882518
-0.327013	27.0621	0.881657
-0.327013	27.7038	0.88079
-0.327013	28.3456	0.879918
-0.327013	28.9873	0.879041
-0.327013	29.629	0.878158
-0.327013	30.2708	0.877269
-0.327013	30.9125	0.876375
-0.327013	31.5543	0.875476
-0.327013	32.196	0.87457
-0.327013	32.8378	0.873659
-0.327013	33.4795	0.872743
-0.327013	34.1212	0.87182
-0.327013	34.763	0.870892
-0.327013	35.4047	0.869959
-0.327013	36.0465	0.869019
-0.327013	36.6882	0.868074
-0.327013	37.33	0.867123
-0.327013	37.9717	0.866166
-0.327013	38.6134	0.865204
-0.327013	39.2552	0.864235
-0.327013	39.8969	0.863261
-0.327013	40.5387	0.862281
-0.327013	41.1804	0.861295
-0.327013	41.8222	0.860303
-0.327013	42.4639	0.859305
-0.327013	43.1056	0.858302
-0.327013	43.7474	0.857292
-0.327013	44.3891	0.856277
-0.327013	45.0309	0.855255
-0.327013	45.6726	0.854227
-0.327013	46.3144	0.853194
-0.327013	46.9561	0.852154
-0.327013	47.5978	0.851109
-0.327013	48.2396	0.850057
-0.327013	48.8813	0.848999
-0.327013	49.5231	0.847935
-0.327013	50.1648	0.846865
-0.327013	50.8065	0.845789
-0.327013	51.4483	0.844707
-0.327013	52.09	0.843619
-0.327013	52.7318	0.842524
-0.327013	53.3735	0.841423
-0.327013	54.0153	0.840317
-0.327013	54.657	0.839204
-0.327013	55.2987	0.838084
-0.327013	55.9405	0.836959
-0.327013	56.5822	0.835827
-0.327013	57.224	0.834689
-0.327013	57.8657	0.833545
-0.327013	58.5075	0.832395
-0.327013	59.1492	0.831238
-0.327013	59.7909	0.830075
-0.327013	60.4327	0.828906
-0.327013	61.0744	0.82773
-0.327013	61.7162	0.826548
-0.327013	62.3579	0.82536
-0.327013	62.9997	0.824166
-0.327013	63.6414	0.822965
-0.327013	64.2831	0.821758
-0.327013	64.9249	0.820544
-0.327013	65.5666	0.819324
-0.327013	66.2084	0.818098
-0.327013	66.8501	0.816866
-0.327013	67.4919	0.815627
-0.327013	68.1336	0.814381
-0.327013	68.7753	0.81313
-0.327013	69.4171	0.811872
-0.327013	70.0588	0.810607
-0.316863	6.52632	0.903053
-0.316863	7.16806	0.902326
-0.316863	7.8098	0.901595
-0.316863	8.45154	0.900859
-0.316863	9.09329	0.900118
-0.316863	9.73503	0.899372
-0.316863	10.3768	0.898621
-0.316863	11.0185	0.897865
-0.316863	11.6603	0.897104
-0.316863	12.302	0.896338
-0.316863	12.9437	0.895567
-0.316863	13.5855	0.89479
-0.316863	14.2272	0.894009
-0.316863	14.869	0.893223
-0.316863	15.5107	0.892431
-0.316863	16.1525	0.891634
-0.316863	16.7942	0.890832
-0.316863	17.4359	0.890025
-0.316863	18.0777	0.889212
-0.316863	18.7194	0.888395
-0.316863	19.3612	0.887572
-0.316863	20.0029	0.886743
-0.316863	20.6447	0.88591
-0.316863	21.2864	0.885071
-0.316863	21.9281	0.884226
-0.316863	22.5699	0.883376
-0.316863	23.2116	0.882521
-0.316863	23.8534	0.88166
-0.316863	24.4951	0.880794
-0.316863	25.1368	0.879923
-0.316863	25.7786	0.879045
-0.316863	26.4203	0.878163
-0.316863	27.0621	0.877274
-0.316863	27.7038	0.876381
-0.316863	28.3456	0.875481
-0.316863	28.9873	0.874576
-0.316863	29.629	0.873666
-0.316863	30.2708	0.872749
-0.316863	30.9125	0.871827
-0.316863	31.5543	0.8709
-0.316863	32.196	0.869966
-0.316863	32.8378	0.869027
-0.316863	33.4795	0.868082
-0.316863	34.1212	0.867132
-0.316863	34.763	0.866175
-0.316863	35.4047	0.865213
-0.316863	36.0465	0.864245
-0.316863	36.6882	0.863271
-0.316863	37.33	0.862291
-0.316863	37.9717	0.861306
-0.316863	38.6134	0.860314
-0.316863	39.2552	0.859317
-0.316863	39.8969	0.858313
-0.316863	40.5387	0.857304
-0.316863	41.1804	0.856288
-0.316863	41.8222	0.855267
-0.316863	42.4639	0.85424
-0.316863	43.1056	0.853207
-0.316863	43.7474	0.852167
-0.316863	44.3891	0.851122
-0.316863	45.0309	0.85007
-0.316863	45.6726	0.849013
-0.316863	46.3144	0.847949
-0.316863	46.9561	0.846879
-0.316863	47.5978	0.845804
-0.316863	48.2396	0.844722
-0.316863	48.8813	0.843633
-0.316863	49.5231	0.842539
-0.316863	50.1648	0.841439
-0.316863	50.8065	0.840332
-0.316863	51.4483	0.839219
-0.316863	52.09	0.8381
-0.316863	52.7318	0.836975
-0.316863	53.3735	0.835843
-0.316863	54.0153	0.834706
-0.316863	54.657	0.833562
-0.316863	55.2987	0.832411
-0.316863	55.9405	0.831255
-0.316863	56.5822	0.830092
-0.316863	57.224	0.828923
-0.316863	57.8657	0.827747
-0.316863	58.5075	0.826565
-0.316863	59.1492	0.825377
-0.316863	59.7909	0.824183
-0.316863	60.4327	0.822982
-0.316863	61.0744	0.821775
-0.316863	61.7162	0.820562
-0.316863	62.3579	0.819342
-0.316863	62.9997	0.818116
-0.316863	63.6414	0.816883
-0.316863	64.2831	0.815644
-0.316863	64.9249	0.814399
-0.316863	65.5666	0.813147
-0.316863	66.2084	0.811889
-0.316863	66.8501	0.810625
-0.316863	67.4919	0.809354
-0.316863	68.1336	0.808077
-0.316863	68.7753	0.806793
-0.316863	69.4171	0.805503
[truncated: 8,001 more rows]

## Sheet: draw_fig_full_points
row_id	EV_mu	EV_lo	EV_hi	fun_mu	fun_lo	fun_hi	accept
1	-0.0144219	-0.132029	0.109967	61.1	61.1	61.1	1
2	-0.0437132	-0.064738	-0.0287528	50.65	50.65	50.65	1
3	-0.0339992	-0.0503517	-0.0223633	50.65	50.65	50.65	1
4	-0.0145711	-0.0215793	-0.00958426	50.65	50.65	50.65	1
5	-0.000179881	-0.073655	0.117223	50.65	50.65	50.65	1
6	0.00373429	-0.0486511	0.0718217	50.65	50.65	50.65	1
7	-0.0437132	-0.064738	-0.0287528	50.65	50.65	50.65	1
8	-0.0145711	-0.0215793	-0.00958426	50.65	50.65	50.65	0
9	-0.00971405	-0.0143862	-0.00638951	51.3975	51.3975	51.3975	1
10	0.490286	0.485614	0.49361	51.3975	51.3975	51.3975	0
11	-0.143876	-0.324779	-0.0313139	51.3975	51.3975	51.3975	1
12	0.490286	0.485614	0.49361	51.3975	51.3975	51.3975	0
13	-0.054296	-0.211937	0.0623341	51.3975	51.3975	51.3975	0
14	-0.00971405	-0.0143862	-0.00638951	51.3975	51.3975	51.3975	1
15	-0.00971405	-0.0143862	-0.00638951	51.3975	51.3975	51.3975	1
16	-0.00485703	-0.00719311	-0.00319475	51.3975	51.3975	51.3975	1
17	-0.00971405	-0.0143862	-0.00638951	51.3975	51.3975	51.3975	1
18	-0.504857	-0.507193	-0.503195	51.3975	51.3975	51.3975	0
19	-0.00971405	-0.0143862	-0.00638951	51.3975	51.3975	51.3975	1
20	0.146929	0.0520632	0.238747	51.3975	51.3975	51.3975	0
21	0.490286	0.485614	0.49361	51.3975	51.3975	51.3975	0
22	-0.0145711	-0.0215793	-0.00958426	51.3975	51.3975	51.3975	1
23	0.012208	-0.0396517	0.0686209	51.3975	51.3975	51.3975	0
24	-0.0145711	-0.0215793	-0.00958426	51.3975	51.3975	51.3975	1
25	-0.00971405	-0.0143862	-0.00638951	51.3975	51.3975	51.3975	1
26	-0.235382	-0.333911	-0.144796	60	60	60	1
27	-0.135997	-0.201407	-0.0894531	60	60	60	1
28	-0.504857	-0.507193	-0.503195	60	60	60	1
29	-0.504857	-0.507193	-0.503195	60	60	60	0
30	0.490286	0.485614	0.49361	60	60	60	0
31	-0.0728554	-0.107897	-0.0479213	60	60	60	1
32	-0.13423	-0.271712	0.0113494	60	60	60	1
33	-0.0582843	-0.0863173	-0.0383371	60	60	60	1
34	-0.0734424	-0.24545	0.092683	52	52	52	1
35	0.074004	-0.0466559	0.209487	52	52	52	0
36	-0.481906	-0.521715	-0.343638	50.5	50.5	50.5	0
37	-0.100081	-0.321622	0.136866	50.5	50.5	50.5	0
38	0.442185	0.309396	0.487221	50.5	50.5	50.5	0
39	0.312589	0.0876081	0.481266	50.5	50.5	50.5	0
40	-0.504857	-0.507193	-0.503195	50.125	50.125	50.125	1
41	-0.00971405	-0.0143862	-0.00638951	20.7222	20.7222	20.7222	1
42	-0.0616951	-0.137694	-0.0287528	20.7222	20.7222	20.7222	0
43	-0.00971405	-0.0143862	-0.00638951	20.7222	20.7222	20.7222	1
44	0.00101543	-0.0241386	0.0598302	20.7222	20.7222	20.7222	0
45	-0.00485703	-0.00719311	-0.00319475	20.7222	20.7222	20.7222	0
46	-0.00747077	-0.0359655	0.0622584	20.7222	20.7222	20.7222	1
47	-0.00971405	-0.0143862	-0.00638951	20.7222	20.7222	20.7222	1
48	-0.00971405	-0.0143862	-0.00638951	20.7222	20.7222	20.7222	1
49	-0.0145711	-0.0215793	-0.00958426	20.7222	20.7222	20.7222	1
50	0.490286	0.485614	0.49361	20.7222	20.7222	20.7222	0
51	0.490286	0.485614	0.49361	20.7222	20.7222	20.7222	0
52	-0.199138	-0.294917	-0.130985	56.3529	56.3529	56.3529	1
53	-0.0312386	-0.331164	0.276066	56.3529	56.3529	56.3529	1
54	-0.0631413	-0.0935104	-0.0415318	29	29	29	1
55	-0.0291422	-0.0431586	-0.0191685	29	29	29	1
56	-0.0339992	-0.0503517	-0.0223633	29	29	29	1
57	-0.0485703	-0.0719311	-0.0319475	29	29	29	1
58	-0.0534273	-0.0791242	-0.0351423	29	29	29	1
59	-0.0437132	-0.064738	-0.0287528	29	29	29	1
60	-0.0777124	-0.11509	-0.0511161	29	29	29	1
61	-0.0728554	-0.107897	-0.0479213	29	29	29	1
62	-0.0339992	-0.0503517	-0.0223633	29	29	29	1
63	-0.0437132	-0.064738	-0.0287528	29	29	29	1
64	-0.0339992	-0.0503517	-0.0223633	29	29	29	1
65	-0.0825695	-0.122283	-0.0543108	29	29	29	0
66	-0.0631413	-0.0935104	-0.0415318	29	29	29	1
67	-0.0631413	-0.0935104	-0.0415318	29	29	29	1
68	-0.0388562	-0.0575449	-0.025558	29	29	29	1
69	-0.509714	-0.514386	-0.50639	6.52632	6.52632	6.52632	1
70	-0.504857	-0.507193	-0.503195	47.7647	47.7647	47.7647	1
71	0.374949	0.203818	0.467656	47.7647	47.7647	47.7647	0
72	0.449812	0.316406	0.492343	47.7647	47.7647	47.7647	0
73	-0.504857	-0.507193	-0.503195	47.7647	47.7647	47.7647	1
74	0.490286	0.485614	0.49361	47.7647	47.7647	47.7647	0
75	-0.509714	-0.514386	-0.50639	47.7647	47.7647	47.7647	1
76	-0.0339992	-0.0503517	-0.0223633	50.8947	50.8947	50.8947	1
77	-0.130902	-0.212287	-0.090786	50.8947	50.8947	50.8947	1
78	-0.0679984	-0.100703	-0.0447266	50.8947	50.8947	50.8947	1
79	0.495143	0.492807	0.496805	50.8947	50.8947	50.8947	0
80	0.495143	0.492807	0.496805	50.8947	50.8947	50.8947	0
81	0.0685598	-0.0776723	0.258447	43.2105	43.2105	43.2105	0
82	0.174278	0.0423219	0.268002	50.3333	50.3333	50.3333	0
83	0.490286	0.485614	0.49361	50.3333	50.3333	50.3333	0
84	0.169879	0.075569	0.267425	41.2353	41.2353	41.2353	1
85	0.0196998	-0.104709	0.13033	41.2353	41.2353	41.2353	0
86	-0.0194281	-0.0287724	-0.012779	41.2353	41.2353	41.2353	1
87	-0.0512484	-0.135258	0.05621	41.2353	41.2353	41.2353	0
88	-0.0615196	-0.193259	0.0729197	41.2353	41.2353	41.2353	0
89	-0.109141	-0.288964	0.167108	66.1667	66.1667	66.1667	1
90	-0.0220422	-0.249541	0.256967	66.1667	66.1667	66.1667	0
91	-0.504857	-0.507193	-0.503195	66.1667	66.1667	66.1667	0
92	-0.471441	-0.59435	-0.34264	66.1667	66.1667	66.1667	1
93	0.177291	0.0861252	0.289851	24.6	24.6	24.6	0
94	-0.298646	-0.599868	0.0513908	58.9375	58.9375	58.9375	0
95	-0.339638	-0.756652	-0.0479623	58.9375	58.9375	58.9375	0
96	-0.174367	-0.462807	0.090349	58.9375	58.9375	58.9375	0
97	0.495143	0.492807	0.496805	39.2105	39.2105	39.2105	0
98	0.484614	0.477357	0.490416	63.4706	63.4706	63.4706	0
99	0.210708	0.0558744	0.362626	63.4706	63.4706	63.4706	1
100	-0.0534273	-0.0791242	-0.0351423	54.1176	54.1176	54.1176	1
101	0.0873152	-0.0425793	0.220355	54.1176	54.1176	54.1176	0
102	-0.0485703	-0.0719311	-0.0319475	54.1176	54.1176	54.1176	0
103	-0.054306	-0.0935104	0.0167206	54.1176	54.1176	54.1176	1
104	0.490286	0.485614	0.49361	54.1176	54.1176	54.1176	0
105	0.495143	0.492807	0.496805	54.1176	54.1176	54.1176	0
106	0.480572	0.471228	0.487221	70.0588	70.0588	70.0588	0
107	-0.118882	-0.184373	-0.0643048	70.0588	70.0588	70.0588	0
108	-0.0194281	-0.0287724	-0.012779	54.7778	54.7778	54.7778	1
109	-0.0534273	-0.0791242	-0.0351423	54.7778	54.7778	54.7778	1
110	-0.0388562	-0.0575449	-0.025558	54.7778	54.7778	54.7778	1
111	-0.0291422	-0.0431586	-0.0191685	54.7778	54.7778	54.7778	1
112	0.0140304	-0.0215793	0.0870646	14.375	14.375	14.375	0
113	-0.00485703	-0.00719311	-0.00319475	14.375	14.375	14.375	0
114	0.495143	0.492807	0.496805	14.375	14.375	14.375	0
115	-0.0145711	-0.0215793	-0.00958426	14.375	14.375	14.375	1
116	-0.034194	-0.102971	-0.0159738	14.375	14.375	14.375	1
117	-0.0194281	-0.0287724	-0.012779	14.375	14.375	14.375	1
118	-0.0437132	-0.064738	-0.0287528	14.375	14.375	14.375	0
119	-0.0145711	-0.0215793	-0.00958426	14.375	14.375	14.375	0
120	-0.0145711	-0.0215793	-0.00958426	14.375	14.375	14.375	0
121	-0.00971405	-0.0143862	-0.00638951	14.375	14.375	14.375	1
122	-0.504857	-0.507193	-0.503195	46	46	46	1
123	-0.0437132	-0.064738	-0.0287528	46	46	46	1
124	-0.504857	-0.507193	-0.503195	46	46	46	1
125	0.422811	0.30148	0.484026	63.75	63.75	63.75	0
126	0.490286	0.485614	0.49361	55.8235	55.8235	55.8235	0
127	0.490286	0.485614	0.49361	52.5882	52.5882	52.5882	0
128	-0.0631413	-0.0935104	-0.0415318	34.8333	34.8333	34.8333	1
129	-0.0582843	-0.0863173	-0.0383371	34.8333	34.8333	34.8333	1
130	-0.0971405	-0.143862	-0.0638951	34.8333	34.8333	34.8333	0
131	0.495143	0.492807	0.496805	34.8333	34.8333	34.8333	0
132	-0.0534273	-0.0791242	-0.0351423	34.8333	34.8333	34.8333	1
133	-0.0534273	-0.0791242	-0.0351423	34.8333	34.8333	34.8333	1
134	-0.0777124	-0.11509	-0.0511161	34.8333	34.8333	34.8333	1
135	-0.0582843	-0.0863173	-0.0383371	34.8333	34.8333	34.8333	1
136	-0.130612	-0.204719	0.0563378	29.2222	29.2222	29.2222	1
137	-0.0242851	-0.0359655	-0.0159738	29.2222	29.2222	29.2222	1
138	-0.0626887	-0.0963181	0.0118929	29.2222	29.2222	29.2222	1
139	-0.0242851	-0.0359655	-0.0159738	29.2222	29.2222	29.2222	1
140	0.490286	0.485614	0.49361	44.4737	44.4737	44.4737	1
141	0.470022	0.299875	0.496805	44.4737	44.4737	44.4737	0
142	0.490286	0.485614	0.49361	16.0526	16.0526	16.0526	0

[truncated: 2 more sheets: draw_fig_rand_grid, draw_fig_rand_points]
