# Supplementary material for: People use fast and flat simulation to reason about new games
Source: Nature. 2026 Jul 15;655(8123):598–607. doi: 10.1038/s41586-026-10722-1 (PMC13372689; doi:10.1038/s41586-026-10722-1)
Supplement: Supplementary file 3 — Data files associated with the main figures and extended data figures. [file 41586_2026_10722_MOESM3_ESM.zip › figure-files-proof/full_partial_vary_k.xlsx]

## Sheet: ours_full_vary_k_stats
Unnamed: 0	k	rmse	rmse_err_low	rmse_err_high	wdist	wdist_err_low	wdist_err_high
0	2	0.223306	0.017546	0.0175001	0.138462	0.0213003	0.0202479
1	3	0.145711	0.0126205	0.0132873	0.088964	0.0122064	0.0132413
2	4	0.115971	0.00920585	0.0101921	0.0464609	0.00843013	0.0102684
3	5	0.105192	0.00686025	0.00704133	0.0268575	0.00648298	0.00728291
4	6	0.101734	0.00546479	0.0058367	0.0218821	0.0052293	0.00571963
5	7	0.101357	0.00466588	0.00482306	0.02727	0.00543024	0.00603575
6	8	0.102238	0.00402787	0.00405615	0.0329438	0.00551356	0.0051614
7	9	0.103741	0.00366992	0.00343014	0.0373469	0.00443016	0.00439555
8	10	0.105259	0.00325343	0.00337863	0.0422789	0.0044909	0.00449736
9	20	0.116498	0.00191205	0.00169191	0.0687132	0.00289823	0.00295378
10	50	0.126003	0.000773624	0.000740562	0.0758351	1.59918e-06	1.59918e-06

## Sheet: ours_full_vary_k_individ_stats
Unnamed: 0	k	main_scatter	bars
0	2	[[array([0.05008875, 0.1012825 , 0.002615 , 0. , 0. , 0. , 0. , 0. , 0. , 0.0140275 , 0.4802275 , 0.32855 , 0.4416175 , 0.3957475 , 0.06839 , 0.2780125 , 0.47953 , 0.4656175 , 0.46798687, 0.4680075 , 0.36256 , 0.467295 , 0.43821562, 0.42108 , 0.12291375, 0.1628975 , 0.3964525 , 0.43204875, 0.00589875, 0. , 0. , 0. , 0. , 0. , 0.45489 , 0.3952625 , 0.4626175 , 0.4013825 , 0.26819125, 0.21821812, 0…	[[[0.0, 0.0, 0.012169531249999982, 0.08176276041666668, 0.14443557291666662, 0.2486781249999999, 0.3202672395833335, 0.38102104166666684, 0.44195093749999975, 0.4695429807692305], array([0.06270785, 0.02300637, 0.05406623, 0.11369623, 0.07826373, 0.11894417, 0.11451723, 0.1283648 , 0.14653681, 0.09719215]), array([0.1043712 , 0.02328276, 0.08173971, 0.08299589, 0.05681059, 0.08830176, 0.04995909,…
1	3	[[array([0.03457778, 0.06798694, 0.001405 , 0. , 0. , 0. , 0. , 0. , 0. , 0.00932667, 0.31795667, 0.21828556, 0.29203222, 0.26296778, 0.04746556, 0.18211111, 0.31338889, 0.31229333, 0.31424583, 0.31292667, 0.24243889, 0.31207333, 0.29280694, 0.27569972, 0.08175833, 0.10763389, 0.26172972, 0.28926167, 0.00424111, 0. , 0. , 0. , 0. , 0. , 0.30192444, 0.26139778, 0.31461444, 0.26278444, 0.17879472, …	[[[0.0, 0.0, 0.00791127314814811, 0.055025069444444304, 0.09711083333333342, 0.1656061574074075, 0.215123101851852, 0.25260180555555584, 0.2943642824074077, 0.3128149572649575], array([0.06389517, 0.02181904, 0.05406623, 0.11369623, 0.07826373, 0.11894417, 0.1169894 , 0.12589263, 0.14653681, 0.09719215]), array([0.10403492, 0.02269518, 0.08173971, 0.08299589, 0.05681059, 0.08830176, 0.04721368, 0…
2	4	[[array([0.02522734, 0.05153234, 0.00121359, 0. , 0. , 0. , 0. , 0. , 0. , 0.00713875, 0.23304687, 0.1658675 , 0.22354375, 0.19636625, 0.03497062, 0.13748188, 0.23352625, 0.23513125, 0.23505141, 0.23474875, 0.18253312, 0.23433438, 0.21792906, 0.21040813, 0.06027031, 0.08193984, 0.19980953, 0.21886516, 0.00297266, 0. , 0. , 0. , 0. , 0. , 0.23031313, 0.19862313, 0.23527313, 0.20333062, 0.13516422,…	[[[0.0, 0.0, 0.005911757812499991, 0.04127037760416663, 0.0721526822916667, 0.12442471354166666, 0.15949695312499998, 0.19074805989583335, 0.22101684895833332, 0.23369528846153848], array([0.06270785, 0.02300637, 0.05406623, 0.11369623, 0.07826373, 0.11894417, 0.11451723, 0.1283648 , 0.14653681, 0.09719215]), array([0.1043712 , 0.02328276, 0.08173971, 0.08299589, 0.05681059, 0.08830176, 0.0499590…
3	5	[[array([0.0197414, 0.0416996, 0.0009772, 0. , 0. , 0. , 0. , 0. , 0. , 0.0058356, 0.1878332, 0.1319732, 0.1762668, 0.156792 , 0.027104 , 0.1101948, 0.191922 , 0.1866876, 0.1898646, 0.186346 , 0.1450248, 0.1862804, 0.1765733, 0.1693074, 0.0493049, 0.066201 , 0.1580852, 0.1737694, 0.0024063, 0. , 0. , 0. , 0. , 0. , 0.1827964, 0.1601124, 0.1864664, 0.1629784, 0.1099299, 0.087476 , 0. , 0.0182504, …	[[[0.0, 0.0, 0.004745041666666671, 0.032719916666666626, 0.057781691666666635, 0.0997318666666666, 0.1279909416666665, 0.15234848333333337, 0.1765229833333334, 0.1871909846153847], array([0.06250888, 0.02301025, 0.05426131, 0.11369623, 0.07826373, 0.12108239, 0.11237902, 0.1283648 , 0.14653681, 0.09719215]), array([0.10423431, 0.02430566, 0.08163859, 0.08299589, 0.05681059, 0.08824824, 0.04977232…
4	6	[[array([0.01678667, 0.03459889, 0.00080312, 0. , 0. , 0. , 0. , 0. , 0. , 0.00475833, 0.15774778, 0.10883056, 0.14824722, 0.12909194, 0.02282222, 0.09206444, 0.16049861, 0.15714028, 0.15667319, 0.15497111, 0.11942722, 0.15731389, 0.14635778, 0.14088486, 0.04087736, 0.05485632, 0.13352236, 0.14678361, 0.00193174, 0. , 0. , 0. , 0. , 0. , 0.14998139, 0.13527278, 0.15793667, 0.13504861, 0.09065944,…	[[[0.0, 0.0, 0.0040140393518518355, 0.027210625, 0.04820328124999998, 0.08323792824074079, 0.10686725694444454, 0.12714919560185187, 0.14716668402777777, 0.1566840438034188], array([0.06250888, 0.02301025, 0.05426131, 0.11369623, 0.07826373, 0.11894417, 0.11451723, 0.1283648 , 0.14653681, 0.09719215]), array([0.10423431, 0.02430566, 0.08163859, 0.08299589, 0.05681059, 0.08830176, 0.04995909, 0.09…
5	7	[[array([0.01416622, 0.02961388, 0.00064056, 0. , 0. , 0. , 0. , 0. , 0. , 0.00406796, 0.13451224, 0.09259347, 0.12640041, 0.11126735, 0.01975551, 0.08044714, 0.13387102, 0.13369265, 0.13066796, 0.1330951 , 0.10232184, 0.13179898, 0.12622092, 0.11885036, 0.0347625 , 0.04616974, 0.11275214, 0.12148429, 0.00169638, 0. , 0. , 0. , 0. , 0. , 0.12850204, 0.1135349 , 0.13425633, 0.11616449, 0.07685694,…	[[[0.0, 0.0, 0.0034461692176870687, 0.023530505952380973, 0.041339676870748285, 0.07103093537414963, 0.09137445578231289, 0.10872809948979593, 0.12574545493197284, 0.1331329827315542], array([0.05964858, 0.02654384, 0.05358803, 0.11369623, 0.07826373, 0.11319127, 0.12027014, 0.12992368, 0.14113502, 0.10073944]), array([0.10525179, 0.0237482 , 0.08200864, 0.08299589, 0.05681059, 0.0850439 , 0.0551…
6	8	[[array([0.01265047, 0.02541945, 0.00055504, 0. , 0. , 0. , 0. , 0. , 0. , 0.00369891, 0.11842422, 0.080825 , 0.10983766, 0.09833719, 0.01676609, 0.06757078, 0.11858938, 0.11560094, 0.11464531, 0.11461859, 0.08990438, 0.11629906, 0.10671727, 0.10454781, 0.03059309, 0.04130914, 0.09996066, 0.10695977, 0.00147219, 0. , 0. , 0. , 0. , 0. , 0.11228781, 0.10204891, 0.11833344, 0.10254516, 0.06629277, …	[[[0.0, 0.0, 0.0030158723958333294, 0.02048254231770832, 0.03637784830729169, 0.062291777343750014, 0.08016843098958334, 0.09559232421875002, 0.10904671874999998, 0.11657109675480773], array([0.06270785, 0.02300637, 0.05406623, 0.11369623, 0.07826373, 0.11894417, 0.11451723, 0.1283648 , 0.14653681, 0.09719215]), array([0.1043712 , 0.02328276, 0.08173971, 0.08299589, 0.05681059, 0.08830176, 0.0499…
7	9	[[array([0.01118306, 0.02268444, 0.00051759, 0. , 0. , 0. , 0. , 0. , 0. , 0.00311198, 0.10574654, 0.07364173, 0.09821691, 0.08901642, 0.01508877, 0.06090975, 0.10822074, 0.10400556, 0.10491302, 0.10421457, 0.08071037, 0.10361765, 0.09562012, 0.09240355, 0.02681367, 0.03704457, 0.08894025, 0.09592472, 0.00129506, 0. , 0. , 0. , 0. , 0. , 0.09965556, 0.08991494, 0.1051337 , 0.08937432, 0.06026182,…	[[[0.0, 0.0, 0.00262649948559671, 0.018225012860082327, 0.03200651491769548, 0.055184050925925925, 0.07123632458847735, 0.08500231481481481, 0.09757630658436216, 0.1043592948717949], array([0.06250888, 0.01739687, 0.05987469, 0.11369623, 0.07826373, 0.11894417, 0.11451723, 0.1283648 , 0.14653681, 0.09719215]), array([0.10423431, 0.01713468, 0.0809207 , 0.08299589, 0.05681059, 0.08830176, 0.049959…
8	10	[[array([0.01008385, 0.02047795, 0.0004548 , 0. , 0. , 0. , 0. , 0. , 0. , 0.0027758 , 0.0951008 , 0.0668834 , 0.0885151 , 0.0794322 , 0.0137219 , 0.0550006 , 0.0950546 , 0.0936094 , 0.09120158, 0.0918761 , 0.0727562 , 0.0957563 , 0.0877787 , 0.0833319 , 0.0241907 , 0.0322907 , 0.08083248, 0.08603143, 0.0011295 , 0. , 0. , 0. , 0. , 0. , 0.0906263 , 0.0809413 , 0.0943703 , 0.0815041 , 0.0535942 ,…	[[[0.0, 0.0, 0.002367004166666668, 0.016354095833333308, 0.028822381249999984, 0.049689852083333326, 0.06445562916666665, 0.07654821041666666, 0.08782169375000003, 0.09367445192307694], array([0.06250888, 0.0237965 , 0.05347506, 0.11369623, 0.07826373, 0.11894417, 0.1169894 , 0.12589263, 0.14653681, 0.09719215]), array([0.10423431, 0.02381127, 0.08207651, 0.08299589, 0.05681059, 0.08830176, 0.047…
9	20	[[array([0.00502491, 0.01008506, 0.00024274, 0. , 0. , 0. , 0. , 0. , 0. , 0.0014329 , 0.0477488 , 0.03269027, 0.04437055, 0.03939745, 0.0068738 , 0.0270025 , 0.04750363, 0.04638167, 0.04681795, 0.04694123, 0.0367878 , 0.04724733, 0.04429736, 0.04192587, 0.01233457, 0.01647743, 0.03971906, 0.04364351, 0.0005944 , 0. , 0. , 0. , 0. , 0. , 0.04526198, 0.04085868, 0.04744508, 0.04074875, 0.02659548,…	[[[0.0, 0.0, 0.001190078124999999, 0.008194951562499995, 0.014530425000000005, 0.024773323958333333, 0.03229271458333334, 0.03829561197916667, 0.044053215625000024, 0.04708062884615386], array([0.0171633 , 0.06828533, 0.0543318 , 0.11369623, 0.07826373, 0.11894417, 0.11451723, 0.1283648 , 0.14653681, 0.09719215]), array([0.02307607, 0.10198297, 0.08160328, 0.08299589, 0.05681059, 0.08830176, 0.04…
10	50	[[array([2.0090860e-03, 4.1155850e-03, 9.2927000e-05, 0.0000000e+00, 0.0000000e+00, 0.0000000e+00, 0.0000000e+00, 0.0000000e+00, 0.0000000e+00, 5.6917600e-04, 1.9005396e-02, 1.3096076e-02, 1.7692348e-02, 1.5783952e-02, 2.7408480e-03, 1.1014268e-02, 1.8919532e-02, 1.8621596e-02, 1.8743128e-02, 1.8547240e-02, 1.4550064e-02, 1.8826516e-02, 1.7581976e-02, 1.6671907e-02, 4.7952760e-03, 6.4761550e-03, …	[[[0.0, 0.0, 0.0004785390000000007, 0.003279735749999999, 0.005806515583333334, 0.009925402999999998, 0.012849282666666663, 0.015294272666666664, 0.017720800999999994, 0.018760344384615386], array([0.06389517, 0.02181904, 0.05406623, 0.11369623, 0.07826373, 0.12108239, 0.11237902, 0.12992368, 0.13423551, 0.10710822]), array([0.10403492, 0.02269518, 0.08173971, 0.08299589, 0.05681059, 0.08824824, …

## Sheet: ours_vary_k_stats
Unnamed: 0	k	rmse	rmse_err_low	rmse_err_high	wdist	wdist_err_low	wdist_err_high
0	2	0.143991	0.015183	0.014682	0.0864103	0.0146692	0.0147348
1	3	0.0993755	0.00963743	0.0100466	0.0361421	0.0084266	0.00862322
2	4	0.0897763	0.0066277	0.00659751	0.0157611	0.00462491	0.00548582
3	5	0.0908506	0.00561924	0.00554091	0.0234724	0.00639579	0.00565043
4	6	0.0940605	0.0046167	0.00412167	0.0339332	0.00521376	0.00525558
5	7	0.0974521	0.00429965	0.0039675	0.0424514	0.00481923	0.00485278
6	8	0.100641	0.00347757	0.0033945	0.0491777	0.00445336	0.00392978
7	9	0.103433	0.00351157	0.00317424	0.053504	0.00383919	0.00406278
8	10	0.105855	0.00284385	0.00281301	0.0574601	0.00384359	0.00356699
9	20	0.118428	0.0016424	0.00153076	0.0738674	0.00160088	0.00147551
10	50	0.127064	0.000632087	0.000591842	0.0758367	0	0

## Sheet: ours_vary_k_individ_stats
Unnamed: 0	k	main_scatter	bars
0	2	[[array([0.0278775 , 0.11923625, 0.00222688, 0. , 0. , 0. , 0. , 0. , 0. , 0.0229475 , 0.23131187, 0.29514312, 0.40775625, 0.36048 , 0.10821438, 0.25949062, 0.0813275 , 0.40702187, 0.38425 , 0.38422312, 0.34948062, 0.38196062, 0.02672 , 0.3112875 , 0.08630625, 0.11494875, 0.29926687, 0.3165675 , 0.00943312, 0. , 0. , 0. , 0. , 0. , 0.43614562, 0.38498812, 0.400295 , 0.36561062, 0.21125188, 0.1635…	[[[0.0, 9.458333333333328e-05, 0.016056614583333306, 0.0625100520833332, 0.09401088541666669, 0.1406050520833333, 0.2192964583333333, 0.2751378124999999, 0.3177599479166665, 0.38257110576923054], array([0.02161439, 0.02429966, 0.02519446, 0.07660946, 0.09936006, 0.11214798, 0.1395522 , 0.14164461, 0.13475682, 0.15712178]), array([0.02448373, 0.02200732, 0.04262919, 0.07002859, 0.10500176, 0.07497…
1	3	[[array([0.01825389, 0.07867556, 0.00146639, 0. , 0. , 0. , 0. , 0. , 0. , 0.01380583, 0.15222194, 0.19965944, 0.2698875 , 0.23777111, 0.07125889, 0.1759125 , 0.054785 , 0.2724125 , 0.25582806, 0.25624167, 0.23250361, 0.25266111, 0.01757194, 0.21026611, 0.05806806, 0.07748944, 0.19707667, 0.20848889, 0.00593667, 0. , 0. , 0. , 0. , 0. , 0.29475694, 0.25484639, 0.26728833, 0.24556556, 0.1419225 , …	[[[0.0, 7.118055555555576e-05, 0.010514328703703654, 0.041855601851851894, 0.06270025462962973, 0.09453863425925933, 0.14709203703703702, 0.18339925925925918, 0.21127673611111109, 0.25478354700854705], array([0.02161439, 0.02429966, 0.02519446, 0.07660946, 0.08941772, 0.12509257, 0.11941021, 0.15151371, 0.11280552, 0.18409587]), array([0.02448373, 0.02200732, 0.04262919, 0.07002859, 0.10764058, 0…
2	4	[[array([0.01343625, 0.05940203, 0.00111078, 0. , 0. , 0. , 0. , 0. , 0. , 0.01042875, 0.11437094, 0.1477575 , 0.2029525 , 0.1787125 , 0.05408672, 0.1339875 , 0.03950906, 0.20299141, 0.19046531, 0.18967859, 0.1762625 , 0.18715891, 0.01312484, 0.15625359, 0.04189844, 0.05773266, 0.14652875, 0.15822109, 0.00480375, 0. , 0. , 0. , 0. , 0. , 0.22015141, 0.19608 , 0.19951531, 0.18308672, 0.10474703, 0…	[[[0.0, 4.903645833333334e-05, 0.008025872395833326, 0.03139588541666667, 0.046866692708333345, 0.07070697916666667, 0.11027212239583335, 0.1375980598958333, 0.15790932291666668, 0.1910990144230769], array([0.02161439, 0.02429966, 0.02519446, 0.06645501, 0.1095145 , 0.11515024, 0.11941021, 0.15581125, 0.10850799, 0.18409587]), array([0.02448373, 0.02200732, 0.04262919, 0.06942135, 0.10218505, 0.0…
3	5	[[array([0.010804 , 0.0465299, 0.0009085, 0. , 0. , 0. , 0. , 0. , 0. , 0.0082161, 0.0927961, 0.1187275, 0.1618674, 0.142344 , 0.0420263, 0.1057603, 0.0323024, 0.1629966, 0.1554147, 0.1513596, 0.138048 , 0.1512654, 0.0104476, 0.1252234, 0.034585 , 0.0464434, 0.1187313, 0.1239656, 0.003726 , 0. , 0. , 0. , 0. , 0. , 0.1744062, 0.153789 , 0.1601222, 0.145017 , 0.0832551, 0.0665664, 0. , 0.0221416, …	[[[0.0, 4.270833333333348e-05, 0.006381499999999984, 0.02496821666666663, 0.03752103333333331, 0.05641060833333331, 0.08810929999999999, 0.10996845833333334, 0.12638739999999993, 0.15273586153846155], array([0.02161439, 0.02429966, 0.02519446, 0.07660946, 0.09936006, 0.11515024, 0.12250135, 0.15330064, 0.11016793, 0.18202773]), array([0.02448373, 0.02200732, 0.04262919, 0.07002859, 0.10500176, 0.…
4	6	[[array([0.00896278, 0.03906215, 0.00080319, 0. , 0. , 0. , 0. , 0. , 0. , 0.00704257, 0.07723396, 0.09981958, 0.13383764, 0.11799819, 0.03563188, 0.08796187, 0.02707 , 0.1381666 , 0.12690326, 0.12808708, 0.1164934 , 0.12625701, 0.00884 , 0.10532167, 0.02838813, 0.03889063, 0.09670576, 0.10444944, 0.00314597, 0. , 0. , 0. , 0. , 0. , 0.14610625, 0.12983486, 0.13395493, 0.1213291 , 0.0698441 , 0.0…	[[[0.0, 3.2019675925925893e-05, 0.005348159722222227, 0.020876140046296312, 0.031278744212962964, 0.046946284722222224, 0.07331987268518514, 0.09132875578703702, 0.10555416666666671, 0.1273329273504274], array([0.02161439, 0.02429966, 0.02519446, 0.06645501, 0.1095145 , 0.11515024, 0.11941021, 0.15151371, 0.11280552, 0.18409587]), array([0.02448373, 0.02200732, 0.04262919, 0.06942135, 0.10218505,…
5	7	[[array([0.00771235, 0.0342675 , 0.00070092, 0. , 0. , 0. , 0. , 0. , 0. , 0.00601832, 0.06631801, 0.08474806, 0.11743811, 0.10207276, 0.03052755, 0.07466378, 0.02299342, 0.11924985, 0.11215372, 0.10918806, 0.09904566, 0.1082002 , 0.00766056, 0.08958648, 0.02441811, 0.03238648, 0.08455056, 0.09129612, 0.00270051, 0. , 0. , 0. , 0. , 0. , 0.12746265, 0.10873245, 0.11546786, 0.10438969, 0.0605551 ,…	[[[0.0, 2.7559523809523827e-05, 0.004596041666666662, 0.01790453656462584, 0.026662406462585015, 0.04035509353741495, 0.06279464285714284, 0.07863197278911566, 0.09045784863945579, 0.10977944662480381], array([0.02161439, 0.02429966, 0.02519446, 0.07660946, 0.09936006, 0.11214798, 0.12241247, 0.15151371, 0.14202745, 0.15712178]), array([0.02448373, 0.02200732, 0.04262919, 0.07002859, 0.10500176, …
6	8	[[array([0.00682887, 0.02934113, 0.00057648, 0. , 0. , 0. , 0. , 0. , 0. , 0.00521375, 0.05748152, 0.07435918, 0.10113199, 0.08741961, 0.02638238, 0.06680004, 0.02005695, 0.10167801, 0.09671211, 0.09516316, 0.0863057 , 0.09540227, 0.00641066, 0.0786452 , 0.02117855, 0.02915918, 0.0738391 , 0.07846434, 0.00225762, 0. , 0. , 0. , 0. , 0. , 0.11155848, 0.09378875, 0.10005316, 0.09182418, 0.05190043,…	[[[0.0, 2.625651041666656e-05, 0.003972819010416667, 0.015696295572916668, 0.023291490885416658, 0.03529230468750002, 0.055032389322916646, 0.06855953776041672, 0.0790688899739583, 0.09542149939903845], array([0.02161439, 0.02429966, 0.02519446, 0.06645501, 0.1095145 , 0.11214798, 0.12241247, 0.15209425, 0.11222499, 0.18409587]), array([0.02448373, 0.02200732, 0.04262919, 0.06942135, 0.10218505, …
7	9	[[array([0.00612386, 0.02612648, 0.00052414, 0. , 0. , 0. , 0. , 0. , 0. , 0.00461593, 0.05174028, 0.06675185, 0.09127173, 0.07760636, 0.02369645, 0.05827043, 0.01803985, 0.09223235, 0.08577796, 0.08538556, 0.07783664, 0.08268478, 0.00569367, 0.06993472, 0.01962818, 0.02512941, 0.0657658 , 0.06850377, 0.00205259, 0. , 0. , 0. , 0. , 0. , 0.09781617, 0.08508015, 0.08958836, 0.08081052, 0.04568225,…	[[[0.0, 2.1069958847736762e-05, 0.003536085390946501, 0.013894719650205762, 0.020746424897119344, 0.031249632201646088, 0.04871586419753085, 0.060974179526748974, 0.07054685442386831, 0.0850564245014245], array([0.02161439, 0.02429966, 0.02519446, 0.07660946, 0.09936006, 0.11515024, 0.11941021, 0.15151371, 0.14202745, 0.15712178]), array([0.02448373, 0.02200732, 0.04262919, 0.07002859, 0.10500176…
8	10	[[array([0.00545725, 0.02373605, 0.00048488, 0. , 0. , 0. , 0. , 0. , 0. , 0.0041954 , 0.04549368, 0.05950563, 0.08292445, 0.07000268, 0.02156497, 0.05271288, 0.01613667, 0.08162395, 0.0762176 , 0.07750257, 0.0698738 , 0.0761489 , 0.00509342, 0.06269843, 0.0172744 , 0.02298233, 0.0591329 , 0.06163732, 0.00190332, 0. , 0. , 0. , 0. , 0. , 0.0868239 , 0.07752712, 0.08059778, 0.07165125, 0.04191053,…	[[[0.0, 2.0464583333333435e-05, 0.0031996479166666587, 0.012475520833333332, 0.018724160416666653, 0.028264824999999997, 0.04392576666666668, 0.05490350833333336, 0.06323045625000004, 0.07640983076923079], array([0.02161439, 0.02429966, 0.02519446, 0.07660946, 0.08941772, 0.12209031, 0.12550361, 0.14900311, 0.14144691, 0.15712178]), array([0.02448373, 0.02200732, 0.04262919, 0.07002859, 0.1076405…
9	20	[[array([0.00269508, 0.01198346, 0.00023149, 0. , 0. , 0. , 0. , 0. , 0. , 0.00205798, 0.02251543, 0.03027266, 0.04026998, 0.03504758, 0.01068554, 0.02621361, 0.00805869, 0.04030248, 0.03865694, 0.03830766, 0.03484013, 0.03823677, 0.00263162, 0.03127557, 0.00847 , 0.01162997, 0.02972087, 0.03145288, 0.00094139, 0. , 0. , 0. , 0. , 0. , 0.04369798, 0.03805922, 0.04014085, 0.03599831, 0.02091746, 0…	[[[0.0, 9.921875000000079e-06, 0.0015887557291666653, 0.006251637500000001, 0.009362305729166673, 0.014134486458333333, 0.021946700520833338, 0.027472448958333326, 0.031761742187500004, 0.038087551442307695], array([0.02161439, 0.02429966, 0.02519446, 0.07660946, 0.09936006, 0.11515024, 0.12450008, 0.14642384, 0.11280552, 0.18409587]), array([0.02448373, 0.02200732, 0.04262919, 0.07002859, 0.1050…
10	50	[[array([1.0770570e-03, 4.7762440e-03, 9.4886000e-05, 0.0000000e+00, 0.0000000e+00, 0.0000000e+00, 0.0000000e+00, 0.0000000e+00, 0.0000000e+00, 8.3783400e-04, 9.1415160e-03, 1.1912902e-02, 1.6503130e-02, 1.3944181e-02, 4.2399600e-03, 1.0627431e-02, 3.2307990e-03, 1.6304962e-02, 1.5280378e-02, 1.5046911e-02, 1.3810250e-02, 1.5304620e-02, 1.0342050e-03, 1.2534051e-02, 3.3782810e-03, 4.6771290e-03, …	[[[0.0, 4.012250000000037e-06, 0.000640415166666667, 0.002507589083333333, 0.0037235132499999998, 0.005652779749999999, 0.0088397335, 0.011043490833333334, 0.012643936249999996, 0.015303865999999996], array([0.02161439, 0.02429966, 0.02519446, 0.06645501, 0.1095145 , 0.11515024, 0.12250135, 0.14842257, 0.115046 , 0.18202773]), array([0.02448373, 0.02200732, 0.04262919, 0.06942135, 0.10218505, 0.0…
