# Supplementary material for: People use fast and flat simulation to reason about new games
Source: Nature. 2026 Jul 15;655(8123):598–607. doi: 10.1038/s41586-026-10722-1 (PMC13372689; doi:10.1038/s41586-026-10722-1)
Supplement: Supplementary file 3 — Data files associated with the main figures and extended data figures. [file 41586_2026_10722_MOESM3_ESM.zip › figure-files-proof/play_watch_draw.xlsx]

## Sheet: admixture_games_played
Unnamed: 0	entry_id	tot_lik	ours	expert	random
8	3.0*3.0*3 pieces in a row loses.	-1.63392	0.0062987	9.25186e-18	0.993701
32	7.0*7.0*4 pieces in a row loses.	-3.50962	0.0455531	0.0255623	0.928885
13	4.0*4.0*3 pieces in a row loses.	-2.38538	0.0497196	0.0144481	0.935832
22	5.0*5.0*3 pieces in a row loses.	-2.8509	0.136264	0.00162615	0.86211
11	3.0*3.0*3 pieces in a row wins. The second player can place 2 pieces as their first move, while the first player can only place 1 piece as their first move.	-1.20199	0.405846	0.343263	0.250891
9	3.0*3.0*3 pieces in a row wins.	-1.12835	0.427216	0.377483	0.195301
20	5.0*10.0*5 pieces in a row wins.	-2.80805	0.455959	0.103176	0.440865
14	4.0*4.0*3 pieces in a row wins. However, a player can only win by making a diagonal row. Horizontal and vertical rows do not count.	-1.93659	0.479415	0.248239	0.272345
29	5.0*5.0*Each player needs 3 pieces in a row to win. The first player can only win by making a diagonal row, but the second player does not have this restriction.	-2.46054	0.4964	0.196403	0.307197
15	4.0*4.0*3 pieces in a row wins. However, a player cannot win by making a diagonal row. Only horizontal and vertical rows count.	-1.97697	0.54192	0.0959585	0.362121
37	7.0*7.0*4 pieces in a row wins. The second player can place 2 pieces as their first move, while the first player can only place 1 piece as their first move.	-2.86351	0.562291	0.13719	0.300519
5	10.0*10.0*Each player needs 5 pieces in a row to win. The first player cannot win by making a diagonal row (only horizontal and vertical rows count), but the second player does not have this restriction.	-3.35319	0.571311	0.0927988	0.33589
16	4.0*6.0*4 pieces in a row wins.	-2.00097	0.605609	0.158117	0.236274
24	5.0*5.0*4 pieces in a row wins.	-2.07849	0.606996	0.172424	0.22058
28	5.0*5.0*4 pieces in a row wins. The second player can place 2 pieces as their first move, while the first player can only place 1 piece as their first move.	-2.26141	0.623191	0.00665837	0.370151
0	1.0*10.0*3 pieces in a row wins.	-1.16904	0.65881	0.222468	0.118722
30	5.0*5.0*Each player needs 3 pieces in a row to win. The first player cannot win by making a diagonal row (only horizontal and vertical rows count), but the second player does not have this restriction.	-2.33202	0.665979	0.148628	0.185393
21	5.0*5.0*2 pieces in a row wins.	-2.34498	0.67946	0.275174	0.0453658
39	7.0*7.0*Each player needs 4 pieces in a row to win. The first player cannot win by making a diagonal row (only horizontal and vertical rows count), but the second player does not have this restriction.	-2.48318	0.697247	0.103232	0.199521
17	4.0*6.0*5 pieces in a row wins.	-2.29875	0.713214	0.0138153	0.272971
6	2.0*5.0*3 pieces in a row wins.	-1.36083	0.728336	0.153077	0.118586
3	10.0*10.0*5 pieces in a row wins.	-3.16444	0.732016	0.0249644	0.24302
4	10.0*10.0*Each player needs 5 pieces in a row to win. The first player can only win by making a diagonal row, but the second player does not have this restriction.	-3.13138	0.734657	0.0313071	0.234036
27	5.0*5.0*4 pieces in a row wins. The first player can place 2 pieces as their first move, while the second player can only place 1 piece as their first move.	-1.85207	0.762559	0.09223	0.145211
12	3.0*3.0*The first player needs 3 pieces in a row to win, but the second player only needs 2 pieces in a row to win.	-1.67872	0.764138	0.0845139	0.151348
18	4.0*9.0*4 pieces in a row wins.	-2.13273	0.766252	0.03604	0.197708
34	7.0*7.0*4 pieces in a row wins. However, a player can only win by making a diagonal row. Horizontal and vertical rows do not count.	-2.53974	0.778643	0.101719	0.119637
19	5.0*10.0*4 pieces in a row wins.	-2.47597	0.779286	0.0408383	0.179876
35	7.0*7.0*4 pieces in a row wins. However, a player cannot win by making a diagonal row. Only horizontal and vertical rows count.	-2.422	0.788917	0.0415442	0.169539
2	10.0*10.0*4 pieces in a row wins.	-2.59146	0.789408	0.137079	0.0735139
25	5.0*5.0*4 pieces in a row wins. However, a player can only win by making a diagonal row. Horizontal and vertical rows do not count.	-2.08708	0.793241	0.047459	0.1593
23	5.0*5.0*3 pieces in a row wins.	-1.97735	0.794173	0.14143	0.064397
38	7.0*7.0*Each player needs 4 pieces in a row to win. The first player can only win by making a diagonal row, but the second player does not have this restriction.	-2.64986	0.795727	0.0492061	0.155067
31	5.0*5.0*The first player needs 4 pieces in a row to win, but the second player only needs 3 pieces in a row to win.	-2.32596	0.796886	0.0193467	0.183767
33	7.0*7.0*4 pieces in a row wins.	-2.50409	0.821588	0.0514748	0.126938
26	5.0*5.0*4 pieces in a row wins. However, a player cannot win by making a diagonal row. Only horizontal and vertical rows count.	-1.89139	0.837414	0.0512013	0.111385
10	3.0*3.0*3 pieces in a row wins. The first player can place 2 pieces as their first move, while the second player can only place 1 piece as their first move.	-1.28279	0.844213	0.060699	0.0950875
40	7.0*7.0*The first player needs 4 pieces in a row to win, but the second player only needs 3 pieces in a row to win.	-2.6043	0.867455	0.00173063	0.130814
36	7.0*7.0*4 pieces in a row wins. The first player can place 2 pieces as their first move, while the second player can only place 1 piece as their first move.	-2.24019	0.878627	0.0158775	0.105496
7	3.0*10.0*3 pieces in a row wins.	-2.10619	0.890139	0.0211631	0.0886975
1	10.0*10.0*3 pieces in a row wins.	-2.9672	0.927061	3.22983e-18	0.0729386

## Sheet: draw_fig_full_grid
EV	fun_think	prob
-0.509714	6.52632	0.953201
-0.509714	7.16806	0.952828
-0.509714	7.8098	0.952453
-0.509714	8.45154	0.952074
-0.509714	9.09329	0.951693
-0.509714	9.73503	0.951309
-0.509714	10.3768	0.950922
-0.509714	11.0185	0.950532
-0.509714	11.6603	0.950139
-0.509714	12.302	0.949743
-0.509714	12.9437	0.949345
-0.509714	13.5855	0.948943
-0.509714	14.2272	0.948538
-0.509714	14.869	0.94813
-0.509714	15.5107	0.947719
-0.509714	16.1525	0.947305
-0.509714	16.7942	0.946887
-0.509714	17.4359	0.946467
-0.509714	18.0777	0.946044
-0.509714	18.7194	0.945617
-0.509714	19.3612	0.945187
-0.509714	20.0029	0.944754
-0.509714	20.6447	0.944317
-0.509714	21.2864	0.943878
-0.509714	21.9281	0.943435
-0.509714	22.5699	0.942989
-0.509714	23.2116	0.942539
-0.509714	23.8534	0.942086
-0.509714	24.4951	0.94163
-0.509714	25.1368	0.94117
-0.509714	25.7786	0.940707
-0.509714	26.4203	0.940241
-0.509714	27.0621	0.939771
-0.509714	27.7038	0.939298
-0.509714	28.3456	0.938821
-0.509714	28.9873	0.93834
-0.509714	29.629	0.937856
-0.509714	30.2708	0.937369
-0.509714	30.9125	0.936878
-0.509714	31.5543	0.936383
-0.509714	32.196	0.935885
-0.509714	32.8378	0.935383
-0.509714	33.4795	0.934877
-0.509714	34.1212	0.934368
-0.509714	34.763	0.933855
-0.509714	35.4047	0.933339
-0.509714	36.0465	0.932818
-0.509714	36.6882	0.932294
-0.509714	37.33	0.931766
-0.509714	37.9717	0.931234
-0.509714	38.6134	0.930698
-0.509714	39.2552	0.930159
-0.509714	39.8969	0.929615
-0.509714	40.5387	0.929068
-0.509714	41.1804	0.928516
-0.509714	41.8222	0.927961
-0.509714	42.4639	0.927402
-0.509714	43.1056	0.926839
-0.509714	43.7474	0.926271
-0.509714	44.3891	0.9257
-0.509714	45.0309	0.925125
-0.509714	45.6726	0.924545
-0.509714	46.3144	0.923962
-0.509714	46.9561	0.923374
-0.509714	47.5978	0.922782
-0.509714	48.2396	0.922186
-0.509714	48.8813	0.921586
-0.509714	49.5231	0.920981
-0.509714	50.1648	0.920372
-0.509714	50.8065	0.919759
-0.509714	51.4483	0.919142
-0.509714	52.09	0.918521
-0.509714	52.7318	0.917895
-0.509714	53.3735	0.917264
-0.509714	54.0153	0.916629
-0.509714	54.657	0.91599
-0.509714	55.2987	0.915347
-0.509714	55.9405	0.914699
-0.509714	56.5822	0.914046
-0.509714	57.224	0.913389
-0.509714	57.8657	0.912728
-0.509714	58.5075	0.912062
-0.509714	59.1492	0.911391
-0.509714	59.7909	0.910716
-0.509714	60.4327	0.910036
-0.509714	61.0744	0.909352
-0.509714	61.7162	0.908663
-0.509714	62.3579	0.907969
-0.509714	62.9997	0.90727
-0.509714	63.6414	0.906567
-0.509714	64.2831	0.905859
-0.509714	64.9249	0.905146
-0.509714	65.5666	0.904429
-0.509714	66.2084	0.903707
-0.509714	66.8501	0.902979
-0.509714	67.4919	0.902247
-0.509714	68.1336	0.901511
-0.509714	68.7753	0.900769
-0.509714	69.4171	0.900022
-0.509714	70.0588	0.89927
-0.499564	6.52632	0.95134
-0.499564	7.16806	0.950954
-0.499564	7.8098	0.950564
-0.499564	8.45154	0.950172
-0.499564	9.09329	0.949776
-0.499564	9.73503	0.949378
-0.499564	10.3768	0.948977
-0.499564	11.0185	0.948572
-0.499564	11.6603	0.948165
-0.499564	12.302	0.947754
-0.499564	12.9437	0.947341
-0.499564	13.5855	0.946924
-0.499564	14.2272	0.946504
-0.499564	14.869	0.946081
-0.499564	15.5107	0.945655
-0.499564	16.1525	0.945226
-0.499564	16.7942	0.944793
-0.499564	17.4359	0.944357
-0.499564	18.0777	0.943918
-0.499564	18.7194	0.943476
-0.499564	19.3612	0.94303
-0.499564	20.0029	0.942581
-0.499564	20.6447	0.942129
-0.499564	21.2864	0.941673
-0.499564	21.9281	0.941214
-0.499564	22.5699	0.940752
-0.499564	23.2116	0.940286
-0.499564	23.8534	0.939817
-0.499564	24.4951	0.939344
-0.499564	25.1368	0.938868
-0.499564	25.7786	0.938388
-0.499564	26.4203	0.937904
-0.499564	27.0621	0.937418
-0.499564	27.7038	0.936927
-0.499564	28.3456	0.936433
-0.499564	28.9873	0.935935
-0.499564	29.629	0.935434
-0.499564	30.2708	0.934929
-0.499564	30.9125	0.934421
-0.499564	31.5543	0.933908
-0.499564	32.196	0.933392
-0.499564	32.8378	0.932872
-0.499564	33.4795	0.932349
-0.499564	34.1212	0.931821
-0.499564	34.763	0.93129
-0.499564	35.4047	0.930755
-0.499564	36.0465	0.930216
-0.499564	36.6882	0.929673
-0.499564	37.33	0.929127
-0.499564	37.9717	0.928576
-0.499564	38.6134	0.928022
-0.499564	39.2552	0.927463
-0.499564	39.8969	0.9269
-0.499564	40.5387	0.926334
-0.499564	41.1804	0.925763
-0.499564	41.8222	0.925189
-0.499564	42.4639	0.92461
-0.499564	43.1056	0.924027
-0.499564	43.7474	0.92344
-0.499564	44.3891	0.922849
-0.499564	45.0309	0.922253
-0.499564	45.6726	0.921654
-0.499564	46.3144	0.92105
-0.499564	46.9561	0.920442
-0.499564	47.5978	0.91983
-0.499564	48.2396	0.919213
-0.499564	48.8813	0.918592
-0.499564	49.5231	0.917967
-0.499564	50.1648	0.917338
-0.499564	50.8065	0.916704
-0.499564	51.4483	0.916065
-0.499564	52.09	0.915422
-0.499564	52.7318	0.914775
-0.499564	53.3735	0.914123
-0.499564	54.0153	0.913467
-0.499564	54.657	0.912806
-0.499564	55.2987	0.912141
-0.499564	55.9405	0.911471
-0.499564	56.5822	0.910797
-0.499564	57.224	0.910118
-0.499564	57.8657	0.909434
-0.499564	58.5075	0.908746
-0.499564	59.1492	0.908053
-0.499564	59.7909	0.907355
-0.499564	60.4327	0.906653
-0.499564	61.0744	0.905945
-0.499564	61.7162	0.905234
-0.499564	62.3579	0.904517
-0.499564	62.9997	0.903795
-0.499564	63.6414	0.903069
-0.499564	64.2831	0.902338
-0.499564	64.9249	0.901602
-0.499564	65.5666	0.900861
-0.499564	66.2084	0.900115
-0.499564	66.8501	0.899364
-0.499564	67.4919	0.898608
-0.499564	68.1336	0.897847
-0.499564	68.7753	0.897081
-0.499564	69.4171	0.89631
-0.499564	70.0588	0.895535
-0.489414	6.52632	0.949408
-0.489414	7.16806	0.949008
-0.489414	7.8098	0.948604
-0.489414	8.45154	0.948197
-0.489414	9.09329	0.947787
-0.489414	9.73503	0.947374
-0.489414	10.3768	0.946957
-0.489414	11.0185	0.946538
-0.489414	11.6603	0.946115
-0.489414	12.302	0.94569
-0.489414	12.9437	0.945261
-0.489414	13.5855	0.944829
-0.489414	14.2272	0.944394
-0.489414	14.869	0.943955
-0.489414	15.5107	0.943513
-0.489414	16.1525	0.943068
-0.489414	16.7942	0.94262
-0.489414	17.4359	0.942168
-0.489414	18.0777	0.941713
-0.489414	18.7194	0.941254
-0.489414	19.3612	0.940792
-0.489414	20.0029	0.940327
-0.489414	20.6447	0.939858
-0.489414	21.2864	0.939386
-0.489414	21.9281	0.938911
-0.489414	22.5699	0.938431
-0.489414	23.2116	0.937949
-0.489414	23.8534	0.937462
-0.489414	24.4951	0.936973
-0.489414	25.1368	0.936479
-0.489414	25.7786	0.935982
-0.489414	26.4203	0.935481
-0.489414	27.0621	0.934977
-0.489414	27.7038	0.934469
-0.489414	28.3456	0.933957
-0.489414	28.9873	0.933442
-0.489414	29.629	0.932923
-0.489414	30.2708	0.9324
-0.489414	30.9125	0.931873
-0.489414	31.5543	0.931342
-0.489414	32.196	0.930808
-0.489414	32.8378	0.93027
-0.489414	33.4795	0.929728
-0.489414	34.1212	0.929182
-0.489414	34.763	0.928632
-0.489414	35.4047	0.928078
-0.489414	36.0465	0.92752
-0.489414	36.6882	0.926958
-0.489414	37.33	0.926392
-0.489414	37.9717	0.925822
-0.489414	38.6134	0.925248
-0.489414	39.2552	0.92467
-0.489414	39.8969	0.924088
-0.489414	40.5387	0.923501
-0.489414	41.1804	0.922911
-0.489414	41.8222	0.922316
-0.489414	42.4639	0.921717
-0.489414	43.1056	0.921114
-0.489414	43.7474	0.920507
-0.489414	44.3891	0.919896
-0.489414	45.0309	0.91928
-0.489414	45.6726	0.918659
-0.489414	46.3144	0.918035
-0.489414	46.9561	0.917406
-0.489414	47.5978	0.916773
-0.489414	48.2396	0.916135
-0.489414	48.8813	0.915493
-0.489414	49.5231	0.914847
-0.489414	50.1648	0.914196
-0.489414	50.8065	0.91354
-0.489414	51.4483	0.91288
-0.489414	52.09	0.912216
-0.489414	52.7318	0.911546
-0.489414	53.3735	0.910873
-0.489414	54.0153	0.910194
-0.489414	54.657	0.909512
-0.489414	55.2987	0.908824
-0.489414	55.9405	0.908132
-0.489414	56.5822	0.907435
-0.489414	57.224	0.906733
-0.489414	57.8657	0.906027
-0.489414	58.5075	0.905315
-0.489414	59.1492	0.904599
-0.489414	59.7909	0.903879
-0.489414	60.4327	0.903153
-0.489414	61.0744	0.902423
-0.489414	61.7162	0.901687
-0.489414	62.3579	0.900947
-0.489414	62.9997	0.900202
-0.489414	63.6414	0.899452
-0.489414	64.2831	0.898697
-0.489414	64.9249	0.897937
-0.489414	65.5666	0.897172
-0.489414	66.2084	0.896401
-0.489414	66.8501	0.895626
-0.489414	67.4919	0.894846
-0.489414	68.1336	0.894061
-0.489414	68.7753	0.89327
-0.489414	69.4171	0.892475
-0.489414	70.0588	0.891674
-0.479264	6.52632	0.947403
-0.479264	7.16806	0.946987
-0.479264	7.8098	0.946568
-0.479264	8.45154	0.946146
-0.479264	9.09329	0.945721
-0.479264	9.73503	0.945293
-0.479264	10.3768	0.944861
-0.479264	11.0185	0.944426
-0.479264	11.6603	0.943988
-0.479264	12.302	0.943547
-0.479264	12.9437	0.943103
-0.479264	13.5855	0.942655
-0.479264	14.2272	0.942203
-0.479264	14.869	0.941749
-0.479264	15.5107	0.941291
-0.479264	16.1525	0.94083
-0.479264	16.7942	0.940365
-0.479264	17.4359	0.939897
-0.479264	18.0777	0.939425
-0.479264	18.7194	0.93895
-0.479264	19.3612	0.938471
-0.479264	20.0029	0.937989
-0.479264	20.6447	0.937503
-0.479264	21.2864	0.937014
-0.479264	21.9281	0.936521
-0.479264	22.5699	0.936025
-0.479264	23.2116	0.935525
-0.479264	23.8534	0.935021
-0.479264	24.4951	0.934513
-0.479264	25.1368	0.934002
-0.479264	25.7786	0.933487
-0.479264	26.4203	0.932969
-0.479264	27.0621	0.932446
-0.479264	27.7038	0.93192
-0.479264	28.3456	0.93139
-0.479264	28.9873	0.930857
-0.479264	29.629	0.930319
-0.479264	30.2708	0.929777
-0.479264	30.9125	0.929232
-0.479264	31.5543	0.928683
-0.479264	32.196	0.928129
-0.479264	32.8378	0.927572
-0.479264	33.4795	0.927011
-0.479264	34.1212	0.926446
-0.479264	34.763	0.925876
-0.479264	35.4047	0.925303
-0.479264	36.0465	0.924726
-0.479264	36.6882	0.924144
-0.479264	37.33	0.923558
-0.479264	37.9717	0.922969
-0.479264	38.6134	0.922375
-0.479264	39.2552	0.921776
-0.479264	39.8969	0.921174
-0.479264	40.5387	0.920567
-0.479264	41.1804	0.919957
-0.479264	41.8222	0.919341
-0.479264	42.4639	0.918722
-0.479264	43.1056	0.918098
-0.479264	43.7474	0.91747
-0.479264	44.3891	0.916837
-0.479264	45.0309	0.9162
-0.479264	45.6726	0.915559
-0.479264	46.3144	0.914913
-0.479264	46.9561	0.914263
-0.479264	47.5978	0.913608
-0.479264	48.2396	0.912949
-0.479264	48.8813	0.912285
-0.479264	49.5231	0.911617
-0.479264	50.1648	0.910944
-0.479264	50.8065	0.910266
-0.479264	51.4483	0.909584
-0.479264	52.09	0.908897
-0.479264	52.7318	0.908205
-0.479264	53.3735	0.907509
-0.479264	54.0153	0.906808
-0.479264	54.657	0.906103
-0.479264	55.2987	0.905392
-0.479264	55.9405	0.904677
-0.479264	56.5822	0.903957
-0.479264	57.224	0.903232
-0.479264	57.8657	0.902502
-0.479264	58.5075	0.901768
-0.479264	59.1492	0.901028
-0.479264	59.7909	0.900284
-0.479264	60.4327	0.899534
-0.479264	61.0744	0.89878
-0.479264	61.7162	0.898021
-0.479264	62.3579	0.897256
-0.479264	62.9997	0.896487
-0.479264	63.6414	0.895712
-0.479264	64.2831	0.894933
-0.479264	64.9249	0.894148
-0.479264	65.5666	0.893359
-0.479264	66.2084	0.892564
-0.479264	66.8501	0.891764
-0.479264	67.4919	0.890959
-0.479264	68.1336	0.890148
-0.479264	68.7753	0.889333
-0.479264	69.4171	0.888512
-0.479264	70.0588	0.887686
-0.469114	6.52632	0.945321
-0.469114	7.16806	0.94489
-0.469114	7.8098	0.944456
-0.469114	8.45154	0.944018
-0.469114	9.09329	0.943577
-0.469114	9.73503	0.943133
-0.469114	10.3768	0.942686
-0.469114	11.0185	0.942235
-0.469114	11.6603	0.941781
-0.469114	12.302	0.941324
-0.469114	12.9437	0.940863
-0.469114	13.5855	0.940399
-0.469114	14.2272	0.939931
-0.469114	14.869	0.93946
-0.469114	15.5107	0.938985
-0.469114	16.1525	0.938507
-0.469114	16.7942	0.938026
-0.469114	17.4359	0.93754
-0.469114	18.0777	0.937052
-0.469114	18.7194	0.936559
-0.469114	19.3612	0.936063
-0.469114	20.0029	0.935564
-0.469114	20.6447	0.935061
-0.469114	21.2864	0.934554
-0.469114	21.9281	0.934043
-0.469114	22.5699	0.933529
-0.469114	23.2116	0.933011
-0.469114	23.8534	0.932489
-0.469114	24.4951	0.931964
-0.469114	25.1368	0.931434
-0.469114	25.7786	0.930901
-0.469114	26.4203	0.930364
-0.469114	27.0621	0.929823
-0.469114	27.7038	0.929278
-0.469114	28.3456	0.92873
-0.469114	28.9873	0.928177
-0.469114	29.629	0.92762
-0.469114	30.2708	0.92706
-0.469114	30.9125	0.926495
-0.469114	31.5543	0.925926
-0.469114	32.196	0.925354
-0.469114	32.8378	0.924777
-0.469114	33.4795	0.924196
-0.469114	34.1212	0.923611
-0.469114	34.763	0.923022
-0.469114	35.4047	0.922428
-0.469114	36.0465	0.921831
-0.469114	36.6882	0.921229
-0.469114	37.33	0.920623
-0.469114	37.9717	0.920013
-0.469114	38.6134	0.919398
-0.469114	39.2552	0.91878
-0.469114	39.8969	0.918156
-0.469114	40.5387	0.917529
-0.469114	41.1804	0.916897
-0.469114	41.8222	0.916261
-0.469114	42.4639	0.91562
-0.469114	43.1056	0.914975
-0.469114	43.7474	0.914325
-0.469114	44.3891	0.913671
-0.469114	45.0309	0.913013
-0.469114	45.6726	0.91235
-0.469114	46.3144	0.911682
-0.469114	46.9561	0.91101
-0.469114	47.5978	0.910333
-0.469114	48.2396	0.909651
-0.469114	48.8813	0.908965
-0.469114	49.5231	0.908274
-0.469114	50.1648	0.907579
-0.469114	50.8065	0.906878
-0.469114	51.4483	0.906173
-0.469114	52.09	0.905464
-0.469114	52.7318	0.904749
-0.469114	53.3735	0.90403
-0.469114	54.0153	0.903305
-0.469114	54.657	0.902576
-0.469114	55.2987	0.901843
-0.469114	55.9405	0.901104
-0.469114	56.5822	0.90036
-0.469114	57.224	0.899611
-0.469114	57.8657	0.898858
-0.469114	58.5075	0.898099
-0.469114	59.1492	0.897335
-0.469114	59.7909	0.896567
-0.469114	60.4327	0.895793
-0.469114	61.0744	0.895014
-0.469114	61.7162	0.89423
-0.469114	62.3579	0.893441
-0.469114	62.9997	0.892647
-0.469114	63.6414	0.891848
-0.469114	64.2831	0.891044
-0.469114	64.9249	0.890234
-0.469114	65.5666	0.889419
-0.469114	66.2084	0.888599
-0.469114	66.8501	0.887774
-0.469114	67.4919	0.886943
-0.469114	68.1336	0.886107
-0.469114	68.7753	0.885266
-0.469114	69.4171	0.884419
-0.469114	70.0588	0.883567
-0.458964	6.52632	0.943161
-0.458964	7.16806	0.942714
-0.458964	7.8098	0.942264
-0.458964	8.45154	0.94181
-0.458964	9.09329	0.941353
-0.458964	9.73503	0.940893
-0.458964	10.3768	0.940429
-0.458964	11.0185	0.939962
-0.458964	11.6603	0.939491
-0.458964	12.302	0.939017
-0.458964	12.9437	0.938539
-0.458964	13.5855	0.938058
-0.458964	14.2272	0.937574
-0.458964	14.869	0.937085
-0.458964	15.5107	0.936594
-0.458964	16.1525	0.936098
-0.458964	16.7942	0.935599
-0.458964	17.4359	0.935097
-0.458964	18.0777	0.93459
-0.458964	18.7194	0.93408
-0.458964	19.3612	0.933566
-0.458964	20.0029	0.933049
-0.458964	20.6447	0.932528
-0.458964	21.2864	0.932003
-0.458964	21.9281	0.931474
-0.458964	22.5699	0.930941
-0.458964	23.2116	0.930405
-0.458964	23.8534	0.929865
-0.458964	24.4951	0.92932
-0.458964	25.1368	0.928772
-0.458964	25.7786	0.92822
-0.458964	26.4203	0.927664
-0.458964	27.0621	0.927104
-0.458964	27.7038	0.92654
-0.458964	28.3456	0.925972
-0.458964	28.9873	0.9254
-0.458964	29.629	0.924824
-0.458964	30.2708	0.924243
-0.458964	30.9125	0.923659
-0.458964	31.5543	0.92307
-0.458964	32.196	0.922478
-0.458964	32.8378	0.921881
-0.458964	33.4795	0.92128
-0.458964	34.1212	0.920674
-0.458964	34.763	0.920065
-0.458964	35.4047	0.919451
-0.458964	36.0465	0.918833
-0.458964	36.6882	0.91821
-0.458964	37.33	0.917583
-0.458964	37.9717	0.916952
-0.458964	38.6134	0.916316
-0.458964	39.2552	0.915676
-0.458964	39.8969	0.915032
-0.458964	40.5387	0.914383
-0.458964	41.1804	0.913729
-0.458964	41.8222	0.913072
-0.458964	42.4639	0.912409
-0.458964	43.1056	0.911742
-0.458964	43.7474	0.91107
-0.458964	44.3891	0.910394
-0.458964	45.0309	0.909713
-0.458964	45.6726	0.909028
-0.458964	46.3144	0.908338
-0.458964	46.9561	0.907643
-0.458964	47.5978	0.906943
-0.458964	48.2396	0.906239
-0.458964	48.8813	0.90553
-0.458964	49.5231	0.904816
-0.458964	50.1648	0.904097
-0.458964	50.8065	0.903374
-0.458964	51.4483	0.902645
-0.458964	52.09	0.901912
-0.458964	52.7318	0.901174
-0.458964	53.3735	0.900431
-0.458964	54.0153	0.899683
-0.458964	54.657	0.89893
-0.458964	55.2987	0.898172
-0.458964	55.9405	0.897409
-0.458964	56.5822	0.896641
-0.458964	57.224	0.895868
-0.458964	57.8657	0.89509
-0.458964	58.5075	0.894307
-0.458964	59.1492	0.893519
-0.458964	59.7909	0.892725
-0.458964	60.4327	0.891927
-0.458964	61.0744	0.891123
-0.458964	61.7162	0.890314
-0.458964	62.3579	0.8895
-0.458964	62.9997	0.88868
-0.458964	63.6414	0.887856
-0.458964	64.2831	0.887026
-0.458964	64.9249	0.88619
-0.458964	65.5666	0.88535
-0.458964	66.2084	0.884504
-0.458964	66.8501	0.883652
-0.458964	67.4919	0.882796
-0.458964	68.1336	0.881934
-0.458964	68.7753	0.881066
-0.458964	69.4171	0.880193
-0.458964	70.0588	0.879315
-0.448814	6.52632	0.940919
-0.448814	7.16806	0.940455
-0.448814	7.8098	0.939989
-0.448814	8.45154	0.939519
-0.448814	9.09329	0.939045
-0.448814	9.73503	0.938568
-0.448814	10.3768	0.938087
-0.448814	11.0185	0.937603
-0.448814	11.6603	0.937115
-0.448814	12.302	0.936624
-0.448814	12.9437	0.936129
-0.448814	13.5855	0.935631
-0.448814	14.2272	0.935129
-0.448814	14.869	0.934623
-0.448814	15.5107	0.934113
-0.448814	16.1525	0.9336
-0.448814	16.7942	0.933083
-0.448814	17.4359	0.932562
-0.448814	18.0777	0.932038
-0.448814	18.7194	0.93151
-0.448814	19.3612	0.930978
-0.448814	20.0029	0.930442
-0.448814	20.6447	0.929902
-0.448814	21.2864	0.929358
-0.448814	21.9281	0.928811
-0.448814	22.5699	0.928259
-0.448814	23.2116	0.927704
-0.448814	23.8534	0.927144
-0.448814	24.4951	0.926581
-0.448814	25.1368	0.926013
-0.448814	25.7786	0.925442
-0.448814	26.4203	0.924866
-0.448814	27.0621	0.924286
-0.448814	27.7038	0.923702
-0.448814	28.3456	0.923115
-0.448814	28.9873	0.922522
-0.448814	29.629	0.921926
-0.448814	30.2708	0.921326
-0.448814	30.9125	0.920721
-0.448814	31.5543	0.920112
-0.448814	32.196	0.919499
-0.448814	32.8378	0.918881
-0.448814	33.4795	0.918259
-0.448814	34.1212	0.917633
-0.448814	34.763	0.917002
-0.448814	35.4047	0.916367
-0.448814	36.0465	0.915728
-0.448814	36.6882	0.915084
-0.448814	37.33	0.914436
-0.448814	37.9717	0.913783
-0.448814	38.6134	0.913125
-0.448814	39.2552	0.912464
-0.448814	39.8969	0.911797
-0.448814	40.5387	0.911126
-0.448814	41.1804	0.910451
-0.448814	41.8222	0.90977
-0.448814	42.4639	0.909086
-0.448814	43.1056	0.908396
-0.448814	43.7474	0.907702
-0.448814	44.3891	0.907003
-0.448814	45.0309	0.906299
-0.448814	45.6726	0.905591
-0.448814	46.3144	0.904878
-0.448814	46.9561	0.90416
-0.448814	47.5978	0.903437
-0.448814	48.2396	0.902709
-0.448814	48.8813	0.901976
-0.448814	49.5231	0.901239
-0.448814	50.1648	0.900497
-0.448814	50.8065	0.899749
-0.448814	51.4483	0.898997
-0.448814	52.09	0.89824
-0.448814	52.7318	0.897477
-0.448814	53.3735	0.89671
-0.448814	54.0153	0.895938
-0.448814	54.657	0.89516
-0.448814	55.2987	0.894378
-0.448814	55.9405	0.89359
-0.448814	56.5822	0.892797
-0.448814	57.224	0.892
-0.448814	57.8657	0.891196
-0.448814	58.5075	0.890388
-0.448814	59.1492	0.889575
-0.448814	59.7909	0.888756
-0.448814	60.4327	0.887932
-0.448814	61.0744	0.887102
-0.448814	61.7162	0.886268
-0.448814	62.3579	0.885428
-0.448814	62.9997	0.884582
-0.448814	63.6414	0.883732
-0.448814	64.2831	0.882876
-0.448814	64.9249	0.882014
-0.448814	65.5666	0.881147
-0.448814	66.2084	0.880275
-0.448814	66.8501	0.879397
-0.448814	67.4919	0.878514
-0.448814	68.1336	0.877625
-0.448814	68.7753	0.876731
-0.448814	69.4171	0.875831
-0.448814	70.0588	0.874925
-0.438664	6.52632	0.938592
-0.438664	7.16806	0.938112
-0.438664	7.8098	0.937629
-0.438664	8.45154	0.937141
-0.438664	9.09329	0.936651
-0.438664	9.73503	0.936156
-0.438664	10.3768	0.935658
-0.438664	11.0185	0.935156
-0.438664	11.6603	0.934651
-0.438664	12.302	0.934142
-0.438664	12.9437	0.933629
-0.438664	13.5855	0.933113
-0.438664	14.2272	0.932593
-0.438664	14.869	0.932069
-0.438664	15.5107	0.931541
-0.438664	16.1525	0.93101
-0.438664	16.7942	0.930474
-0.438664	17.4359	0.929935
-0.438664	18.0777	0.929392
-0.438664	18.7194	0.928845
-0.438664	19.3612	0.928294
-0.438664	20.0029	0.927739
-0.438664	20.6447	0.92718
-0.438664	21.2864	0.926617
-0.438664	21.9281	0.92605
-0.438664	22.5699	0.925479
-0.438664	23.2116	0.924904
-0.438664	23.8534	0.924325
-0.438664	24.4951	0.923742
-0.438664	25.1368	0.923154
-0.438664	25.7786	0.922563
-0.438664	26.4203	0.921967
-0.438664	27.0621	0.921367
-0.438664	27.7038	0.920763
-0.438664	28.3456	0.920154
-0.438664	28.9873	0.919542
-0.438664	29.629	0.918925
-0.438664	30.2708	0.918303
-0.438664	30.9125	0.917678
-0.438664	31.5543	0.917048
-0.438664	32.196	0.916413
-0.438664	32.8378	0.915774
-0.438664	33.4795	0.915131
-0.438664	34.1212	0.914483
-0.438664	34.763	0.913831
-0.438664	35.4047	0.913174
-0.438664	36.0465	0.912513
-0.438664	36.6882	0.911847
-0.438664	37.33	0.911177
-0.438664	37.9717	0.910502
-0.438664	38.6134	0.909823
-0.438664	39.2552	0.909138
-0.438664	39.8969	0.908449
-0.438664	40.5387	0.907756
-0.438664	41.1804	0.907057
-0.438664	41.8222	0.906354
-0.438664	42.4639	0.905647
-0.438664	43.1056	0.904934
-0.438664	43.7474	0.904217
-0.438664	44.3891	0.903494
-0.438664	45.0309	0.902767
-0.438664	45.6726	0.902035
-0.438664	46.3144	0.901299
-0.438664	46.9561	0.900557
-0.438664	47.5978	0.89981
-0.438664	48.2396	0.899059
-0.438664	48.8813	0.898302
-0.438664	49.5231	0.89754
-0.438664	50.1648	0.896774
-0.438664	50.8065	0.896002
-0.438664	51.4483	0.895225
-0.438664	52.09	0.894443
-0.438664	52.7318	0.893656
-0.438664	53.3735	0.892864
-0.438664	54.0153	0.892067
-0.438664	54.657	0.891264
-0.438664	55.2987	0.890457
-0.438664	55.9405	0.889644
-0.438664	56.5822	0.888826
-0.438664	57.224	0.888002
-0.438664	57.8657	0.887173
-0.438664	58.5075	0.886339
-0.438664	59.1492	0.8855
-0.438664	59.7909	0.884655
-0.438664	60.4327	0.883805
-0.438664	61.0744	0.88295
-0.438664	61.7162	0.882089
-0.438664	62.3579	0.881223
-0.438664	62.9997	0.880351
-0.438664	63.6414	0.879474
-0.438664	64.2831	0.878591
-0.438664	64.9249	0.877703
-0.438664	65.5666	0.876809
-0.438664	66.2084	0.87591
-0.438664	66.8501	0.875005
-0.438664	67.4919	0.874095
-0.438664	68.1336	0.873179
-0.438664	68.7753	0.872257
-0.438664	69.4171	0.87133
-0.438664	70.0588	0.870397
-0.428513	6.52632	0.936179
-0.428513	7.16806	0.935682
-0.428513	7.8098	0.935181
-0.428513	8.45154	0.934676
-0.428513	9.09329	0.934167
-0.428513	9.73503	0.933655
-0.428513	10.3768	0.933139
-0.428513	11.0185	0.932619
-0.428513	11.6603	0.932096
-0.428513	12.302	0.931569
-0.428513	12.9437	0.931037
-0.428513	13.5855	0.930503
-0.428513	14.2272	0.929964
-0.428513	14.869	0.929421
-0.428513	15.5107	0.928875
-0.428513	16.1525	0.928324
-0.428513	16.7942	0.92777
-0.428513	17.4359	0.927211
-0.428513	18.0777	0.926649
-0.428513	18.7194	0.926082
-0.428513	19.3612	0.925512
-0.428513	20.0029	0.924937
-0.428513	20.6447	0.924359
-0.428513	21.2864	0.923776
-0.428513	21.9281	0.923189
-0.428513	22.5699	0.922598
-0.428513	23.2116	0.922003
-0.428513	23.8534	0.921404
-0.428513	24.4951	0.9208
-0.428513	25.1368	0.920192
-0.428513	25.7786	0.91958
-0.428513	26.4203	0.918964
-0.428513	27.0621	0.918343
-0.428513	27.7038	0.917718
-0.428513	28.3456	0.917088
-0.428513	28.9873	0.916454
-0.428513	29.629	0.915816
-0.428513	30.2708	0.915173
-0.428513	30.9125	0.914526
-0.428513	31.5543	0.913875
-0.428513	32.196	0.913219
-0.428513	32.8378	0.912558
-0.428513	33.4795	0.911893
-0.428513	34.1212	0.911223
-0.428513	34.763	0.910549
-0.428513	35.4047	0.90987
-0.428513	36.0465	0.909186
-0.428513	36.6882	0.908498
-0.428513	37.33	0.907805
-0.428513	37.9717	0.907107
-0.428513	38.6134	0.906404
-0.428513	39.2552	0.905697
-0.428513	39.8969	0.904985
-0.428513	40.5387	0.904268
-0.428513	41.1804	0.903547
-0.428513	41.8222	0.90282
-0.428513	42.4639	0.902089
-0.428513	43.1056	0.901353
-0.428513	43.7474	0.900612
-0.428513	44.3891	0.899866
-0.428513	45.0309	0.899115
-0.428513	45.6726	0.898359
-0.428513	46.3144	0.897598
-0.428513	46.9561	0.896831
-0.428513	47.5978	0.89606
-0.428513	48.2396	0.895284
-0.428513	48.8813	0.894503
-0.428513	49.5231	0.893717
-0.428513	50.1648	0.892925
-0.428513	50.8065	0.892128
-0.428513	51.4483	0.891326
-0.428513	52.09	0.890519
-0.428513	52.7318	0.889707
-0.428513	53.3735	0.88889
-0.428513	54.0153	0.888067
-0.428513	54.657	0.887239
-0.428513	55.2987	0.886405
-0.428513	55.9405	0.885566
-0.428513	56.5822	0.884722
-0.428513	57.224	0.883873
-0.428513	57.8657	0.883018
-0.428513	58.5075	0.882158
-0.428513	59.1492	0.881292
-0.428513	59.7909	0.880421
-0.428513	60.4327	0.879544
-0.428513	61.0744	0.878662
-0.428513	61.7162	0.877775
-0.428513	62.3579	0.876881
-0.428513	62.9997	0.875983
-0.428513	63.6414	0.875078
-0.428513	64.2831	0.874169
-0.428513	64.9249	0.873253
-0.428513	65.5666	0.872332
-0.428513	66.2084	0.871405
-0.428513	66.8501	0.870473
-0.428513	67.4919	0.869535
-0.428513	68.1336	0.868591
-0.428513	68.7753	0.867642
-0.428513	69.4171	0.866686
-0.428513	70.0588	0.865725
-0.418363	6.52632	0.933676
-0.418363	7.16806	0.933161
-0.418363	7.8098	0.932642
-0.418363	8.45154	0.932119
-0.418363	9.09329	0.931592
-0.418363	9.73503	0.931061
-0.418363	10.3768	0.930527
-0.418363	11.0185	0.929988
-0.418363	11.6603	0.929446
-0.418363	12.302	0.9289
-0.418363	12.9437	0.92835
-0.418363	13.5855	0.927796
-0.418363	14.2272	0.927238
-0.418363	14.869	0.926676
-0.418363	15.5107	0.92611
-0.418363	16.1525	0.925541
-0.418363	16.7942	0.924966
-0.418363	17.4359	0.924388
-0.418363	18.0777	0.923806
-0.418363	18.7194	0.92322
-0.418363	19.3612	0.922629
-0.418363	20.0029	0.922035
-0.418363	20.6447	0.921436
-0.418363	21.2864	0.920833
-0.418363	21.9281	0.920225
-0.418363	22.5699	0.919614
-0.418363	23.2116	0.918998
-0.418363	23.8534	0.918378
-0.418363	24.4951	0.917753
-0.418363	25.1368	0.917124
-0.418363	25.7786	0.916491
-0.418363	26.4203	0.915853
-0.418363	27.0621	0.915211
-0.418363	27.7038	0.914564
-0.418363	28.3456	0.913913
-0.418363	28.9873	0.913258
-0.418363	29.629	0.912598
-0.418363	30.2708	0.911933
-0.418363	30.9125	0.911264
-0.418363	31.5543	0.91059
-0.418363	32.196	0.909911
-0.418363	32.8378	0.909228
-0.418363	33.4795	0.908541
-0.418363	34.1212	0.907848
-0.418363	34.763	0.907151
-0.418363	35.4047	0.906449
-0.418363	36.0465	0.905743
-0.418363	36.6882	0.905031
-0.418363	37.33	0.904315
-0.418363	37.9717	0.903594
-0.418363	38.6134	0.902868
-0.418363	39.2552	0.902137
-0.418363	39.8969	0.901402
-0.418363	40.5387	0.900661
-0.418363	41.1804	0.899916
-0.418363	41.8222	0.899165
-0.418363	42.4639	0.89841
-0.418363	43.1056	0.897649
-0.418363	43.7474	0.896884
-0.418363	44.3891	0.896113
-0.418363	45.0309	0.895338
-0.418363	45.6726	0.894557
-0.418363	46.3144	0.893771
-0.418363	46.9561	0.89298
-0.418363	47.5978	0.892184
-0.418363	48.2396	0.891383
-0.418363	48.8813	0.890576
-0.418363	49.5231	0.889765
-0.418363	50.1648	0.888948
-0.418363	50.8065	0.888126
-0.418363	51.4483	0.887298
-0.418363	52.09	0.886465
-0.418363	52.7318	0.885627
-0.418363	53.3735	0.884784
-0.418363	54.0153	0.883935
-0.418363	54.657	0.88308
-0.418363	55.2987	0.882221
-0.418363	55.9405	0.881356
-0.418363	56.5822	0.880485
-0.418363	57.224	0.879609
-0.418363	57.8657	0.878727
-0.418363	58.5075	0.87784
-0.418363	59.1492	0.876948
-0.418363	59.7909	0.87605
-0.418363	60.4327	0.875146
-0.418363	61.0744	0.874237
-0.418363	61.7162	0.873322
-0.418363	62.3579	0.872401
-0.418363	62.9997	0.871475
-0.418363	63.6414	0.870543
-0.418363	64.2831	0.869605
-0.418363	64.9249	0.868662
-0.418363	65.5666	0.867713
-0.418363	66.2084	0.866759
-0.418363	66.8501	0.865798
-0.418363	67.4919	0.864832
-0.418363	68.1336	0.86386
-0.418363	68.7753	0.862882
-0.418363	69.4171	0.861898
-0.418363	70.0588	0.860909
-0.408213	6.52632	0.931081
-0.408213	7.16806	0.930547
-0.408213	7.8098	0.930009
-0.408213	8.45154	0.929467
-0.408213	9.09329	0.928922
-0.408213	9.73503	0.928372
-0.408213	10.3768	0.927819
-0.408213	11.0185	0.927261
-0.408213	11.6603	0.9267
-0.408213	12.302	0.926134
-0.408213	12.9437	0.925565
-0.408213	13.5855	0.924991
-0.408213	14.2272	0.924413
-0.408213	14.869	0.923832
-0.408213	15.5107	0.923246
-0.408213	16.1525	0.922656
-0.408213	16.7942	0.922062
-0.408213	17.4359	0.921463
-0.408213	18.0777	0.920861
-0.408213	18.7194	0.920254
-0.408213	19.3612	0.919643
-0.408213	20.0029	0.919027
-0.408213	20.6447	0.918408
-0.408213	21.2864	0.917784
-0.408213	21.9281	0.917155
-0.408213	22.5699	0.916522
-0.408213	23.2116	0.915885
-0.408213	23.8534	0.915244
-0.408213	24.4951	0.914598
-0.408213	25.1368	0.913947
-0.408213	25.7786	0.913292
-0.408213	26.4203	0.912632
-0.408213	27.0621	0.911968
-0.408213	27.7038	0.9113
-0.408213	28.3456	0.910626
-0.408213	28.9873	0.909948
-0.408213	29.629	0.909266
-0.408213	30.2708	0.908579
-0.408213	30.9125	0.907887
-0.408213	31.5543	0.90719
-0.408213	32.196	0.906489
-0.408213	32.8378	0.905783
-0.408213	33.4795	0.905072
-0.408213	34.1212	0.904356
-0.408213	34.763	0.903636
-0.408213	35.4047	0.90291
-0.408213	36.0465	0.90218
-0.408213	36.6882	0.901445
-0.408213	37.33	0.900705
-0.408213	37.9717	0.89996
-0.408213	38.6134	0.89921
-0.408213	39.2552	0.898456
-0.408213	39.8969	0.897696
-0.408213	40.5387	0.896931
-0.408213	41.1804	0.896161
-0.408213	41.8222	0.895386
-0.408213	42.4639	0.894606
-0.408213	43.1056	0.89382
-0.408213	43.7474	0.89303
-0.408213	44.3891	0.892234
-0.408213	45.0309	0.891434
-0.408213	45.6726	0.890628
-0.408213	46.3144	0.889817
-0.408213	46.9561	0.889
-0.408213	47.5978	0.888179
-0.408213	48.2396	0.887352
-0.408213	48.8813	0.886519
-0.408213	49.5231	0.885682
-0.408213	50.1648	0.884839
-0.408213	50.8065	0.88399
-0.408213	51.4483	0.883137
-0.408213	52.09	0.882278
-0.408213	52.7318	0.881413
-0.408213	53.3735	0.880543
-0.408213	54.0153	0.879667
-0.408213	54.657	0.878786
-0.408213	55.2987	0.8779
-0.408213	55.9405	0.877008
-0.408213	56.5822	0.87611
-0.408213	57.224	0.875207
-0.408213	57.8657	0.874298
-0.408213	58.5075	0.873384
-0.408213	59.1492	0.872464
-0.408213	59.7909	0.871538
-0.408213	60.4327	0.870607
-0.408213	61.0744	0.86967
-0.408213	61.7162	0.868727
-0.408213	62.3579	0.867779
-0.408213	62.9997	0.866824
-0.408213	63.6414	0.865864
-0.408213	64.2831	0.864899
-0.408213	64.9249	0.863927
-0.408213	65.5666	0.86295
-0.408213	66.2084	0.861967
-0.408213	66.8501	0.860978
-0.408213	67.4919	0.859983
-0.408213	68.1336	0.858982
-0.408213	68.7753	0.857975
-0.408213	69.4171	0.856963
-0.408213	70.0588	0.855944
-0.398063	6.52632	0.92839
-0.398063	7.16806	0.927837
-0.398063	7.8098	0.92728
-0.398063	8.45154	0.926719
-0.398063	9.09329	0.926154
-0.398063	9.73503	0.925584
-0.398063	10.3768	0.925011
-0.398063	11.0185	0.924434
-0.398063	11.6603	0.923853
-0.398063	12.302	0.923268
-0.398063	12.9437	0.922678
-0.398063	13.5855	0.922084
-0.398063	14.2272	0.921486
-0.398063	14.869	0.920884
-0.398063	15.5107	0.920278
-0.398063	16.1525	0.919667
-0.398063	16.7942	0.919052
-0.398063	17.4359	0.918433
-0.398063	18.0777	0.917809
-0.398063	18.7194	0.917182
-0.398063	19.3612	0.916549
-0.398063	20.0029	0.915913
-0.398063	20.6447	0.915271
-0.398063	21.2864	0.914626
-0.398063	21.9281	0.913976
-0.398063	22.5699	0.913321
-0.398063	23.2116	0.912662
-0.398063	23.8534	0.911999
-0.398063	24.4951	0.91133
-0.398063	25.1368	0.910658
-0.398063	25.7786	0.90998
-0.398063	26.4203	0.909298
-0.398063	27.0621	0.908612
-0.398063	27.7038	0.90792
-0.398063	28.3456	0.907224
-0.398063	28.9873	0.906523
-0.398063	29.629	0.905818
-0.398063	30.2708	0.905107
-0.398063	30.9125	0.904392
-0.398063	31.5543	0.903672
-0.398063	32.196	0.902948
-0.398063	32.8378	0.902218
-0.398063	33.4795	0.901483
-0.398063	34.1212	0.900744
-0.398063	34.763	0.899999
-0.398063	35.4047	0.89925
-0.398063	36.0465	0.898496
-0.398063	36.6882	0.897736
-0.398063	37.33	0.896972
-0.398063	37.9717	0.896203
-0.398063	38.6134	0.895428
-0.398063	39.2552	0.894649
-0.398063	39.8969	0.893864
-0.398063	40.5387	0.893074
-0.398063	41.1804	0.892279
-0.398063	41.8222	0.891479
-0.398063	42.4639	0.890673
-0.398063	43.1056	0.889863
-0.398063	43.7474	0.889047
-0.398063	44.3891	0.888226
-0.398063	45.0309	0.887399
-0.398063	45.6726	0.886568
-0.398063	46.3144	0.885731
-0.398063	46.9561	0.884888
-0.398063	47.5978	0.88404
-0.398063	48.2396	0.883187
-0.398063	48.8813	0.882329
-0.398063	49.5231	0.881465
-0.398063	50.1648	0.880595
-0.398063	50.8065	0.87972
-0.398063	51.4483	0.87884
-0.398063	52.09	0.877954
-0.398063	52.7318	0.877062
-0.398063	53.3735	0.876165
-0.398063	54.0153	0.875262
-0.398063	54.657	0.874354
-0.398063	55.2987	0.87344
-0.398063	55.9405	0.87252
-0.398063	56.5822	0.871595
-0.398063	57.224	0.870664
-0.398063	57.8657	0.869728
-0.398063	58.5075	0.868786
-0.398063	59.1492	0.867838
-0.398063	59.7909	0.866884
-0.398063	60.4327	0.865924
-0.398063	61.0744	0.864959
-0.398063	61.7162	0.863988
-0.398063	62.3579	0.863011
-0.398063	62.9997	0.862029
-0.398063	63.6414	0.86104
-0.398063	64.2831	0.860046
-0.398063	64.9249	0.859045
-0.398063	65.5666	0.858039
-0.398063	66.2084	0.857027
-0.398063	66.8501	0.856009
-0.398063	67.4919	0.854985
-0.398063	68.1336	0.853955
-0.398063	68.7753	0.852919
-0.398063	69.4171	0.851877
-0.398063	70.0588	0.850829
-0.387913	6.52632	0.9256
-0.387913	7.16806	0.925027
-0.387913	7.8098	0.92445
-0.387913	8.45154	0.92387
-0.387913	9.09329	0.923285
-0.387913	9.73503	0.922696
-0.387913	10.3768	0.922102
-0.387913	11.0185	0.921505
-0.387913	11.6603	0.920903
-0.387913	12.302	0.920297
-0.387913	12.9437	0.919687
-0.387913	13.5855	0.919072
-0.387913	14.2272	0.918454
-0.387913	14.869	0.917831
-0.387913	15.5107	0.917203
-0.387913	16.1525	0.916571
-0.387913	16.7942	0.915935
-0.387913	17.4359	0.915294
-0.387913	18.0777	0.914649
-0.387913	18.7194	0.914
-0.387913	19.3612	0.913346
-0.387913	20.0029	0.912687
-0.387913	20.6447	0.912024
-0.387913	21.2864	0.911356
-0.387913	21.9281	0.910684
-0.387913	22.5699	0.910007
-0.387913	23.2116	0.909325
-0.387913	23.8534	0.908639
-0.387913	24.4951	0.907948
-0.387913	25.1368	0.907253
-0.387913	25.7786	0.906553
-0.387913	26.4203	0.905848
-0.387913	27.0621	0.905138
-0.387913	27.7038	0.904423
-0.387913	28.3456	0.903704
-0.387913	28.9873	0.902979
-0.387913	29.629	0.90225
-0.387913	30.2708	0.901516
-0.387913	30.9125	0.900777
-0.387913	31.5543	0.900033
-0.387913	32.196	0.899284
-0.387913	32.8378	0.898531
-0.387913	33.4795	0.897772
-0.387913	34.1212	0.897008
-0.387913	34.763	0.896239
-0.387913	35.4047	0.895465
-0.387913	36.0465	0.894686
-0.387913	36.6882	0.893902
-0.387913	37.33	0.893112
-0.387913	37.9717	0.892318
-0.387913	38.6134	0.891518
-0.387913	39.2552	0.890713
-0.387913	39.8969	0.889903
-0.387913	40.5387	0.889088
-0.387913	41.1804	0.888267
-0.387913	41.8222	0.887441
-0.387913	42.4639	0.88661
-0.387913	43.1056	0.885774
-0.387913	43.7474	0.884932
-0.387913	44.3891	0.884084
-0.387913	45.0309	0.883232
-0.387913	45.6726	0.882374
-0.387913	46.3144	0.88151
-0.387913	46.9561	0.880641
-0.387913	47.5978	0.879767
-0.387913	48.2396	0.878887
-0.387913	48.8813	0.878001
-0.387913	49.5231	0.87711
-0.387913	50.1648	0.876213
-0.387913	50.8065	0.875311
-0.387913	51.4483	0.874403
-0.387913	52.09	0.87349
-0.387913	52.7318	0.872571
-0.387913	53.3735	0.871646
-0.387913	54.0153	0.870716
-0.387913	54.657	0.86978
-0.387913	55.2987	0.868838
-0.387913	55.9405	0.86789
-0.387913	56.5822	0.866937
-0.387913	57.224	0.865978
-0.387913	57.8657	0.865013
-0.387913	58.5075	0.864043
-0.387913	59.1492	0.863066
-0.387913	59.7909	0.862084
-0.387913	60.4327	0.861096
-0.387913	61.0744	0.860102
-0.387913	61.7162	0.859102
-0.387913	62.3579	0.858096
-0.387913	62.9997	0.857084
-0.387913	63.6414	0.856067
-0.387913	64.2831	0.855043
-0.387913	64.9249	0.854014
-0.387913	65.5666	0.852978
-0.387913	66.2084	0.851937
-0.387913	66.8501	0.850889
-0.387913	67.4919	0.849836
-0.387913	68.1336	0.848776
-0.387913	68.7753	0.84771
-0.387913	69.4171	0.846639
-0.387913	70.0588	0.845561
-0.377763	6.52632	0.922709
-0.377763	7.16806	0.922116
-0.377763	7.8098	0.921519
-0.377763	8.45154	0.920917
-0.377763	9.09329	0.920312
-0.377763	9.73503	0.919702
-0.377763	10.3768	0.919088
-0.377763	11.0185	0.91847
-0.377763	11.6603	0.917847
-0.377763	12.302	0.91722
-0.377763	12.9437	0.916589
-0.377763	13.5855	0.915953
-0.377763	14.2272	0.915313
-0.377763	14.869	0.914668
-0.377763	15.5107	0.914019
-0.377763	16.1525	0.913365
-0.377763	16.7942	0.912707
-0.377763	17.4359	0.912044
-0.377763	18.0777	0.911377
-0.377763	18.7194	0.910705
-0.377763	19.3612	0.910029
-0.377763	20.0029	0.909348
-0.377763	20.6447	0.908662
-0.377763	21.2864	0.907972
-0.377763	21.9281	0.907276
-0.377763	22.5699	0.906577
-0.377763	23.2116	0.905872
-0.377763	23.8534	0.905163
-0.377763	24.4951	0.904449
-0.377763	25.1368	0.90373
-0.377763	25.7786	0.903006
-0.377763	26.4203	0.902277
-0.377763	27.0621	0.901544
-0.377763	27.7038	0.900805
-0.377763	28.3456	0.900062
-0.377763	28.9873	0.899313
-0.377763	29.629	0.89856
-0.377763	30.2708	0.897802
-0.377763	30.9125	0.897038
-0.377763	31.5543	0.89627
-0.377763	32.196	0.895496
-0.377763	32.8378	0.894718
-0.377763	33.4795	0.893934
-0.377763	34.1212	0.893145
-0.377763	34.763	0.892351
-0.377763	35.4047	0.891552
-0.377763	36.0465	0.890748
-0.377763	36.6882	0.889938
-0.377763	37.33	0.889123
-0.377763	37.9717	0.888303
-0.377763	38.6134	0.887477
-0.377763	39.2552	0.886647
-0.377763	39.8969	0.885811
-0.377763	40.5387	0.884969
-0.377763	41.1804	0.884122
-0.377763	41.8222	0.88327
-0.377763	42.4639	0.882413
-0.377763	43.1056	0.88155
-0.377763	43.7474	0.880681
-0.377763	44.3891	0.879807
-0.377763	45.0309	0.878927
-0.377763	45.6726	0.878042
-0.377763	46.3144	0.877152
-0.377763	46.9561	0.876256
-0.377763	47.5978	0.875354
-0.377763	48.2396	0.874447
-0.377763	48.8813	0.873534
-0.377763	49.5231	0.872615
-0.377763	50.1648	0.871691
-0.377763	50.8065	0.870761
-0.377763	51.4483	0.869825
-0.377763	52.09	0.868884
-0.377763	52.7318	0.867937
-0.377763	53.3735	0.866984
-0.377763	54.0153	0.866025
-0.377763	54.657	0.865061
-0.377763	55.2987	0.864091
-0.377763	55.9405	0.863115
-0.377763	56.5822	0.862133
-0.377763	57.224	0.861145
-0.377763	57.8657	0.860152
-0.377763	58.5075	0.859152
-0.377763	59.1492	0.858147
-0.377763	59.7909	0.857135
-0.377763	60.4327	0.856118
-0.377763	61.0744	0.855095
-0.377763	61.7162	0.854066
-0.377763	62.3579	0.853031
-0.377763	62.9997	0.85199
-0.377763	63.6414	0.850942
-0.377763	64.2831	0.849889
-0.377763	64.9249	0.84883
-0.377763	65.5666	0.847765
-0.377763	66.2084	0.846693
-0.377763	66.8501	0.845616
-0.377763	67.4919	0.844532
-0.377763	68.1336	0.843443
-0.377763	68.7753	0.842347
-0.377763	69.4171	0.841245
-0.377763	70.0588	0.840137
-0.367613	6.52632	0.919713
-0.367613	7.16806	0.919099
-0.367613	7.8098	0.918481
-0.367613	8.45154	0.917859
-0.367613	9.09329	0.917232
-0.367613	9.73503	0.916601
-0.367613	10.3768	0.915966
-0.367613	11.0185	0.915326
-0.367613	11.6603	0.914682
-0.367613	12.302	0.914033
-0.367613	12.9437	0.91338
-0.367613	13.5855	0.912722
-0.367613	14.2272	0.91206
-0.367613	14.869	0.911393
-0.367613	15.5107	0.910721
-0.367613	16.1525	0.910045
-0.367613	16.7942	0.909365
-0.367613	17.4359	0.90868
-0.367613	18.0777	0.90799
-0.367613	18.7194	0.907295
-0.367613	19.3612	0.906596
-0.367613	20.0029	0.905891
-0.367613	20.6447	0.905182
-0.367613	21.2864	0.904469
-0.367613	21.9281	0.90375
-0.367613	22.5699	0.903027
-0.367613	23.2116	0.902299
-0.367613	23.8534	0.901566
-0.367613	24.4951	0.900828
-0.367613	25.1368	0.900085
-0.367613	25.7786	0.899337
-0.367613	26.4203	0.898584
-0.367613	27.0621	0.897826
-0.367613	27.7038	0.897063
-0.367613	28.3456	0.896295
-0.367613	28.9873	0.895522
-0.367613	29.629	0.894744
-0.367613	30.2708	0.893961
-0.367613	30.9125	0.893172
-0.367613	31.5543	0.892379
-0.367613	32.196	0.89158
-0.367613	32.8378	0.890776
-0.367613	33.4795	0.889967
-0.367613	34.1212	0.889152
-0.367613	34.763	0.888333
-0.367613	35.4047	0.887508
-0.367613	36.0465	0.886678
-0.367613	36.6882	0.885842
-0.367613	37.33	0.885001
-0.367613	37.9717	0.884155
-0.367613	38.6134	0.883303
-0.367613	39.2552	0.882446
-0.367613	39.8969	0.881583
-0.367613	40.5387	0.880715
-0.367613	41.1804	0.879841
-0.367613	41.8222	0.878962
-0.367613	42.4639	0.878078
-0.367613	43.1056	0.877188
-0.367613	43.7474	0.876292
-0.367613	44.3891	0.875391
-0.367613	45.0309	0.874484
-0.367613	45.6726	0.873571
-0.367613	46.3144	0.872653
-0.367613	46.9561	0.871729
-0.367613	47.5978	0.8708
-0.367613	48.2396	0.869865
-0.367613	48.8813	0.868924
-0.367613	49.5231	0.867977
-0.367613	50.1648	0.867025
-0.367613	50.8065	0.866066
-0.367613	51.4483	0.865102
-0.367613	52.09	0.864133
-0.367613	52.7318	0.863157
-0.367613	53.3735	0.862176
-0.367613	54.0153	0.861188
-0.367613	54.657	0.860195
-0.367613	55.2987	0.859196
-0.367613	55.9405	0.858191
-0.367613	56.5822	0.85718
-0.367613	57.224	0.856163
-0.367613	57.8657	0.85514
-0.367613	58.5075	0.854111
-0.367613	59.1492	0.853077
-0.367613	59.7909	0.852036
-0.367613	60.4327	0.850989
-0.367613	61.0744	0.849936
-0.367613	61.7162	0.848877
-0.367613	62.3579	0.847812
-0.367613	62.9997	0.846741
-0.367613	63.6414	0.845664
-0.367613	64.2831	0.844581
-0.367613	64.9249	0.843491
-0.367613	65.5666	0.842396
-0.367613	66.2084	0.841294
-0.367613	66.8501	0.840187
-0.367613	67.4919	0.839073
-0.367613	68.1336	0.837952
-0.367613	68.7753	0.836826
-0.367613	69.4171	0.835694
-0.367613	70.0588	0.834555
-0.357463	6.52632	0.916609
-0.357463	7.16806	0.915974
-0.357463	7.8098	0.915334
-0.357463	8.45154	0.91469
-0.357463	9.09329	0.914042
-0.357463	9.73503	0.913389
-0.357463	10.3768	0.912732
-0.357463	11.0185	0.91207
-0.357463	11.6603	0.911404
-0.357463	12.302	0.910733
-0.357463	12.9437	0.910057
-0.357463	13.5855	0.909377
-0.357463	14.2272	0.908692
-0.357463	14.869	0.908002
-0.357463	15.5107	0.907308
-0.357463	16.1525	0.906609
-0.357463	16.7942	0.905906
-0.357463	17.4359	0.905197
-0.357463	18.0777	0.904484
-0.357463	18.7194	0.903766
-0.357463	19.3612	0.903043
-0.357463	20.0029	0.902315
-0.357463	20.6447	0.901582
-0.357463	21.2864	0.900845
-0.357463	21.9281	0.900102
-0.357463	22.5699	0.899355
-0.357463	23.2116	0.898602
-0.357463	23.8534	0.897845
-0.357463	24.4951	0.897082
-0.357463	25.1368	0.896315
-0.357463	25.7786	0.895542
-0.357463	26.4203	0.894764
-0.357463	27.0621	0.893982
-0.357463	27.7038	0.893194
-0.357463	28.3456	0.8924
-0.357463	28.9873	0.891602
-0.357463	29.629	0.890799
-0.357463	30.2708	0.88999
-0.357463	30.9125	0.889176
-0.357463	31.5543	0.888357
-0.357463	32.196	0.887532
-0.357463	32.8378	0.886702
-0.357463	33.4795	0.885867
-0.357463	34.1212	0.885027
-0.357463	34.763	0.884181
-0.357463	35.4047	0.883329
-0.357463	36.0465	0.882473
-0.357463	36.6882	0.881611
-0.357463	37.33	0.880743
-0.357463	37.9717	0.87987
-0.357463	38.6134	0.878991
-0.357463	39.2552	0.878107
-0.357463	39.8969	0.877217
-0.357463	40.5387	0.876322
-0.357463	41.1804	0.875421
-0.357463	41.8222	0.874515
-0.357463	42.4639	0.873603
-0.357463	43.1056	0.872685
-0.357463	43.7474	0.871761
-0.357463	44.3891	0.870832
-0.357463	45.0309	0.869898
-0.357463	45.6726	0.868957
-0.357463	46.3144	0.868011
-0.357463	46.9561	0.867059
-0.357463	47.5978	0.866101
-0.357463	48.2396	0.865137
-0.357463	48.8813	0.864168
-0.357463	49.5231	0.863193
-0.357463	50.1648	0.862212
-0.357463	50.8065	0.861225
-0.357463	51.4483	0.860232
-0.357463	52.09	0.859233
-0.357463	52.7318	0.858228
-0.357463	53.3735	0.857218
-0.357463	54.0153	0.856201
-0.357463	54.657	0.855179
-0.357463	55.2987	0.85415
-0.357463	55.9405	0.853116
-0.357463	56.5822	0.852075
-0.357463	57.224	0.851029
-0.357463	57.8657	0.849976
-0.357463	58.5075	0.848918
-0.357463	59.1492	0.847853
-0.357463	59.7909	0.846782
-0.357463	60.4327	0.845705
-0.357463	61.0744	0.844622
-0.357463	61.7162	0.843533
-0.357463	62.3579	0.842438
-0.357463	62.9997	0.841337
-0.357463	63.6414	0.840229
-0.357463	64.2831	0.839116
-0.357463	64.9249	0.837996
-0.357463	65.5666	0.83687
-0.357463	66.2084	0.835737
-0.357463	66.8501	0.834599
-0.357463	67.4919	0.833454
-0.357463	68.1336	0.832303
-0.357463	68.7753	0.831146
-0.357463	69.4171	0.829983
-0.357463	70.0588	0.828813
-0.347313	6.52632	0.913394
-0.347313	7.16806	0.912737
-0.347313	7.8098	0.912076
-0.347313	8.45154	0.91141
-0.347313	9.09329	0.910739
-0.347313	9.73503	0.910064
-0.347313	10.3768	0.909384
-0.347313	11.0185	0.908699
-0.347313	11.6603	0.90801
-0.347313	12.302	0.907316
-0.347313	12.9437	0.906618
-0.347313	13.5855	0.905914
-0.347313	14.2272	0.905206
-0.347313	14.869	0.904493
-0.347313	15.5107	0.903776
-0.347313	16.1525	0.903053
-0.347313	16.7942	0.902326
-0.347313	17.4359	0.901593
-0.347313	18.0777	0.900856
-0.347313	18.7194	0.900114
-0.347313	19.3612	0.899367
-0.347313	20.0029	0.898615
-0.347313	20.6447	0.897858
-0.347313	21.2864	0.897096
-0.347313	21.9281	0.896329
-0.347313	22.5699	0.895557
-0.347313	23.2116	0.894779
-0.347313	23.8534	0.893997
-0.347313	24.4951	0.893209
-0.347313	25.1368	0.892417
-0.347313	25.7786	0.891619
-0.347313	26.4203	0.890816
-0.347313	27.0621	0.890007
-0.347313	27.7038	0.889194
-0.347313	28.3456	0.888375
-0.347313	28.9873	0.887551
-0.347313	29.629	0.886721
-0.347313	30.2708	0.885887
-0.347313	30.9125	0.885047
-0.347313	31.5543	0.884201
-0.347313	32.196	0.88335
-0.347313	32.8378	0.882494
-0.347313	33.4795	0.881632
-0.347313	34.1212	0.880765
-0.347313	34.763	0.879892
-0.347313	35.4047	0.879014
-0.347313	36.0465	0.87813
-0.347313	36.6882	0.877241
-0.347313	37.33	0.876346
-0.347313	37.9717	0.875445
-0.347313	38.6134	0.874539
-0.347313	39.2552	0.873628
-0.347313	39.8969	0.87271
-0.347313	40.5387	0.871787
-0.347313	41.1804	0.870859
-0.347313	41.8222	0.869924
-0.347313	42.4639	0.868984
-0.347313	43.1056	0.868038
-0.347313	43.7474	0.867087
-0.347313	44.3891	0.866129
-0.347313	45.0309	0.865166
-0.347313	45.6726	0.864197
-0.347313	46.3144	0.863222
-0.347313	46.9561	0.862241
-0.347313	47.5978	0.861255
-0.347313	48.2396	0.860262
-0.347313	48.8813	0.859264
-0.347313	49.5231	0.858259
-0.347313	50.1648	0.857249
-0.347313	50.8065	0.856233
-0.347313	51.4483	0.855211
-0.347313	52.09	0.854183
-0.347313	52.7318	0.853148
-0.347313	53.3735	0.852108
-0.347313	54.0153	0.851062
-0.347313	54.657	0.85001
-0.347313	55.2987	0.848952
-0.347313	55.9405	0.847887
-0.347313	56.5822	0.846817
-0.347313	57.224	0.84574
-0.347313	57.8657	0.844657
-0.347313	58.5075	0.843569
-0.347313	59.1492	0.842474
-0.347313	59.7909	0.841372
-0.347313	60.4327	0.840265
-0.347313	61.0744	0.839152
-0.347313	61.7162	0.838032
-0.347313	62.3579	0.836906
-0.347313	62.9997	0.835774
-0.347313	63.6414	0.834636
-0.347313	64.2831	0.833491
-0.347313	64.9249	0.832341
-0.347313	65.5666	0.831184
-0.347313	66.2084	0.83002
-0.347313	66.8501	0.828851
-0.347313	67.4919	0.827675
-0.347313	68.1336	0.826493
-0.347313	68.7753	0.825305
-0.347313	69.4171	0.82411
-0.347313	70.0588	0.822909
-0.337163	6.52632	0.910065
-0.337163	7.16806	0.909386
-0.337163	7.8098	0.908702
-0.337163	8.45154	0.908013
-0.337163	9.09329	0.907319
-0.337163	9.73503	0.906621
-0.337163	10.3768	0.905918
-0.337163	11.0185	0.90521
-0.337163	11.6603	0.904498
-0.337163	12.302	0.903781
-0.337163	12.9437	0.903058
-0.337163	13.5855	0.902331
-0.337163	14.2272	0.901599
-0.337163	14.869	0.900863
-0.337163	15.5107	0.900121
-0.337163	16.1525	0.899374
-0.337163	16.7942	0.898622
-0.337163	17.4359	0.897866
-0.337163	18.0777	0.897104
-0.337163	18.7194	0.896337
-0.337163	19.3612	0.895566
-0.337163	20.0029	0.894789
-0.337163	20.6447	0.894007
-0.337163	21.2864	0.893219
-0.337163	21.9281	0.892427
-0.337163	22.5699	0.89163
-0.337163	23.2116	0.890827
-0.337163	23.8534	0.890019
-0.337163	24.4951	0.889206
-0.337163	25.1368	0.888387
-0.337163	25.7786	0.887564
-0.337163	26.4203	0.886735
-0.337163	27.0621	0.8859
-0.337163	27.7038	0.88506
-0.337163	28.3456	0.884215
-0.337163	28.9873	0.883365
-0.337163	29.629	0.882509
-0.337163	30.2708	0.881648
-0.337163	30.9125	0.880781
-0.337163	31.5543	0.879908
-0.337163	32.196	0.87903
-0.337163	32.8378	0.878147
-0.337163	33.4795	0.877258
-0.337163	34.1212	0.876364
-0.337163	34.763	0.875464
-0.337163	35.4047	0.874558
-0.337163	36.0465	0.873647
-0.337163	36.6882	0.87273
-0.337163	37.33	0.871807
-0.337163	37.9717	0.870879
-0.337163	38.6134	0.869945
-0.337163	39.2552	0.869005
-0.337163	39.8969	0.868059
-0.337163	40.5387	0.867108
-0.337163	41.1804	0.866151
-0.337163	41.8222	0.865188
-0.337163	42.4639	0.864219
-0.337163	43.1056	0.863245
-0.337163	43.7474	0.862264
-0.337163	44.3891	0.861278
-0.337163	45.0309	0.860286
-0.337163	45.6726	0.859288
-0.337163	46.3144	0.858284
-0.337163	46.9561	0.857274
-0.337163	47.5978	0.856258
-0.337163	48.2396	0.855236
-0.337163	48.8813	0.854208
-0.337163	49.5231	0.853175
-0.337163	50.1648	0.852135
-0.337163	50.8065	0.851089
-0.337163	51.4483	0.850037
-0.337163	52.09	0.848979
-0.337163	52.7318	0.847915
-0.337163	53.3735	0.846844
-0.337163	54.0153	0.845768
-0.337163	54.657	0.844686
-0.337163	55.2987	0.843597
-0.337163	55.9405	0.842502
-0.337163	56.5822	0.841401
-0.337163	57.224	0.840294
-0.337163	57.8657	0.839181
-0.337163	58.5075	0.838062
-0.337163	59.1492	0.836936
-0.337163	59.7909	0.835804
-0.337163	60.4327	0.834666
-0.337163	61.0744	0.833522
-0.337163	61.7162	0.832371
-0.337163	62.3579	0.831214
-0.337163	62.9997	0.830051
-0.337163	63.6414	0.828882
-0.337163	64.2831	0.827706
-0.337163	64.9249	0.826524
-0.337163	65.5666	0.825336
-0.337163	66.2084	0.824141
-0.337163	66.8501	0.82294
-0.337163	67.4919	0.821733
-0.337163	68.1336	0.82052
-0.337163	68.7753	0.8193
-0.337163	69.4171	0.818073
-0.337163	70.0588	0.816841
-0.327013	6.52632	0.906619
-0.327013	7.16806	0.905917
-0.327013	7.8098	0.905209
-0.327013	8.45154	0.904497
-0.327013	9.09329	0.90378
-0.327013	9.73503	0.903058
-0.327013	10.3768	0.902332
-0.327013	11.0185	0.9016
-0.327013	11.6603	0.900863
-0.327013	12.302	0.900122
-0.327013	12.9437	0.899376
-0.327013	13.5855	0.898624
-0.327013	14.2272	0.897868
-0.327013	14.869	0.897107
-0.327013	15.5107	0.89634
-0.327013	16.1525	0.895569
-0.327013	16.7942	0.894792
-0.327013	17.4359	0.894011
-0.327013	18.0777	0.893224
-0.327013	18.7194	0.892432
-0.327013	19.3612	0.891635
-0.327013	20.0029	0.890832
-0.327013	20.6447	0.890025
-0.327013	21.2864	0.889212
-0.327013	21.9281	0.888394
-0.327013	22.5699	0.887571
-0.327013	23.2116	0.886742
-0.327013	23.8534	0.885908
-0.327013	24.4951	0.885069
-0.327013	25.1368	0.884224
-0.327013	25.7786	0.883374
-0.327013	26.4203	0.882518
-0.327013	27.0621	0.881657
-0.327013	27.7038	0.88079
-0.327013	28.3456	0.879918
-0.327013	28.9873	0.879041
-0.327013	29.629	0.878158
-0.327013	30.2708	0.877269
-0.327013	30.9125	0.876375
-0.327013	31.5543	0.875476
-0.327013	32.196	0.87457
-0.327013	32.8378	0.873659
-0.327013	33.4795	0.872743
-0.327013	34.1212	0.87182
-0.327013	34.763	0.870892
-0.327013	35.4047	0.869959
-0.327013	36.0465	0.869019
-0.327013	36.6882	0.868074
-0.327013	37.33	0.867123
-0.327013	37.9717	0.866166
-0.327013	38.6134	0.865204
-0.327013	39.2552	0.864235
-0.327013	39.8969	0.863261
-0.327013	40.5387	0.862281
-0.327013	41.1804	0.861295
-0.327013	41.8222	0.860303
-0.327013	42.4639	0.859305
-0.327013	43.1056	0.858302
-0.327013	43.7474	0.857292
-0.327013	44.3891	0.856277
-0.327013	45.0309	0.855255
-0.327013	45.6726	0.854227
-0.327013	46.3144	0.853194
-0.327013	46.9561	0.852154
-0.327013	47.5978	0.851109
-0.327013	48.2396	0.850057
-0.327013	48.8813	0.848999
-0.327013	49.5231	0.847935
-0.327013	50.1648	0.846865
-0.327013	50.8065	0.845789
-0.327013	51.4483	0.844707
-0.327013	52.09	0.843619
-0.327013	52.7318	0.842524
-0.327013	53.3735	0.841423
-0.327013	54.0153	0.840317
-0.327013	54.657	0.839204
-0.327013	55.2987	0.838084
-0.327013	55.9405	0.836959
-0.327013	56.5822	0.835827
-0.327013	57.224	0.834689
-0.327013	57.8657	0.833545
-0.327013	58.5075	0.832395
-0.327013	59.1492	0.831238
-0.327013	59.7909	0.830075
-0.327013	60.4327	0.828906
-0.327013	61.0744	0.82773
-0.327013	61.7162	0.826548
-0.327013	62.3579	0.82536
-0.327013	62.9997	0.824166
-0.327013	63.6414	0.822965
-0.327013	64.2831	0.821758
-0.327013	64.9249	0.820544
-0.327013	65.5666	0.819324
-0.327013	66.2084	0.818098
-0.327013	66.8501	0.816866
-0.327013	67.4919	0.815627
-0.327013	68.1336	0.814381
-0.327013	68.7753	0.81313
-0.327013	69.4171	0.811872
-0.327013	70.0588	0.810607
-0.316863	6.52632	0.903053
-0.316863	7.16806	0.902326
-0.316863	7.8098	0.901595
-0.316863	8.45154	0.900859
-0.316863	9.09329	0.900118
-0.316863	9.73503	0.899372
-0.316863	10.3768	0.898621
-0.316863	11.0185	0.897865
-0.316863	11.6603	0.897104
-0.316863	12.302	0.896338
-0.316863	12.9437	0.895567
-0.316863	13.5855	0.89479
-0.316863	14.2272	0.894009
-0.316863	14.869	0.893223
-0.316863	15.5107	0.892431
-0.316863	16.1525	0.891634
-0.316863	16.7942	0.890832
-0.316863	17.4359	0.890025
-0.316863	18.0777	0.889212
-0.316863	18.7194	0.888395
-0.316863	19.3612	0.887572
-0.316863	20.0029	0.886743
-0.316863	20.6447	0.88591
-0.316863	21.2864	0.885071
-0.316863	21.9281	0.884226
-0.316863	22.5699	0.883376
-0.316863	23.2116	0.882521
-0.316863	23.8534	0.88166
-0.316863	24.4951	0.880794
-0.316863	25.1368	0.879923
-0.316863	25.7786	0.879045
-0.316863	26.4203	0.878163
-0.316863	27.0621	0.877274
-0.316863	27.7038	0.876381
-0.316863	28.3456	0.875481
-0.316863	28.9873	0.874576
-0.316863	29.629	0.873666
-0.316863	30.2708	0.872749
-0.316863	30.9125	0.871827
-0.316863	31.5543	0.8709
-0.316863	32.196	0.869966
-0.316863	32.8378	0.869027
-0.316863	33.4795	0.868082
-0.316863	34.1212	0.867132
-0.316863	34.763	0.866175
-0.316863	35.4047	0.865213
-0.316863	36.0465	0.864245
-0.316863	36.6882	0.863271
-0.316863	37.33	0.862291
-0.316863	37.9717	0.861306
-0.316863	38.6134	0.860314
-0.316863	39.2552	0.859317
-0.316863	39.8969	0.858313
-0.316863	40.5387	0.857304
-0.316863	41.1804	0.856288
-0.316863	41.8222	0.855267
-0.316863	42.4639	0.85424
-0.316863	43.1056	0.853207
-0.316863	43.7474	0.852167
-0.316863	44.3891	0.851122
-0.316863	45.0309	0.85007
-0.316863	45.6726	0.849013
-0.316863	46.3144	0.847949
-0.316863	46.9561	0.846879
-0.316863	47.5978	0.845804
-0.316863	48.2396	0.844722
-0.316863	48.8813	0.843633
-0.316863	49.5231	0.842539
-0.316863	50.1648	0.841439
-0.316863	50.8065	0.840332
-0.316863	51.4483	0.839219
-0.316863	52.09	0.8381
-0.316863	52.7318	0.836975
-0.316863	53.3735	0.835843
-0.316863	54.0153	0.834706
-0.316863	54.657	0.833562
-0.316863	55.2987	0.832411
-0.316863	55.9405	0.831255
-0.316863	56.5822	0.830092
-0.316863	57.224	0.828923
-0.316863	57.8657	0.827747
-0.316863	58.5075	0.826565
-0.316863	59.1492	0.825377
-0.316863	59.7909	0.824183
-0.316863	60.4327	0.822982
-0.316863	61.0744	0.821775
-0.316863	61.7162	0.820562
-0.316863	62.3579	0.819342
-0.316863	62.9997	0.818116
-0.316863	63.6414	0.816883
-0.316863	64.2831	0.815644
-0.316863	64.9249	0.814399
-0.316863	65.5666	0.813147
-0.316863	66.2084	0.811889
-0.316863	66.8501	0.810625
-0.316863	67.4919	0.809354
-0.316863	68.1336	0.808077
-0.316863	68.7753	0.806793
-0.316863	69.4171	0.805503
[truncated: 8,001 more rows]

## Sheet: draw_fig_full_points
row_id	EV_mu	EV_lo	EV_hi	fun_mu	fun_lo	fun_hi	accept
1	-0.0144219	-0.132029	0.109967	61.1	61.1	61.1	1
2	-0.0437132	-0.064738	-0.0287528	50.65	50.65	50.65	1
3	-0.0339992	-0.0503517	-0.0223633	50.65	50.65	50.65	1
4	-0.0145711	-0.0215793	-0.00958426	50.65	50.65	50.65	1
5	-0.000179881	-0.073655	0.117223	50.65	50.65	50.65	1
6	0.00373429	-0.0486511	0.0718217	50.65	50.65	50.65	1
7	-0.0437132	-0.064738	-0.0287528	50.65	50.65	50.65	1
8	-0.0145711	-0.0215793	-0.00958426	50.65	50.65	50.65	0
9	-0.00971405	-0.0143862	-0.00638951	51.3975	51.3975	51.3975	1
10	0.490286	0.485614	0.49361	51.3975	51.3975	51.3975	0
11	-0.143876	-0.324779	-0.0313139	51.3975	51.3975	51.3975	1
12	0.490286	0.485614	0.49361	51.3975	51.3975	51.3975	0
13	-0.054296	-0.211937	0.0623341	51.3975	51.3975	51.3975	0
14	-0.00971405	-0.0143862	-0.00638951	51.3975	51.3975	51.3975	1
15	-0.00971405	-0.0143862	-0.00638951	51.3975	51.3975	51.3975	1
16	-0.00485703	-0.00719311	-0.00319475	51.3975	51.3975	51.3975	1
17	-0.00971405	-0.0143862	-0.00638951	51.3975	51.3975	51.3975	1
18	-0.504857	-0.507193	-0.503195	51.3975	51.3975	51.3975	0
19	-0.00971405	-0.0143862	-0.00638951	51.3975	51.3975	51.3975	1
20	0.146929	0.0520632	0.238747	51.3975	51.3975	51.3975	0
21	0.490286	0.485614	0.49361	51.3975	51.3975	51.3975	0
22	-0.0145711	-0.0215793	-0.00958426	51.3975	51.3975	51.3975	1
23	0.012208	-0.0396517	0.0686209	51.3975	51.3975	51.3975	0
24	-0.0145711	-0.0215793	-0.00958426	51.3975	51.3975	51.3975	1
25	-0.00971405	-0.0143862	-0.00638951	51.3975	51.3975	51.3975	1
26	-0.235382	-0.333911	-0.144796	60	60	60	1
27	-0.135997	-0.201407	-0.0894531	60	60	60	1
28	-0.504857	-0.507193	-0.503195	60	60	60	1
29	-0.504857	-0.507193	-0.503195	60	60	60	0
30	0.490286	0.485614	0.49361	60	60	60	0
31	-0.0728554	-0.107897	-0.0479213	60	60	60	1
32	-0.13423	-0.271712	0.0113494	60	60	60	1
33	-0.0582843	-0.0863173	-0.0383371	60	60	60	1
34	-0.0734424	-0.24545	0.092683	52	52	52	1
35	0.074004	-0.0466559	0.209487	52	52	52	0
36	-0.481906	-0.521715	-0.343638	50.5	50.5	50.5	0
37	-0.100081	-0.321622	0.136866	50.5	50.5	50.5	0
38	0.442185	0.309396	0.487221	50.5	50.5	50.5	0
39	0.312589	0.0876081	0.481266	50.5	50.5	50.5	0
40	-0.504857	-0.507193	-0.503195	50.125	50.125	50.125	1
41	-0.00971405	-0.0143862	-0.00638951	20.7222	20.7222	20.7222	1
42	-0.0616951	-0.137694	-0.0287528	20.7222	20.7222	20.7222	0
43	-0.00971405	-0.0143862	-0.00638951	20.7222	20.7222	20.7222	1
44	0.00101543	-0.0241386	0.0598302	20.7222	20.7222	20.7222	0
45	-0.00485703	-0.00719311	-0.00319475	20.7222	20.7222	20.7222	0
46	-0.00747077	-0.0359655	0.0622584	20.7222	20.7222	20.7222	1
47	-0.00971405	-0.0143862	-0.00638951	20.7222	20.7222	20.7222	1
48	-0.00971405	-0.0143862	-0.00638951	20.7222	20.7222	20.7222	1
49	-0.0145711	-0.0215793	-0.00958426	20.7222	20.7222	20.7222	1
50	0.490286	0.485614	0.49361	20.7222	20.7222	20.7222	0
51	0.490286	0.485614	0.49361	20.7222	20.7222	20.7222	0
52	-0.199138	-0.294917	-0.130985	56.3529	56.3529	56.3529	1
53	-0.0312386	-0.331164	0.276066	56.3529	56.3529	56.3529	1
54	-0.0631413	-0.0935104	-0.0415318	29	29	29	1
55	-0.0291422	-0.0431586	-0.0191685	29	29	29	1
56	-0.0339992	-0.0503517	-0.0223633	29	29	29	1
57	-0.0485703	-0.0719311	-0.0319475	29	29	29	1
58	-0.0534273	-0.0791242	-0.0351423	29	29	29	1
59	-0.0437132	-0.064738	-0.0287528	29	29	29	1
60	-0.0777124	-0.11509	-0.0511161	29	29	29	1
61	-0.0728554	-0.107897	-0.0479213	29	29	29	1
62	-0.0339992	-0.0503517	-0.0223633	29	29	29	1
63	-0.0437132	-0.064738	-0.0287528	29	29	29	1
64	-0.0339992	-0.0503517	-0.0223633	29	29	29	1
65	-0.0825695	-0.122283	-0.0543108	29	29	29	0
66	-0.0631413	-0.0935104	-0.0415318	29	29	29	1
67	-0.0631413	-0.0935104	-0.0415318	29	29	29	1
68	-0.0388562	-0.0575449	-0.025558	29	29	29	1
69	-0.509714	-0.514386	-0.50639	6.52632	6.52632	6.52632	1
70	-0.504857	-0.507193	-0.503195	47.7647	47.7647	47.7647	1
71	0.374949	0.203818	0.467656	47.7647	47.7647	47.7647	0
72	0.449812	0.316406	0.492343	47.7647	47.7647	47.7647	0
73	-0.504857	-0.507193	-0.503195	47.7647	47.7647	47.7647	1
74	0.490286	0.485614	0.49361	47.7647	47.7647	47.7647	0
75	-0.509714	-0.514386	-0.50639	47.7647	47.7647	47.7647	1
76	-0.0339992	-0.0503517	-0.0223633	50.8947	50.8947	50.8947	1
77	-0.130902	-0.212287	-0.090786	50.8947	50.8947	50.8947	1
78	-0.0679984	-0.100703	-0.0447266	50.8947	50.8947	50.8947	1
79	0.495143	0.492807	0.496805	50.8947	50.8947	50.8947	0
80	0.495143	0.492807	0.496805	50.8947	50.8947	50.8947	0
81	0.0685598	-0.0776723	0.258447	43.2105	43.2105	43.2105	0
82	0.174278	0.0423219	0.268002	50.3333	50.3333	50.3333	0
83	0.490286	0.485614	0.49361	50.3333	50.3333	50.3333	0
84	0.169879	0.075569	0.267425	41.2353	41.2353	41.2353	1
85	0.0196998	-0.104709	0.13033	41.2353	41.2353	41.2353	0
86	-0.0194281	-0.0287724	-0.012779	41.2353	41.2353	41.2353	1
87	-0.0512484	-0.135258	0.05621	41.2353	41.2353	41.2353	0
88	-0.0615196	-0.193259	0.0729197	41.2353	41.2353	41.2353	0
89	-0.109141	-0.288964	0.167108	66.1667	66.1667	66.1667	1
90	-0.0220422	-0.249541	0.256967	66.1667	66.1667	66.1667	0
91	-0.504857	-0.507193	-0.503195	66.1667	66.1667	66.1667	0
92	-0.471441	-0.59435	-0.34264	66.1667	66.1667	66.1667	1
93	0.177291	0.0861252	0.289851	24.6	24.6	24.6	0
94	-0.298646	-0.599868	0.0513908	58.9375	58.9375	58.9375	0
95	-0.339638	-0.756652	-0.0479623	58.9375	58.9375	58.9375	0
96	-0.174367	-0.462807	0.090349	58.9375	58.9375	58.9375	0
97	0.495143	0.492807	0.496805	39.2105	39.2105	39.2105	0
98	0.484614	0.477357	0.490416	63.4706	63.4706	63.4706	0
99	0.210708	0.0558744	0.362626	63.4706	63.4706	63.4706	1
100	-0.0534273	-0.0791242	-0.0351423	54.1176	54.1176	54.1176	1
101	0.0873152	-0.0425793	0.220355	54.1176	54.1176	54.1176	0
102	-0.0485703	-0.0719311	-0.0319475	54.1176	54.1176	54.1176	0
103	-0.054306	-0.0935104	0.0167206	54.1176	54.1176	54.1176	1
104	0.490286	0.485614	0.49361	54.1176	54.1176	54.1176	0
105	0.495143	0.492807	0.496805	54.1176	54.1176	54.1176	0
106	0.480572	0.471228	0.487221	70.0588	70.0588	70.0588	0
107	-0.118882	-0.184373	-0.0643048	70.0588	70.0588	70.0588	0
108	-0.0194281	-0.0287724	-0.012779	54.7778	54.7778	54.7778	1
109	-0.0534273	-0.0791242	-0.0351423	54.7778	54.7778	54.7778	1
110	-0.0388562	-0.0575449	-0.025558	54.7778	54.7778	54.7778	1
111	-0.0291422	-0.0431586	-0.0191685	54.7778	54.7778	54.7778	1
112	0.0140304	-0.0215793	0.0870646	14.375	14.375	14.375	0
113	-0.00485703	-0.00719311	-0.00319475	14.375	14.375	14.375	0
114	0.495143	0.492807	0.496805	14.375	14.375	14.375	0
115	-0.0145711	-0.0215793	-0.00958426	14.375	14.375	14.375	1
116	-0.034194	-0.102971	-0.0159738	14.375	14.375	14.375	1
117	-0.0194281	-0.0287724	-0.012779	14.375	14.375	14.375	1
118	-0.0437132	-0.064738	-0.0287528	14.375	14.375	14.375	0
119	-0.0145711	-0.0215793	-0.00958426	14.375	14.375	14.375	0
120	-0.0145711	-0.0215793	-0.00958426	14.375	14.375	14.375	0
121	-0.00971405	-0.0143862	-0.00638951	14.375	14.375	14.375	1
122	-0.504857	-0.507193	-0.503195	46	46	46	1
123	-0.0437132	-0.064738	-0.0287528	46	46	46	1
124	-0.504857	-0.507193	-0.503195	46	46	46	1
125	0.422811	0.30148	0.484026	63.75	63.75	63.75	0
126	0.490286	0.485614	0.49361	55.8235	55.8235	55.8235	0
127	0.490286	0.485614	0.49361	52.5882	52.5882	52.5882	0
128	-0.0631413	-0.0935104	-0.0415318	34.8333	34.8333	34.8333	1
129	-0.0582843	-0.0863173	-0.0383371	34.8333	34.8333	34.8333	1
130	-0.0971405	-0.143862	-0.0638951	34.8333	34.8333	34.8333	0
131	0.495143	0.492807	0.496805	34.8333	34.8333	34.8333	0
132	-0.0534273	-0.0791242	-0.0351423	34.8333	34.8333	34.8333	1
133	-0.0534273	-0.0791242	-0.0351423	34.8333	34.8333	34.8333	1
134	-0.0777124	-0.11509	-0.0511161	34.8333	34.8333	34.8333	1
135	-0.0582843	-0.0863173	-0.0383371	34.8333	34.8333	34.8333	1
136	-0.130612	-0.204719	0.0563378	29.2222	29.2222	29.2222	1
137	-0.0242851	-0.0359655	-0.0159738	29.2222	29.2222	29.2222	1
138	-0.0626887	-0.0963181	0.0118929	29.2222	29.2222	29.2222	1
139	-0.0242851	-0.0359655	-0.0159738	29.2222	29.2222	29.2222	1
140	0.490286	0.485614	0.49361	44.4737	44.4737	44.4737	1
141	0.470022	0.299875	0.496805	44.4737	44.4737	44.4737	0
142	0.490286	0.485614	0.49361	16.0526	16.0526	16.0526	0

## Sheet: per_game_watch
Unnamed: 0	source	means	errs
0	should	[1.885328152008076, 2.066282176578397, 2.0774814272405, 2.5645591809327954, 2.6302653148054502, 2.715845901599547, 2.7375535476561352, 2.756231144187201, 2.8137357348313548, 2.872893514801357, 2.958621163519917, 3.0993640572197783, 3.2156578378723704, 3.320083876180686, 3.5112281086964434, 3.5214077826857113, 3.5571543912739565, 3.6182357256823763, 3.7014309388308497, 3.711181741410486, 3.9816139…	[0.1233602461820117, 0.17785702222288974, 0.12118192207562449, 0.1447969040794861, 0.15686060054054612, 0.2629556480020126, 0.34232630183114815, 0.3955850470253565, 0.2764691024201105, 0.2777439290405466, 0.1915326394380841, 0.37288836199689124, 0.4582538581353617, 0.3446620776825586, 0.2739449764033578, 0.30561795629890337, 0.31472984785667374, 0.36790030187979267, 0.48366105699032863, 0.4561313…
1	ours	[1.8188922132338945, 2.0028832505931176, 2.1112862066245524, 2.485443107916384, 2.6961154508906833, 2.590656367498297, 2.6356029737188624, 2.5876665366726574, 2.8134241121113064, 2.6424702584915556, 2.8806018765572703, 3.06732824877353, 3.1348776722066987, 2.983727121440257, 3.14038465060305, 3.2495883422956626, 3.1448160299645753, 3.57211979611637, 3.3202301103785685, 3.70173078541332, 3.9054917…	[0.1873099221882433, 0.314428070941605, 0.25185350434124854, 0.3718101262873017, 0.20596437209908072, 0.5204809903179802, 0.5310688671797119, 0.6059456642961321, 0.546953450170628, 0.4459895392120511, 0.4612758083261763, 0.678983790867051, 0.5940785378013068, 0.6076321547339434, 0.641587199728553, 0.7527104459060785, 0.5900688420926147, 0.6721700223752993, 0.8055224263167542, 0.9715855811662, 0.9…
2	expert	[1.848515004338374, 2.065722258694978, 2.1106256402767807, 2.738568923447986, 2.753359996435673, 2.6361870801745044, 2.9389853627590603, 3.200197429152693, 2.907053207998262, 2.8261507629572606, 3.0883811932030265, 2.992558429605142, 3.071895287801755, 3.4756648949891527, 3.621591702692251, 3.512626436781376, 3.622539107927718, 3.633054428430085, 3.9088105634688084, 3.737317586679021, 4.586922234…	[0.28956815295705596, 0.31668510610255585, 0.2902417504989641, 0.27578454380460443, 0.27730134861557704, 0.6368752157570786, 0.5477230458101539, 0.5217299284356721, 0.5505835229767407, 0.5899971696732114, 0.49113085782031807, 0.7731733106935705, 0.852779921196245, 0.7781616822794971, 0.6676441710226879, 0.798306854398192, 0.6717292066537754, 0.6752388924004661, 1.0176066696694637, 1.1533463917524…
3	random	[2.0818370770412042, 2.1701127353862115, 2.097857111925603, 2.7319556547878636, 2.6892838587057777, 3.155751790928514, 3.197184286461931, 3.38446792281553, 3.131423710830976, 3.1987912266002634, 3.1917763692662184, 3.543276946872549, 3.8734843967724673, 3.8800130459524897, 3.875022895640175, 3.8792677557648347, 3.8775492857553053, 3.8573753779193454, 4.594642919988908, 4.583105912358475, 4.596330…	[0.07928256802171119, 0.10944241969920328, 0.0747274879389518, 0.023056616586046973, 0.09688575275124316, 0.05565305458981623, 0.011263104458277431, 0.006648057067570681, 0.14362616124751496, 0.010117368434018809, 0.016682399268147647, 0.04843680809498982, 0.013459732038973457, 0.005977385417015801, 0.011054825383269294, 0.03484035070235989, 0.008807326479895801, 0.04845048001314141, 0.0076066891…

## Sheet: play_main
agents	means	err_low	err_high
Intuitive Gamer	-2.39779	0.193688	0.190962
Expert Gamer	-2.95315	0.252244	0.256613
Random	-3.07933	0.269138	0.270509

## Sheet: watch_main_TVD
Unnamed: 0	agents	means	err_low	err_high
0	Intuitive Gamer	0.42882648191659717	0.05368733929066988	0.04903908255428052
1	Expert Gamer	0.5762941740824737	0.06620017361604669	0.057388579512405835
2	Random	0.5207816560053219	0.07576794150350474	0.06767410332597701
3	split-human-avg	[0.3965980023779537]	[0.37336145344273397]	[0.4204193460222974]
