# Supplementary material for: People use fast and flat simulation to reason about new games
Source: Nature. 2026 Jul 15;655(8123):598–607. doi: 10.1038/s41586-026-10722-1 (PMC13372689; doi:10.1038/s41586-026-10722-1)
Supplement: Supplementary file 3 — Data files associated with the main figures and extended data figures. [file 41586_2026_10722_MOESM3_ESM.zip › figure-files-proof/fun_barplot.xls]

## Sheet: fun_barplot
category	mean_r2	ci_lower	ci_upper
Intuitive Gamer	0.61295	0.509006	0.707401
Expert Gamer	0.457248	0.338981	0.558155
Random Gamer	0.460433	0.311415	0.58436
Binary Traits	0.0963437	0.00937619	0.208011
Agg Features	0.0713817	0.00572133	0.16776
