# Supplementary material for: People use fast and flat simulation to reason about new games
Source: Nature. 2026 Jul 15;655(8123):598–607. doi: 10.1038/s41586-026-10722-1 (PMC13372689; doi:10.1038/s41586-026-10722-1)
Supplement: Supplementary file 3 — Data files associated with the main figures and extended data figures. [file 41586_2026_10722_MOESM3_ESM.zip › figure-files-proof/full_vary_k.xlsx]

## Sheet: ours_full_vary_k_individ_stats
Unnamed: 0	k	main_scatter	bars
0	2	[[array([0.05008875, 0.1012825 , 0.002615 , 0. , 0. , 0. , 0. , 0. , 0. , 0.0140275 , 0.4802275 , 0.32855 , 0.4416175 , 0.3957475 , 0.06839 , 0.2780125 , 0.47953 , 0.4656175 , 0.46798687, 0.4680075 , 0.36256 , 0.467295 , 0.43821562, 0.42108 , 0.12291375, 0.1628975 , 0.3964525 , 0.43204875, 0.00589875, 0. , 0. , 0. , 0. , 0. , 0.45489 , 0.3952625 , 0.4626175 , 0.4013825 , 0.26819125, 0.21821812, 0…	[[[0.0, 0.0, 0.012169531249999982, 0.08176276041666668, 0.14443557291666662, 0.2486781249999999, 0.3202672395833335, 0.38102104166666684, 0.44195093749999975, 0.4695429807692305], array([0.05925754, 0.02173777, 0.05124689, 0.1070363 , 0.07412998, 0.11196031, 0.10801776, 0.1209808 , 0.13812757, 0.09188757]), array([0.09857123, 0.02200232, 0.07766489, 0.07801156, 0.05345616, 0.08316947, 0.04705766,…
1	3	[[array([0.03457778, 0.06798694, 0.001405 , 0. , 0. , 0. , 0. , 0. , 0. , 0.00932667, 0.31795667, 0.21828556, 0.29203222, 0.26296778, 0.04746556, 0.18211111, 0.31338889, 0.31229333, 0.31424583, 0.31292667, 0.24243889, 0.31207333, 0.29280694, 0.27569972, 0.08175833, 0.10763389, 0.26172972, 0.28926167, 0.00424111, 0. , 0. , 0. , 0. , 0. , 0.30192444, 0.26139778, 0.31461444, 0.26278444, 0.17879472, …	[[[0.0, 0.0, 0.00791127314814811, 0.055025069444444304, 0.09711083333333342, 0.1656061574074075, 0.215123101851852, 0.25260180555555584, 0.2943642824074077, 0.3128149572649575], array([0.0603789 , 0.0206164 , 0.05124689, 0.1070363 , 0.07412998, 0.11196031, 0.11033172, 0.11866685, 0.13812757, 0.09188757]), array([0.09825325, 0.02144822, 0.07766489, 0.07801156, 0.05345616, 0.08316947, 0.04448252, 0…
2	4	[[array([0.02522734, 0.05153234, 0.00121359, 0. , 0. , 0. , 0. , 0. , 0. , 0.00713875, 0.23304687, 0.1658675 , 0.22354375, 0.19636625, 0.03497062, 0.13748188, 0.23352625, 0.23513125, 0.23505141, 0.23474875, 0.18253312, 0.23433438, 0.21792906, 0.21040813, 0.06027031, 0.08193984, 0.19980953, 0.21886516, 0.00297266, 0. , 0. , 0. , 0. , 0. , 0.23031313, 0.19862313, 0.23527313, 0.20333062, 0.13516422,…	[[[0.0, 0.0, 0.005911757812499991, 0.04127037760416663, 0.0721526822916667, 0.12442471354166666, 0.15949695312499998, 0.19074805989583335, 0.22101684895833332, 0.23369528846153848], array([0.05925754, 0.02173777, 0.05124689, 0.1070363 , 0.07412998, 0.11196031, 0.10801776, 0.1209808 , 0.13812757, 0.09188757]), array([0.09857123, 0.02200232, 0.07766489, 0.07801156, 0.05345616, 0.08316947, 0.0470576…
3	5	[[array([0.0197414, 0.0416996, 0.0009772, 0. , 0. , 0. , 0. , 0. , 0. , 0.0058356, 0.1878332, 0.1319732, 0.1762668, 0.156792 , 0.027104 , 0.1101948, 0.191922 , 0.1866876, 0.1898646, 0.186346 , 0.1450248, 0.1862804, 0.1765733, 0.1693074, 0.0493049, 0.066201 , 0.1580852, 0.1737694, 0.0024063, 0. , 0. , 0. , 0. , 0. , 0.1827964, 0.1601124, 0.1864664, 0.1629784, 0.1099299, 0.087476 , 0. , 0.0182504, …	[[[0.0, 0.0, 0.004745041666666671, 0.032719916666666626, 0.057781691666666635, 0.0997318666666666, 0.1279909416666665, 0.15234848333333337, 0.1765229833333334, 0.1871909846153847], array([0.05902834, 0.02178272, 0.05143113, 0.1070363 , 0.07412998, 0.11397973, 0.10599833, 0.1209808 , 0.13812757, 0.09188757]), array([0.09844725, 0.02301237, 0.07756953, 0.07801156, 0.05345616, 0.08312791, 0.04687488…
4	6	[[array([0.01678667, 0.03459889, 0.00080312, 0. , 0. , 0. , 0. , 0. , 0. , 0.00475833, 0.15774778, 0.10883056, 0.14824722, 0.12909194, 0.02282222, 0.09206444, 0.16049861, 0.15714028, 0.15667319, 0.15497111, 0.11942722, 0.15731389, 0.14635778, 0.14088486, 0.04087736, 0.05485632, 0.13352236, 0.14678361, 0.00193174, 0. , 0. , 0. , 0. , 0. , 0.14998139, 0.13527278, 0.15793667, 0.13504861, 0.09065944,…	[[[0.0, 0.0, 0.0040140393518518355, 0.027210625, 0.04820328124999998, 0.08323792824074079, 0.10686725694444454, 0.12714919560185187, 0.14716668402777777, 0.1566840438034188], array([0.05902834, 0.02178272, 0.05143113, 0.1070363 , 0.07412998, 0.11196031, 0.10801776, 0.1209808 , 0.13812757, 0.09188757]), array([0.09844725, 0.02301237, 0.07756953, 0.07801156, 0.05345616, 0.08316947, 0.04705766, 0.08…
5	7	[[array([0.01416622, 0.02961388, 0.00064056, 0. , 0. , 0. , 0. , 0. , 0. , 0.00406796, 0.13451224, 0.09259347, 0.12640041, 0.11126735, 0.01975551, 0.08044714, 0.13387102, 0.13369265, 0.13066796, 0.1330951 , 0.10232184, 0.13179898, 0.12622092, 0.11885036, 0.0347625 , 0.04616974, 0.11275214, 0.12148429, 0.00169638, 0. , 0. , 0. , 0. , 0. , 0.12850204, 0.1135349 , 0.13425633, 0.11616449, 0.07685694,…	[[[0.0, 0.0, 0.0034461692176870687, 0.023530505952380973, 0.041339676870748285, 0.07103093537414963, 0.09137445578231289, 0.10872809948979593, 0.12574545493197284, 0.1331329827315542], array([0.05632443, 0.02512251, 0.05079526, 0.1070363 , 0.07412998, 0.10664256, 0.11333551, 0.12246219, 0.13301677, 0.09523779]), array([0.09940926, 0.02247739, 0.07791843, 0.07801156, 0.05345616, 0.08017564, 0.0518…
6	8	[[array([0.01265047, 0.02541945, 0.00055504, 0. , 0. , 0. , 0. , 0. , 0. , 0.00369891, 0.11842422, 0.080825 , 0.10983766, 0.09833719, 0.01676609, 0.06757078, 0.11858938, 0.11560094, 0.11464531, 0.11461859, 0.08990438, 0.11629906, 0.10671727, 0.10454781, 0.03059309, 0.04130914, 0.09996066, 0.10695977, 0.00147219, 0. , 0. , 0. , 0. , 0. , 0.11228781, 0.10204891, 0.11833344, 0.10254516, 0.06629277, …	[[[0.0, 0.0, 0.0030158723958333294, 0.02048254231770832, 0.03637784830729169, 0.062291777343750014, 0.08016843098958334, 0.09559232421875002, 0.10904671874999998, 0.11657109675480773], array([0.05925754, 0.02173777, 0.05124689, 0.1070363 , 0.07412998, 0.11196031, 0.10801776, 0.1209808 , 0.13812757, 0.09188757]), array([0.09857123, 0.02200232, 0.07766489, 0.07801156, 0.05345616, 0.08316947, 0.0470…
7	9	[[array([0.01118306, 0.02268444, 0.00051759, 0. , 0. , 0. , 0. , 0. , 0. , 0.00311198, 0.10574654, 0.07364173, 0.09821691, 0.08901642, 0.01508877, 0.06090975, 0.10822074, 0.10400556, 0.10491302, 0.10421457, 0.08071037, 0.10361765, 0.09562012, 0.09240355, 0.02681367, 0.03704457, 0.08894025, 0.09592472, 0.00129506, 0. , 0. , 0. , 0. , 0. , 0.09965556, 0.08991494, 0.1051337 , 0.08937432, 0.06026182,…	[[[0.0, 0.0, 0.00262649948559671, 0.018225012860082327, 0.03200651491769548, 0.055184050925925925, 0.07123632458847735, 0.08500231481481481, 0.09757630658436216, 0.1043592948717949], array([0.05902834, 0.01648118, 0.05673267, 0.1070363 , 0.07412998, 0.11196031, 0.10801776, 0.1209808 , 0.13812757, 0.09188757]), array([0.09844725, 0.0162801 , 0.07688292, 0.07801156, 0.05345616, 0.08316947, 0.047057…
8	10	[[array([0.01008385, 0.02047795, 0.0004548 , 0. , 0. , 0. , 0. , 0. , 0. , 0.0027758 , 0.0951008 , 0.0668834 , 0.0885151 , 0.0794322 , 0.0137219 , 0.0550006 , 0.0950546 , 0.0936094 , 0.09120158, 0.0918761 , 0.0727562 , 0.0957563 , 0.0877787 , 0.0833319 , 0.0241907 , 0.0322907 , 0.08083248, 0.08603143, 0.0011295 , 0. , 0. , 0. , 0. , 0. , 0.0906263 , 0.0809413 , 0.0943703 , 0.0815041 , 0.0535942 ,…	[[[0.0, 0.0, 0.002367004166666668, 0.016354095833333308, 0.028822381249999984, 0.049689852083333326, 0.06445562916666665, 0.07654821041666666, 0.08782169375000003, 0.09367445192307694], array([0.05902834, 0.02252625, 0.0506876 , 0.1070363 , 0.07412998, 0.11196031, 0.11033172, 0.11866685, 0.13812757, 0.09188757]), array([0.09844725, 0.02254413, 0.07798299, 0.07801156, 0.05345616, 0.08316947, 0.044…
9	20	[[array([0.00502491, 0.01008506, 0.00024274, 0. , 0. , 0. , 0. , 0. , 0. , 0.0014329 , 0.0477488 , 0.03269027, 0.04437055, 0.03939745, 0.0068738 , 0.0270025 , 0.04750363, 0.04638167, 0.04681795, 0.04694123, 0.0367878 , 0.04724733, 0.04429736, 0.04192587, 0.01233457, 0.01647743, 0.03971906, 0.04364351, 0.0005944 , 0. , 0. , 0. , 0. , 0. , 0.04526198, 0.04085868, 0.04744508, 0.04074875, 0.02659548,…	[[[0.0, 0.0, 0.001190078124999999, 0.008194951562499995, 0.014530425000000005, 0.024773323958333333, 0.03229271458333334, 0.03829561197916667, 0.044053215625000024, 0.04708062884615386], array([0.01619918, 0.0645453 , 0.05149771, 0.1070363 , 0.07412998, 0.11196031, 0.10801776, 0.1209808 , 0.13812757, 0.09188757]), array([0.02179708, 0.09630656, 0.07753623, 0.07801156, 0.05345616, 0.08316947, 0.04…
10	50	[[array([2.0090860e-03, 4.1155850e-03, 9.2927000e-05, 0.0000000e+00, 0.0000000e+00, 0.0000000e+00, 0.0000000e+00, 0.0000000e+00, 0.0000000e+00, 5.6917600e-04, 1.9005396e-02, 1.3096076e-02, 1.7692348e-02, 1.5783952e-02, 2.7408480e-03, 1.1014268e-02, 1.8919532e-02, 1.8621596e-02, 1.8743128e-02, 1.8547240e-02, 1.4550064e-02, 1.8826516e-02, 1.7581976e-02, 1.6671907e-02, 4.7952760e-03, 6.4761550e-03, …	[[[0.0, 0.0, 0.0004785390000000007, 0.003279735749999999, 0.005806515583333334, 0.009925402999999998, 0.012849282666666663, 0.015294272666666664, 0.017720800999999994, 0.018760344384615386], array([0.0603789 , 0.0206164 , 0.05124689, 0.1070363 , 0.07412998, 0.11397973, 0.10599833, 0.12246219, 0.1264386 , 0.10130995]), array([0.09825325, 0.02144822, 0.07766489, 0.07801156, 0.05345616, 0.08312791, …

## Sheet: ours_full_vary_k_stats
Unnamed: 0	k	rmse	rmse_err_low	rmse_err_high	wdist	wdist_err_low	wdist_err_high
0	2	0.225256	0.0175747	0.017516	0.129912	0.0198137	0.0181589
1	3	0.145434	0.0129312	0.0134721	0.0909246	0.0122618	0.0136485
2	4	0.113562	0.00937856	0.0102916	0.0507177	0.00869846	0.00992286
3	5	0.101121	0.00701068	0.00709281	0.0283481	0.00691009	0.00732211
4	6	0.0965428	0.0054395	0.00602829	0.0207297	0.00519707	0.0051601
5	7	0.0954193	0.00462261	0.00492338	0.0231587	0.00528111	0.00608833
6	8	0.0958288	0.00410407	0.00401617	0.0290735	0.00498293	0.00568701
7	9	0.0970283	0.00354564	0.00347608	0.0334823	0.00466397	0.00427916
8	10	0.0983332	0.0032948	0.00338738	0.0373687	0.00431508	0.00386764
9	20	0.108982	0.00190972	0.0017098	0.0634632	0.00287278	0.00304987
10	50	0.118366	0.000771589	0.000738772	0.0718225	6.49137e-06	6.49137e-06
