# Supplementary material for: People use fast and flat simulation to reason about new games
Source: Nature. 2026 Jul 15;655(8123):598–607. doi: 10.1038/s41586-026-10722-1 (PMC13372689; doi:10.1038/s41586-026-10722-1)
Supplement: Supplementary file 3 — Data files associated with the main figures and extended data figures. [file 41586_2026_10722_MOESM3_ESM.zip › figure-files-proof/figure_overview.txt]

Data files associated with main empirical figures:

- Figure 3: "just_think_payoff"
- Figure 4: "fun_fig_main"
- Figure 5: "play_watch_draw"

And in Extended Data: 

- Extended Data Figure 1: "full_vary_k"
- Extended Data Figure 2: "full_partial_vary_k"
- Extended Data Figure 3: "vary_K_payoff_fun"
- Extended Data Figure 4: "fun_barplot"
- Extended Data Figure 5: "empirical_outcomes"
- Extended Data Figure 6: "admixture_individ"
- Extended Data Figure 7: "play_watch_params"
- Extended Data Figure 8: "play_watch_draw"
