# Supplementary material for: People use fast and flat simulation to reason about new games
Source: Nature. 2026 Jul 15;655(8123):598–607. doi: 10.1038/s41586-026-10722-1 (PMC13372689; doi:10.1038/s41586-026-10722-1)
Supplement: Supplementary file 3 — Data files associated with the main figures and extended data figures. [file 41586_2026_10722_MOESM3_ESM.zip › figure-files-proof/admixture_individ.xlsx]

## Sheet: draw_fig_abl-block_grid
EV	fun_think	prob
-0.494808	6.52632	0.886844
-0.494808	7.16806	0.886144
-0.494808	7.8098	0.885439
-0.494808	8.45154	0.884731
-0.494808	9.09329	0.884019
-0.494808	9.73503	0.883302
-0.494808	10.3768	0.882583
-0.494808	11.0185	0.881859
-0.494808	11.6603	0.881131
-0.494808	12.302	0.880399
-0.494808	12.9437	0.879664
-0.494808	13.5855	0.878924
-0.494808	14.2272	0.878181
-0.494808	14.869	0.877433
-0.494808	15.5107	0.876682
-0.494808	16.1525	0.875927
-0.494808	16.7942	0.875167
-0.494808	17.4359	0.874404
-0.494808	18.0777	0.873636
-0.494808	18.7194	0.872865
-0.494808	19.3612	0.872089
-0.494808	20.0029	0.87131
-0.494808	20.6447	0.870526
-0.494808	21.2864	0.869738
-0.494808	21.9281	0.868946
-0.494808	22.5699	0.86815
-0.494808	23.2116	0.86735
-0.494808	23.8534	0.866546
-0.494808	24.4951	0.865737
-0.494808	25.1368	0.864925
-0.494808	25.7786	0.864108
-0.494808	26.4203	0.863287
-0.494808	27.0621	0.862462
-0.494808	27.7038	0.861632
-0.494808	28.3456	0.860799
-0.494808	28.9873	0.859961
-0.494808	29.629	0.859118
-0.494808	30.2708	0.858272
-0.494808	30.9125	0.857421
-0.494808	31.5543	0.856566
-0.494808	32.196	0.855707
-0.494808	32.8378	0.854843
-0.494808	33.4795	0.853975
-0.494808	34.1212	0.853103
-0.494808	34.763	0.852226
-0.494808	35.4047	0.851345
-0.494808	36.0465	0.85046
-0.494808	36.6882	0.84957
-0.494808	37.33	0.848676
-0.494808	37.9717	0.847777
-0.494808	38.6134	0.846874
-0.494808	39.2552	0.845967
-0.494808	39.8969	0.845055
-0.494808	40.5387	0.844139
-0.494808	41.1804	0.843218
-0.494808	41.8222	0.842293
-0.494808	42.4639	0.841363
-0.494808	43.1056	0.840429
-0.494808	43.7474	0.839491
-0.494808	44.3891	0.838547
-0.494808	45.0309	0.8376
-0.494808	45.6726	0.836648
-0.494808	46.3144	0.835691
-0.494808	46.9561	0.83473
-0.494808	47.5978	0.833764
-0.494808	48.2396	0.832794
-0.494808	48.8813	0.831819
-0.494808	49.5231	0.830839
-0.494808	50.1648	0.829855
-0.494808	50.8065	0.828867
-0.494808	51.4483	0.827874
-0.494808	52.09	0.826876
-0.494808	52.7318	0.825874
-0.494808	53.3735	0.824867
-0.494808	54.0153	0.823855
-0.494808	54.657	0.822839
-0.494808	55.2987	0.821818
-0.494808	55.9405	0.820792
-0.494808	56.5822	0.819762
-0.494808	57.224	0.818728
-0.494808	57.8657	0.817688
-0.494808	58.5075	0.816644
-0.494808	59.1492	0.815595
-0.494808	59.7909	0.814542
-0.494808	60.4327	0.813484
-0.494808	61.0744	0.812421
-0.494808	61.7162	0.811353
-0.494808	62.3579	0.810281
-0.494808	62.9997	0.809204
-0.494808	63.6414	0.808123
-0.494808	64.2831	0.807037
-0.494808	64.9249	0.805946
-0.494808	65.5666	0.80485
-0.494808	66.2084	0.80375
-0.494808	66.8501	0.802644
-0.494808	67.4919	0.801535
-0.494808	68.1336	0.80042
-0.494808	68.7753	0.799301
-0.494808	69.4171	0.798177
-0.494808	70.0588	0.797048
-0.484546	6.52632	0.884627
-0.484546	7.16806	0.883915
-0.484546	7.8098	0.883198
-0.484546	8.45154	0.882478
-0.484546	9.09329	0.881753
-0.484546	9.73503	0.881025
-0.484546	10.3768	0.880293
-0.484546	11.0185	0.879557
-0.484546	11.6603	0.878817
-0.484546	12.302	0.878073
-0.484546	12.9437	0.877325
-0.484546	13.5855	0.876573
-0.484546	14.2272	0.875817
-0.484546	14.869	0.875057
-0.484546	15.5107	0.874294
-0.484546	16.1525	0.873526
-0.484546	16.7942	0.872754
-0.484546	17.4359	0.871978
-0.484546	18.0777	0.871197
-0.484546	18.7194	0.870413
-0.484546	19.3612	0.869625
-0.484546	20.0029	0.868833
-0.484546	20.6447	0.868036
-0.484546	21.2864	0.867235
-0.484546	21.9281	0.866431
-0.484546	22.5699	0.865622
-0.484546	23.2116	0.864808
-0.484546	23.8534	0.863991
-0.484546	24.4951	0.86317
-0.484546	25.1368	0.862344
-0.484546	25.7786	0.861514
-0.484546	26.4203	0.86068
-0.484546	27.0621	0.859841
-0.484546	27.7038	0.858998
-0.484546	28.3456	0.858151
-0.484546	28.9873	0.8573
-0.484546	29.629	0.856445
-0.484546	30.2708	0.855585
-0.484546	30.9125	0.854721
-0.484546	31.5543	0.853852
-0.484546	32.196	0.852979
-0.484546	32.8378	0.852102
-0.484546	33.4795	0.85122
-0.484546	34.1212	0.850335
-0.484546	34.763	0.849444
-0.484546	35.4047	0.84855
-0.484546	36.0465	0.84765
-0.484546	36.6882	0.846747
-0.484546	37.33	0.845839
-0.484546	37.9717	0.844927
-0.484546	38.6134	0.84401
-0.484546	39.2552	0.843089
-0.484546	39.8969	0.842163
-0.484546	40.5387	0.841233
-0.484546	41.1804	0.840298
-0.484546	41.8222	0.839359
-0.484546	42.4639	0.838415
-0.484546	43.1056	0.837467
-0.484546	43.7474	0.836514
-0.484546	44.3891	0.835557
-0.484546	45.0309	0.834595
-0.484546	45.6726	0.833629
-0.484546	46.3144	0.832658
-0.484546	46.9561	0.831683
-0.484546	47.5978	0.830703
-0.484546	48.2396	0.829718
-0.484546	48.8813	0.828729
-0.484546	49.5231	0.827735
-0.484546	50.1648	0.826737
-0.484546	50.8065	0.825734
-0.484546	51.4483	0.824726
-0.484546	52.09	0.823714
-0.484546	52.7318	0.822698
-0.484546	53.3735	0.821676
-0.484546	54.0153	0.82065
-0.484546	54.657	0.819619
-0.484546	55.2987	0.818584
-0.484546	55.9405	0.817544
-0.484546	56.5822	0.816499
-0.484546	57.224	0.81545
-0.484546	57.8657	0.814396
-0.484546	58.5075	0.813337
-0.484546	59.1492	0.812274
-0.484546	59.7909	0.811206
-0.484546	60.4327	0.810133
-0.484546	61.0744	0.809056
-0.484546	61.7162	0.807974
-0.484546	62.3579	0.806887
-0.484546	62.9997	0.805795
-0.484546	63.6414	0.804699
-0.484546	64.2831	0.803598
-0.484546	64.9249	0.802492
-0.484546	65.5666	0.801382
-0.484546	66.2084	0.800267
-0.484546	66.8501	0.799147
-0.484546	67.4919	0.798022
-0.484546	68.1336	0.796893
-0.484546	68.7753	0.795759
-0.484546	69.4171	0.79462
-0.484546	70.0588	0.793477
-0.474284	6.52632	0.882372
-0.474284	7.16806	0.881647
-0.474284	7.8098	0.880919
-0.474284	8.45154	0.880186
-0.474284	9.09329	0.87945
-0.474284	9.73503	0.878709
-0.474284	10.3768	0.877965
-0.474284	11.0185	0.877216
-0.474284	11.6603	0.876464
-0.474284	12.302	0.875708
-0.474284	12.9437	0.874947
-0.474284	13.5855	0.874183
-0.474284	14.2272	0.873414
-0.474284	14.869	0.872642
-0.474284	15.5107	0.871865
-0.474284	16.1525	0.871085
-0.474284	16.7942	0.8703
-0.474284	17.4359	0.869511
-0.474284	18.0777	0.868718
-0.474284	18.7194	0.867921
-0.474284	19.3612	0.86712
-0.474284	20.0029	0.866315
-0.474284	20.6447	0.865505
-0.474284	21.2864	0.864692
-0.474284	21.9281	0.863874
-0.474284	22.5699	0.863052
-0.474284	23.2116	0.862225
-0.474284	23.8534	0.861395
-0.474284	24.4951	0.86056
-0.474284	25.1368	0.859721
-0.474284	25.7786	0.858878
-0.474284	26.4203	0.85803
-0.474284	27.0621	0.857179
-0.474284	27.7038	0.856323
-0.474284	28.3456	0.855462
-0.474284	28.9873	0.854597
-0.474284	29.629	0.853728
-0.474284	30.2708	0.852855
-0.474284	30.9125	0.851977
-0.474284	31.5543	0.851095
-0.474284	32.196	0.850209
-0.474284	32.8378	0.849318
-0.474284	33.4795	0.848423
-0.474284	34.1212	0.847523
-0.474284	34.763	0.846619
-0.474284	35.4047	0.845711
-0.474284	36.0465	0.844798
-0.474284	36.6882	0.84388
-0.474284	37.33	0.842958
-0.474284	37.9717	0.842032
-0.474284	38.6134	0.841101
-0.474284	39.2552	0.840166
-0.474284	39.8969	0.839227
-0.474284	40.5387	0.838282
-0.474284	41.1804	0.837334
-0.474284	41.8222	0.83638
-0.474284	42.4639	0.835423
-0.474284	43.1056	0.83446
-0.474284	43.7474	0.833493
-0.474284	44.3891	0.832522
-0.474284	45.0309	0.831546
-0.474284	45.6726	0.830566
-0.474284	46.3144	0.82958
-0.474284	46.9561	0.828591
-0.474284	47.5978	0.827596
-0.474284	48.2396	0.826598
-0.474284	48.8813	0.825594
-0.474284	49.5231	0.824586
-0.474284	50.1648	0.823573
-0.474284	50.8065	0.822556
-0.474284	51.4483	0.821534
-0.474284	52.09	0.820507
-0.474284	52.7318	0.819476
-0.474284	53.3735	0.81844
-0.474284	54.0153	0.8174
-0.474284	54.657	0.816354
-0.474284	55.2987	0.815304
-0.474284	55.9405	0.81425
-0.474284	56.5822	0.813191
-0.474284	57.224	0.812127
-0.474284	57.8657	0.811058
-0.474284	58.5075	0.809985
-0.474284	59.1492	0.808907
-0.474284	59.7909	0.807824
-0.474284	60.4327	0.806737
-0.474284	61.0744	0.805645
-0.474284	61.7162	0.804548
-0.474284	62.3579	0.803446
-0.474284	62.9997	0.80234
-0.474284	63.6414	0.801229
-0.474284	64.2831	0.800113
-0.474284	64.9249	0.798993
-0.474284	65.5666	0.797868
-0.474284	66.2084	0.796738
-0.474284	66.8501	0.795603
-0.474284	67.4919	0.794464
-0.474284	68.1336	0.79332
-0.474284	68.7753	0.792171
-0.474284	69.4171	0.791017
-0.474284	70.0588	0.789859
-0.464022	6.52632	0.880079
-0.464022	7.16806	0.879342
-0.464022	7.8098	0.878601
-0.464022	8.45154	0.877856
-0.464022	9.09329	0.877107
-0.464022	9.73503	0.876354
-0.464022	10.3768	0.875597
-0.464022	11.0185	0.874837
-0.464022	11.6603	0.874072
-0.464022	12.302	0.873303
-0.464022	12.9437	0.87253
-0.464022	13.5855	0.871753
-0.464022	14.2272	0.870972
-0.464022	14.869	0.870186
-0.464022	15.5107	0.869397
-0.464022	16.1525	0.868604
-0.464022	16.7942	0.867806
-0.464022	17.4359	0.867004
-0.464022	18.0777	0.866199
-0.464022	18.7194	0.865389
-0.464022	19.3612	0.864574
-0.464022	20.0029	0.863756
-0.464022	20.6447	0.862933
-0.464022	21.2864	0.862107
-0.464022	21.9281	0.861276
-0.464022	22.5699	0.86044
-0.464022	23.2116	0.859601
-0.464022	23.8534	0.858757
-0.464022	24.4951	0.857909
-0.464022	25.1368	0.857057
-0.464022	25.7786	0.8562
-0.464022	26.4203	0.855339
-0.464022	27.0621	0.854474
-0.464022	27.7038	0.853604
-0.464022	28.3456	0.85273
-0.464022	28.9873	0.851852
-0.464022	29.629	0.85097
-0.464022	30.2708	0.850083
-0.464022	30.9125	0.849191
-0.464022	31.5543	0.848295
-0.464022	32.196	0.847395
-0.464022	32.8378	0.846491
-0.464022	33.4795	0.845582
-0.464022	34.1212	0.844668
-0.464022	34.763	0.84375
-0.464022	35.4047	0.842828
-0.464022	36.0465	0.841901
-0.464022	36.6882	0.84097
-0.464022	37.33	0.840034
-0.464022	37.9717	0.839094
-0.464022	38.6134	0.838149
-0.464022	39.2552	0.8372
-0.464022	39.8969	0.836246
-0.464022	40.5387	0.835288
-0.464022	41.1804	0.834325
-0.464022	41.8222	0.833357
-0.464022	42.4639	0.832385
-0.464022	43.1056	0.831409
-0.464022	43.7474	0.830428
-0.464022	44.3891	0.829442
-0.464022	45.0309	0.828452
-0.464022	45.6726	0.827457
-0.464022	46.3144	0.826458
-0.464022	46.9561	0.825454
-0.464022	47.5978	0.824445
-0.464022	48.2396	0.823432
-0.464022	48.8813	0.822414
-0.464022	49.5231	0.821391
-0.464022	50.1648	0.820364
-0.464022	50.8065	0.819332
-0.464022	51.4483	0.818296
-0.464022	52.09	0.817255
-0.464022	52.7318	0.816209
-0.464022	53.3735	0.815158
-0.464022	54.0153	0.814103
-0.464022	54.657	0.813043
-0.464022	55.2987	0.811979
-0.464022	55.9405	0.81091
-0.464022	56.5822	0.809836
-0.464022	57.224	0.808757
-0.464022	57.8657	0.807674
-0.464022	58.5075	0.806586
-0.464022	59.1492	0.805493
-0.464022	59.7909	0.804396
-0.464022	60.4327	0.803294
-0.464022	61.0744	0.802187
-0.464022	61.7162	0.801075
-0.464022	62.3579	0.799959
-0.464022	62.9997	0.798838
-0.464022	63.6414	0.797712
-0.464022	64.2831	0.796582
-0.464022	64.9249	0.795447
-0.464022	65.5666	0.794307
-0.464022	66.2084	0.793162
-0.464022	66.8501	0.792013
-0.464022	67.4919	0.790859
-0.464022	68.1336	0.7897
-0.464022	68.7753	0.788536
-0.464022	69.4171	0.787368
-0.464022	70.0588	0.786195
-0.45376	6.52632	0.877747
-0.45376	7.16806	0.876998
-0.45376	7.8098	0.876244
-0.45376	8.45154	0.875487
-0.45376	9.09329	0.874725
-0.45376	9.73503	0.87396
-0.45376	10.3768	0.873191
-0.45376	11.0185	0.872417
-0.45376	11.6603	0.87164
-0.45376	12.302	0.870858
-0.45376	12.9437	0.870072
-0.45376	13.5855	0.869282
-0.45376	14.2272	0.868489
-0.45376	14.869	0.86769
-0.45376	15.5107	0.866888
-0.45376	16.1525	0.866082
-0.45376	16.7942	0.865271
-0.45376	17.4359	0.864457
-0.45376	18.0777	0.863638
-0.45376	18.7194	0.862815
-0.45376	19.3612	0.861987
-0.45376	20.0029	0.861156
-0.45376	20.6447	0.86032
-0.45376	21.2864	0.85948
-0.45376	21.9281	0.858636
-0.45376	22.5699	0.857787
-0.45376	23.2116	0.856934
-0.45376	23.8534	0.856077
-0.45376	24.4951	0.855216
-0.45376	25.1368	0.85435
-0.45376	25.7786	0.85348
-0.45376	26.4203	0.852606
-0.45376	27.0621	0.851727
-0.45376	27.7038	0.850844
-0.45376	28.3456	0.849956
-0.45376	28.9873	0.849064
-0.45376	29.629	0.848168
-0.45376	30.2708	0.847267
-0.45376	30.9125	0.846362
-0.45376	31.5543	0.845452
-0.45376	32.196	0.844538
-0.45376	32.8378	0.84362
-0.45376	33.4795	0.842697
-0.45376	34.1212	0.84177
-0.45376	34.763	0.840838
-0.45376	35.4047	0.839902
-0.45376	36.0465	0.838961
-0.45376	36.6882	0.838015
-0.45376	37.33	0.837066
-0.45376	37.9717	0.836111
-0.45376	38.6134	0.835152
-0.45376	39.2552	0.834189
-0.45376	39.8969	0.833221
-0.45376	40.5387	0.832249
-0.45376	41.1804	0.831271
-0.45376	41.8222	0.83029
-0.45376	42.4639	0.829304
-0.45376	43.1056	0.828313
-0.45376	43.7474	0.827317
-0.45376	44.3891	0.826317
-0.45376	45.0309	0.825313
-0.45376	45.6726	0.824304
-0.45376	46.3144	0.82329
-0.45376	46.9561	0.822271
-0.45376	47.5978	0.821248
-0.45376	48.2396	0.82022
-0.45376	48.8813	0.819188
-0.45376	49.5231	0.818151
-0.45376	50.1648	0.817109
-0.45376	50.8065	0.816063
-0.45376	51.4483	0.815012
-0.45376	52.09	0.813956
-0.45376	52.7318	0.812896
-0.45376	53.3735	0.811831
-0.45376	54.0153	0.810761
-0.45376	54.657	0.809686
-0.45376	55.2987	0.808607
-0.45376	55.9405	0.807523
-0.45376	56.5822	0.806435
-0.45376	57.224	0.805342
-0.45376	57.8657	0.804244
-0.45376	58.5075	0.803141
-0.45376	59.1492	0.802034
-0.45376	59.7909	0.800921
-0.45376	60.4327	0.799805
-0.45376	61.0744	0.798683
-0.45376	61.7162	0.797557
-0.45376	62.3579	0.796426
-0.45376	62.9997	0.79529
-0.45376	63.6414	0.794149
-0.45376	64.2831	0.793004
-0.45376	64.9249	0.791854
-0.45376	65.5666	0.790699
-0.45376	66.2084	0.78954
-0.45376	66.8501	0.788376
-0.45376	67.4919	0.787207
-0.45376	68.1336	0.786033
-0.45376	68.7753	0.784855
-0.45376	69.4171	0.783672
-0.45376	70.0588	0.782484
-0.443498	6.52632	0.875376
-0.443498	7.16806	0.874614
-0.443498	7.8098	0.873848
-0.443498	8.45154	0.873078
-0.443498	9.09329	0.872304
-0.443498	9.73503	0.871526
-0.443498	10.3768	0.870744
-0.443498	11.0185	0.869958
-0.443498	11.6603	0.869167
-0.443498	12.302	0.868373
-0.443498	12.9437	0.867574
-0.443498	13.5855	0.866772
-0.443498	14.2272	0.865965
-0.443498	14.869	0.865154
-0.443498	15.5107	0.864339
-0.443498	16.1525	0.863519
-0.443498	16.7942	0.862696
-0.443498	17.4359	0.861868
-0.443498	18.0777	0.861036
-0.443498	18.7194	0.860199
-0.443498	19.3612	0.859359
-0.443498	20.0029	0.858514
-0.443498	20.6447	0.857665
-0.443498	21.2864	0.856812
-0.443498	21.9281	0.855954
-0.443498	22.5699	0.855092
-0.443498	23.2116	0.854226
-0.443498	23.8534	0.853355
-0.443498	24.4951	0.85248
-0.443498	25.1368	0.851601
-0.443498	25.7786	0.850717
-0.443498	26.4203	0.849829
-0.443498	27.0621	0.848937
-0.443498	27.7038	0.84804
-0.443498	28.3456	0.847139
-0.443498	28.9873	0.846233
-0.443498	29.629	0.845323
-0.443498	30.2708	0.844408
-0.443498	30.9125	0.843489
-0.443498	31.5543	0.842566
-0.443498	32.196	0.841638
-0.443498	32.8378	0.840705
-0.443498	33.4795	0.839769
-0.443498	34.1212	0.838827
-0.443498	34.763	0.837881
-0.443498	35.4047	0.836931
-0.443498	36.0465	0.835976
-0.443498	36.6882	0.835017
-0.443498	37.33	0.834053
-0.443498	37.9717	0.833084
-0.443498	38.6134	0.832111
-0.443498	39.2552	0.831134
-0.443498	39.8969	0.830151
-0.443498	40.5387	0.829165
-0.443498	41.1804	0.828173
-0.443498	41.8222	0.827177
-0.443498	42.4639	0.826177
-0.443498	43.1056	0.825171
-0.443498	43.7474	0.824162
-0.443498	44.3891	0.823147
-0.443498	45.0309	0.822128
-0.443498	45.6726	0.821105
-0.443498	46.3144	0.820076
-0.443498	46.9561	0.819043
-0.443498	47.5978	0.818006
-0.443498	48.2396	0.816963
-0.443498	48.8813	0.815916
-0.443498	49.5231	0.814865
-0.443498	50.1648	0.813809
-0.443498	50.8065	0.812748
-0.443498	51.4483	0.811682
-0.443498	52.09	0.810612
-0.443498	52.7318	0.809537
-0.443498	53.3735	0.808457
-0.443498	54.0153	0.807372
-0.443498	54.657	0.806283
-0.443498	55.2987	0.80519
-0.443498	55.9405	0.804091
-0.443498	56.5822	0.802988
-0.443498	57.224	0.80188
-0.443498	57.8657	0.800767
-0.443498	58.5075	0.79965
-0.443498	59.1492	0.798527
-0.443498	59.7909	0.797401
-0.443498	60.4327	0.796269
-0.443498	61.0744	0.795133
-0.443498	61.7162	0.793991
-0.443498	62.3579	0.792846
-0.443498	62.9997	0.791695
-0.443498	63.6414	0.79054
-0.443498	64.2831	0.78938
-0.443498	64.9249	0.788215
-0.443498	65.5666	0.787046
-0.443498	66.2084	0.785871
-0.443498	66.8501	0.784692
-0.443498	67.4919	0.783509
-0.443498	68.1336	0.78232
-0.443498	68.7753	0.781127
-0.443498	69.4171	0.779929
-0.443498	70.0588	0.778727
-0.433236	6.52632	0.872965
-0.433236	7.16806	0.872191
-0.433236	7.8098	0.871412
-0.433236	8.45154	0.87063
-0.433236	9.09329	0.869843
-0.433236	9.73503	0.869052
-0.433236	10.3768	0.868257
-0.433236	11.0185	0.867458
-0.433236	11.6603	0.866655
-0.433236	12.302	0.865847
-0.433236	12.9437	0.865036
-0.433236	13.5855	0.86422
-0.433236	14.2272	0.8634
-0.433236	14.869	0.862576
-0.433236	15.5107	0.861748
-0.433236	16.1525	0.860915
-0.433236	16.7942	0.860078
-0.433236	17.4359	0.859237
-0.433236	18.0777	0.858392
-0.433236	18.7194	0.857542
-0.433236	19.3612	0.856688
-0.433236	20.0029	0.85583
-0.433236	20.6447	0.854968
-0.433236	21.2864	0.854101
-0.433236	21.9281	0.85323
-0.433236	22.5699	0.852354
-0.433236	23.2116	0.851474
-0.433236	23.8534	0.85059
-0.433236	24.4951	0.849702
-0.433236	25.1368	0.848809
-0.433236	25.7786	0.847911
-0.433236	26.4203	0.847009
-0.433236	27.0621	0.846103
-0.433236	27.7038	0.845193
-0.433236	28.3456	0.844278
-0.433236	28.9873	0.843358
-0.433236	29.629	0.842434
-0.433236	30.2708	0.841506
-0.433236	30.9125	0.840573
-0.433236	31.5543	0.839635
-0.433236	32.196	0.838693
-0.433236	32.8378	0.837747
-0.433236	33.4795	0.836796
-0.433236	34.1212	0.835841
-0.433236	34.763	0.834881
-0.433236	35.4047	0.833916
-0.433236	36.0465	0.832947
-0.433236	36.6882	0.831973
-0.433236	37.33	0.830995
-0.433236	37.9717	0.830012
-0.433236	38.6134	0.829025
-0.433236	39.2552	0.828033
-0.433236	39.8969	0.827037
-0.433236	40.5387	0.826035
-0.433236	41.1804	0.82503
-0.433236	41.8222	0.824019
-0.433236	42.4639	0.823004
-0.433236	43.1056	0.821985
-0.433236	43.7474	0.820961
-0.433236	44.3891	0.819932
-0.433236	45.0309	0.818898
-0.433236	45.6726	0.81786
-0.433236	46.3144	0.816817
-0.433236	46.9561	0.81577
-0.433236	47.5978	0.814717
-0.433236	48.2396	0.813661
-0.433236	48.8813	0.812599
-0.433236	49.5231	0.811533
-0.433236	50.1648	0.810462
-0.433236	50.8065	0.809386
-0.433236	51.4483	0.808306
-0.433236	52.09	0.807221
-0.433236	52.7318	0.806131
-0.433236	53.3735	0.805037
-0.433236	54.0153	0.803938
-0.433236	54.657	0.802834
-0.433236	55.2987	0.801725
-0.433236	55.9405	0.800612
-0.433236	56.5822	0.799494
-0.433236	57.224	0.798371
-0.433236	57.8657	0.797244
-0.433236	58.5075	0.796112
-0.433236	59.1492	0.794975
-0.433236	59.7909	0.793833
-0.433236	60.4327	0.792687
-0.433236	61.0744	0.791536
-0.433236	61.7162	0.79038
-0.433236	62.3579	0.789219
-0.433236	62.9997	0.788054
-0.433236	63.6414	0.786884
-0.433236	64.2831	0.785709
-0.433236	64.9249	0.784529
-0.433236	65.5666	0.783345
-0.433236	66.2084	0.782156
-0.433236	66.8501	0.780962
-0.433236	67.4919	0.779764
-0.433236	68.1336	0.778561
-0.433236	68.7753	0.777353
-0.433236	69.4171	0.77614
-0.433236	70.0588	0.774923
-0.422974	6.52632	0.870515
-0.422974	7.16806	0.869728
-0.422974	7.8098	0.868936
-0.422974	8.45154	0.868141
-0.422974	9.09329	0.867341
-0.422974	9.73503	0.866538
-0.422974	10.3768	0.86573
-0.422974	11.0185	0.864918
-0.422974	11.6603	0.864101
-0.422974	12.302	0.863281
-0.422974	12.9437	0.862456
-0.422974	13.5855	0.861627
-0.422974	14.2272	0.860794
-0.422974	14.869	0.859957
-0.422974	15.5107	0.859115
-0.422974	16.1525	0.858269
-0.422974	16.7942	0.857419
-0.422974	17.4359	0.856565
-0.422974	18.0777	0.855706
-0.422974	18.7194	0.854843
-0.422974	19.3612	0.853976
-0.422974	20.0029	0.853104
-0.422974	20.6447	0.852228
-0.422974	21.2864	0.851348
-0.422974	21.9281	0.850463
-0.422974	22.5699	0.849574
-0.422974	23.2116	0.84868
-0.422974	23.8534	0.847782
-0.422974	24.4951	0.84688
-0.422974	25.1368	0.845973
-0.422974	25.7786	0.845062
-0.422974	26.4203	0.844146
-0.422974	27.0621	0.843226
-0.422974	27.7038	0.842302
-0.422974	28.3456	0.841373
-0.422974	28.9873	0.840439
-0.422974	29.629	0.839501
-0.422974	30.2708	0.838559
-0.422974	30.9125	0.837612
-0.422974	31.5543	0.83666
-0.422974	32.196	0.835704
-0.422974	32.8378	0.834744
-0.422974	33.4795	0.833779
-0.422974	34.1212	0.832809
-0.422974	34.763	0.831835
-0.422974	35.4047	0.830856
-0.422974	36.0465	0.829873
-0.422974	36.6882	0.828885
-0.422974	37.33	0.827893
-0.422974	37.9717	0.826896
-0.422974	38.6134	0.825894
-0.422974	39.2552	0.824888
-0.422974	39.8969	0.823877
-0.422974	40.5387	0.822861
-0.422974	41.1804	0.821841
-0.422974	41.8222	0.820816
-0.422974	42.4639	0.819787
-0.422974	43.1056	0.818753
-0.422974	43.7474	0.817714
-0.422974	44.3891	0.81667
-0.422974	45.0309	0.815622
-0.422974	45.6726	0.81457
-0.422974	46.3144	0.813512
-0.422974	46.9561	0.81245
-0.422974	47.5978	0.811383
-0.422974	48.2396	0.810312
-0.422974	48.8813	0.809236
-0.422974	49.5231	0.808155
-0.422974	50.1648	0.807069
-0.422974	50.8065	0.805979
-0.422974	51.4483	0.804884
-0.422974	52.09	0.803784
-0.422974	52.7318	0.80268
-0.422974	53.3735	0.801571
-0.422974	54.0153	0.800457
-0.422974	54.657	0.799338
-0.422974	55.2987	0.798215
-0.422974	55.9405	0.797087
-0.422974	56.5822	0.795954
-0.422974	57.224	0.794817
-0.422974	57.8657	0.793674
-0.422974	58.5075	0.792527
-0.422974	59.1492	0.791376
-0.422974	59.7909	0.790219
-0.422974	60.4327	0.789058
-0.422974	61.0744	0.787892
-0.422974	61.7162	0.786721
-0.422974	62.3579	0.785546
-0.422974	62.9997	0.784366
-0.422974	63.6414	0.783181
-0.422974	64.2831	0.781991
-0.422974	64.9249	0.780797
-0.422974	65.5666	0.779598
-0.422974	66.2084	0.778394
-0.422974	66.8501	0.777186
-0.422974	67.4919	0.775973
-0.422974	68.1336	0.774755
-0.422974	68.7753	0.773532
-0.422974	69.4171	0.772304
-0.422974	70.0588	0.771072
-0.412712	6.52632	0.868024
-0.412712	7.16806	0.867224
-0.412712	7.8098	0.86642
-0.412712	8.45154	0.865611
-0.412712	9.09329	0.864799
-0.412712	9.73503	0.863982
-0.412712	10.3768	0.863161
-0.412712	11.0185	0.862336
-0.412712	11.6603	0.861507
-0.412712	12.302	0.860673
-0.412712	12.9437	0.859835
-0.412712	13.5855	0.858993
-0.412712	14.2272	0.858147
-0.412712	14.869	0.857296
-0.412712	15.5107	0.856441
-0.412712	16.1525	0.855582
-0.412712	16.7942	0.854718
-0.412712	17.4359	0.85385
-0.412712	18.0777	0.852978
-0.412712	18.7194	0.852101
-0.412712	19.3612	0.85122
-0.412712	20.0029	0.850335
-0.412712	20.6447	0.849446
-0.412712	21.2864	0.848551
-0.412712	21.9281	0.847653
-0.412712	22.5699	0.84675
-0.412712	23.2116	0.845843
-0.412712	23.8534	0.844931
-0.412712	24.4951	0.844015
-0.412712	25.1368	0.843094
-0.412712	25.7786	0.842169
-0.412712	26.4203	0.84124
-0.412712	27.0621	0.840306
-0.412712	27.7038	0.839367
-0.412712	28.3456	0.838424
-0.412712	28.9873	0.837477
-0.412712	29.629	0.836525
-0.412712	30.2708	0.835568
-0.412712	30.9125	0.834607
-0.412712	31.5543	0.833641
-0.412712	32.196	0.832671
-0.412712	32.8378	0.831696
-0.412712	33.4795	0.830717
-0.412712	34.1212	0.829733
-0.412712	34.763	0.828745
-0.412712	35.4047	0.827752
-0.412712	36.0465	0.826754
-0.412712	36.6882	0.825752
-0.412712	37.33	0.824745
-0.412712	37.9717	0.823733
-0.412712	38.6134	0.822717
-0.412712	39.2552	0.821697
-0.412712	39.8969	0.820671
-0.412712	40.5387	0.819641
-0.412712	41.1804	0.818607
-0.412712	41.8222	0.817567
-0.412712	42.4639	0.816523
-0.412712	43.1056	0.815475
-0.412712	43.7474	0.814421
-0.412712	44.3891	0.813363
-0.412712	45.0309	0.812301
-0.412712	45.6726	0.811233
-0.412712	46.3144	0.810161
-0.412712	46.9561	0.809084
-0.412712	47.5978	0.808003
-0.412712	48.2396	0.806917
-0.412712	48.8813	0.805826
-0.412712	49.5231	0.80473
-0.412712	50.1648	0.80363
-0.412712	50.8065	0.802525
-0.412712	51.4483	0.801415
-0.412712	52.09	0.800301
-0.412712	52.7318	0.799182
-0.412712	53.3735	0.798058
-0.412712	54.0153	0.796929
-0.412712	54.657	0.795796
-0.412712	55.2987	0.794658
-0.412712	55.9405	0.793515
-0.412712	56.5822	0.792367
-0.412712	57.224	0.791215
-0.412712	57.8657	0.790058
-0.412712	58.5075	0.788896
-0.412712	59.1492	0.78773
-0.412712	59.7909	0.786559
-0.412712	60.4327	0.785383
-0.412712	61.0744	0.784202
-0.412712	61.7162	0.783017
-0.412712	62.3579	0.781826
-0.412712	62.9997	0.780631
-0.412712	63.6414	0.779432
-0.412712	64.2831	0.778227
-0.412712	64.9249	0.777018
-0.412712	65.5666	0.775805
-0.412712	66.2084	0.774586
-0.412712	66.8501	0.773363
-0.412712	67.4919	0.772135
-0.412712	68.1336	0.770902
-0.412712	68.7753	0.769665
-0.412712	69.4171	0.768423
-0.412712	70.0588	0.767176
-0.40245	6.52632	0.865493
-0.40245	7.16806	0.86468
-0.40245	7.8098	0.863862
-0.40245	8.45154	0.863041
-0.40245	9.09329	0.862215
-0.40245	9.73503	0.861385
-0.40245	10.3768	0.860551
-0.40245	11.0185	0.859713
-0.40245	11.6603	0.85887
-0.40245	12.302	0.858023
-0.40245	12.9437	0.857172
-0.40245	13.5855	0.856317
-0.40245	14.2272	0.855457
-0.40245	14.869	0.854593
-0.40245	15.5107	0.853724
-0.40245	16.1525	0.852851
-0.40245	16.7942	0.851974
-0.40245	17.4359	0.851093
-0.40245	18.0777	0.850207
-0.40245	18.7194	0.849317
-0.40245	19.3612	0.848422
-0.40245	20.0029	0.847523
-0.40245	20.6447	0.84662
-0.40245	21.2864	0.845712
-0.40245	21.9281	0.8448
-0.40245	22.5699	0.843883
-0.40245	23.2116	0.842962
-0.40245	23.8534	0.842036
-0.40245	24.4951	0.841106
-0.40245	25.1368	0.840171
-0.40245	25.7786	0.839232
-0.40245	26.4203	0.838289
-0.40245	27.0621	0.837341
-0.40245	27.7038	0.836388
-0.40245	28.3456	0.835431
-0.40245	28.9873	0.834469
-0.40245	29.629	0.833503
-0.40245	30.2708	0.832533
-0.40245	30.9125	0.831557
-0.40245	31.5543	0.830577
-0.40245	32.196	0.829593
-0.40245	32.8378	0.828604
-0.40245	33.4795	0.82761
-0.40245	34.1212	0.826612
-0.40245	34.763	0.825609
-0.40245	35.4047	0.824602
-0.40245	36.0465	0.82359
-0.40245	36.6882	0.822573
-0.40245	37.33	0.821552
-0.40245	37.9717	0.820526
-0.40245	38.6134	0.819495
-0.40245	39.2552	0.81846
-0.40245	39.8969	0.81742
-0.40245	40.5387	0.816376
-0.40245	41.1804	0.815326
-0.40245	41.8222	0.814273
-0.40245	42.4639	0.813214
-0.40245	43.1056	0.812151
-0.40245	43.7474	0.811083
-0.40245	44.3891	0.81001
-0.40245	45.0309	0.808933
-0.40245	45.6726	0.807851
-0.40245	46.3144	0.806764
-0.40245	46.9561	0.805673
-0.40245	47.5978	0.804577
-0.40245	48.2396	0.803476
-0.40245	48.8813	0.80237
-0.40245	49.5231	0.80126
-0.40245	50.1648	0.800145
-0.40245	50.8065	0.799025
-0.40245	51.4483	0.797901
-0.40245	52.09	0.796771
-0.40245	52.7318	0.795637
-0.40245	53.3735	0.794499
-0.40245	54.0153	0.793355
-0.40245	54.657	0.792207
-0.40245	55.2987	0.791054
-0.40245	55.9405	0.789897
-0.40245	56.5822	0.788734
-0.40245	57.224	0.787567
-0.40245	57.8657	0.786395
-0.40245	58.5075	0.785219
-0.40245	59.1492	0.784038
-0.40245	59.7909	0.782852
-0.40245	60.4327	0.781661
-0.40245	61.0744	0.780465
-0.40245	61.7162	0.779265
-0.40245	62.3579	0.77806
-0.40245	62.9997	0.77685
-0.40245	63.6414	0.775636
-0.40245	64.2831	0.774417
-0.40245	64.9249	0.773193
-0.40245	65.5666	0.771964
-0.40245	66.2084	0.770731
-0.40245	66.8501	0.769493
-0.40245	67.4919	0.768251
-0.40245	68.1336	0.767003
-0.40245	68.7753	0.765751
-0.40245	69.4171	0.764494
-0.40245	70.0588	0.763233
-0.392188	6.52632	0.86292
-0.392188	7.16806	0.862094
-0.392188	7.8098	0.861264
-0.392188	8.45154	0.860429
-0.392188	9.09329	0.85959
-0.392188	9.73503	0.858747
-0.392188	10.3768	0.857899
-0.392188	11.0185	0.857048
-0.392188	11.6603	0.856192
-0.392188	12.302	0.855331
-0.392188	12.9437	0.854467
-0.392188	13.5855	0.853598
-0.392188	14.2272	0.852724
-0.392188	14.869	0.851847
-0.392188	15.5107	0.850965
-0.392188	16.1525	0.850078
-0.392188	16.7942	0.849188
-0.392188	17.4359	0.848293
-0.392188	18.0777	0.847393
-0.392188	18.7194	0.846489
-0.392188	19.3612	0.845581
-0.392188	20.0029	0.844668
-0.392188	20.6447	0.843751
-0.392188	21.2864	0.842829
-0.392188	21.9281	0.841903
-0.392188	22.5699	0.840972
-0.392188	23.2116	0.840037
-0.392188	23.8534	0.839097
-0.392188	24.4951	0.838153
-0.392188	25.1368	0.837205
-0.392188	25.7786	0.836251
-0.392188	26.4203	0.835294
-0.392188	27.0621	0.834332
-0.392188	27.7038	0.833365
-0.392188	28.3456	0.832393
-0.392188	28.9873	0.831418
-0.392188	29.629	0.830437
-0.392188	30.2708	0.829452
-0.392188	30.9125	0.828463
-0.392188	31.5543	0.827468
-0.392188	32.196	0.82647
-0.392188	32.8378	0.825466
-0.392188	33.4795	0.824458
-0.392188	34.1212	0.823446
-0.392188	34.763	0.822428
-0.392188	35.4047	0.821407
-0.392188	36.0465	0.82038
-0.392188	36.6882	0.819349
-0.392188	37.33	0.818313
-0.392188	37.9717	0.817273
-0.392188	38.6134	0.816228
-0.392188	39.2552	0.815178
-0.392188	39.8969	0.814123
-0.392188	40.5387	0.813064
-0.392188	41.1804	0.812
-0.392188	41.8222	0.810932
-0.392188	42.4639	0.809859
-0.392188	43.1056	0.808781
-0.392188	43.7474	0.807698
-0.392188	44.3891	0.806611
-0.392188	45.0309	0.805519
-0.392188	45.6726	0.804422
-0.392188	46.3144	0.803321
-0.392188	46.9561	0.802215
-0.392188	47.5978	0.801104
-0.392188	48.2396	0.799988
-0.392188	48.8813	0.798868
-0.392188	49.5231	0.797743
-0.392188	50.1648	0.796613
-0.392188	50.8065	0.795478
-0.392188	51.4483	0.794339
-0.392188	52.09	0.793195
-0.392188	52.7318	0.792046
-0.392188	53.3735	0.790893
-0.392188	54.0153	0.789735
-0.392188	54.657	0.788572
-0.392188	55.2987	0.787404
-0.392188	55.9405	0.786232
-0.392188	56.5822	0.785055
-0.392188	57.224	0.783873
-0.392188	57.8657	0.782686
-0.392188	58.5075	0.781495
-0.392188	59.1492	0.780299
-0.392188	59.7909	0.779098
-0.392188	60.4327	0.777892
-0.392188	61.0744	0.776682
-0.392188	61.7162	0.775467
-0.392188	62.3579	0.774247
-0.392188	62.9997	0.773023
-0.392188	63.6414	0.771794
-0.392188	64.2831	0.77056
-0.392188	64.9249	0.769321
-0.392188	65.5666	0.768078
-0.392188	66.2084	0.76683
-0.392188	66.8501	0.765577
-0.392188	67.4919	0.76432
-0.392188	68.1336	0.763058
-0.392188	68.7753	0.761791
-0.392188	69.4171	0.76052
-0.392188	70.0588	0.759244
-0.381926	6.52632	0.860306
-0.381926	7.16806	0.859467
-0.381926	7.8098	0.858623
-0.381926	8.45154	0.857775
-0.381926	9.09329	0.856923
-0.381926	9.73503	0.856066
-0.381926	10.3768	0.855206
-0.381926	11.0185	0.85434
-0.381926	11.6603	0.853471
-0.381926	12.302	0.852597
-0.381926	12.9437	0.851719
-0.381926	13.5855	0.850836
-0.381926	14.2272	0.849949
-0.381926	14.869	0.849058
-0.381926	15.5107	0.848162
-0.381926	16.1525	0.847262
-0.381926	16.7942	0.846358
-0.381926	17.4359	0.845449
-0.381926	18.0777	0.844536
-0.381926	18.7194	0.843618
-0.381926	19.3612	0.842695
-0.381926	20.0029	0.841769
-0.381926	20.6447	0.840838
-0.381926	21.2864	0.839902
-0.381926	21.9281	0.838962
-0.381926	22.5699	0.838017
-0.381926	23.2116	0.837068
-0.381926	23.8534	0.836114
-0.381926	24.4951	0.835156
-0.381926	25.1368	0.834193
-0.381926	25.7786	0.833226
-0.381926	26.4203	0.832254
-0.381926	27.0621	0.831278
-0.381926	27.7038	0.830297
-0.381926	28.3456	0.829311
-0.381926	28.9873	0.828321
-0.381926	29.629	0.827326
-0.381926	30.2708	0.826327
-0.381926	30.9125	0.825323
-0.381926	31.5543	0.824314
-0.381926	32.196	0.823301
-0.381926	32.8378	0.822283
-0.381926	33.4795	0.821261
-0.381926	34.1212	0.820234
-0.381926	34.763	0.819202
-0.381926	35.4047	0.818166
-0.381926	36.0465	0.817125
-0.381926	36.6882	0.816079
-0.381926	37.33	0.815029
-0.381926	37.9717	0.813974
-0.381926	38.6134	0.812914
-0.381926	39.2552	0.81185
-0.381926	39.8969	0.81078
-0.381926	40.5387	0.809707
-0.381926	41.1804	0.808628
-0.381926	41.8222	0.807545
-0.381926	42.4639	0.806457
-0.381926	43.1056	0.805365
-0.381926	43.7474	0.804267
-0.381926	44.3891	0.803165
-0.381926	45.0309	0.802059
-0.381926	45.6726	0.800947
-0.381926	46.3144	0.799831
-0.381926	46.9561	0.79871
-0.381926	47.5978	0.797584
-0.381926	48.2396	0.796454
-0.381926	48.8813	0.795319
-0.381926	49.5231	0.794179
-0.381926	50.1648	0.793035
-0.381926	50.8065	0.791885
-0.381926	51.4483	0.790731
-0.381926	52.09	0.789572
-0.381926	52.7318	0.788409
-0.381926	53.3735	0.787241
-0.381926	54.0153	0.786068
-0.381926	54.657	0.78489
-0.381926	55.2987	0.783707
-0.381926	55.9405	0.78252
-0.381926	56.5822	0.781328
-0.381926	57.224	0.780132
-0.381926	57.8657	0.77893
-0.381926	58.5075	0.777724
-0.381926	59.1492	0.776513
-0.381926	59.7909	0.775298
-0.381926	60.4327	0.774077
-0.381926	61.0744	0.772852
-0.381926	61.7162	0.771623
-0.381926	62.3579	0.770388
-0.381926	62.9997	0.769149
-0.381926	63.6414	0.767905
-0.381926	64.2831	0.766657
-0.381926	64.9249	0.765403
-0.381926	65.5666	0.764145
-0.381926	66.2084	0.762883
-0.381926	66.8501	0.761615
-0.381926	67.4919	0.760343
-0.381926	68.1336	0.759067
-0.381926	68.7753	0.757785
-0.381926	69.4171	0.7565
-0.381926	70.0588	0.755209
-0.371664	6.52632	0.857651
-0.371664	7.16806	0.856798
-0.371664	7.8098	0.855941
-0.371664	8.45154	0.855079
-0.371664	9.09329	0.854214
-0.371664	9.73503	0.853344
-0.371664	10.3768	0.852469
-0.371664	11.0185	0.851591
-0.371664	11.6603	0.850707
-0.371664	12.302	0.84982
-0.371664	12.9437	0.848928
-0.371664	13.5855	0.848032
-0.371664	14.2272	0.847131
-0.371664	14.869	0.846226
-0.371664	15.5107	0.845317
-0.371664	16.1525	0.844403
-0.371664	16.7942	0.843484
-0.371664	17.4359	0.842562
-0.371664	18.0777	0.841634
-0.371664	18.7194	0.840703
-0.371664	19.3612	0.839766
-0.371664	20.0029	0.838826
-0.371664	20.6447	0.83788
-0.371664	21.2864	0.836931
-0.371664	21.9281	0.835977
-0.371664	22.5699	0.835018
-0.371664	23.2116	0.834054
-0.371664	23.8534	0.833087
-0.371664	24.4951	0.832114
-0.371664	25.1368	0.831137
-0.371664	25.7786	0.830156
-0.371664	26.4203	0.829169
-0.371664	27.0621	0.828179
-0.371664	27.7038	0.827183
-0.371664	28.3456	0.826184
-0.371664	28.9873	0.825179
-0.371664	29.629	0.82417
-0.371664	30.2708	0.823156
-0.371664	30.9125	0.822138
-0.371664	31.5543	0.821115
-0.371664	32.196	0.820087
-0.371664	32.8378	0.819055
-0.371664	33.4795	0.818018
-0.371664	34.1212	0.816976
-0.371664	34.763	0.81593
-0.371664	35.4047	0.814879
-0.371664	36.0465	0.813824
-0.371664	36.6882	0.812763
-0.371664	37.33	0.811698
-0.371664	37.9717	0.810629
-0.371664	38.6134	0.809554
-0.371664	39.2552	0.808475
-0.371664	39.8969	0.807391
-0.371664	40.5387	0.806303
-0.371664	41.1804	0.80521
-0.371664	41.8222	0.804112
-0.371664	42.4639	0.803009
-0.371664	43.1056	0.801902
-0.371664	43.7474	0.80079
-0.371664	44.3891	0.799673
-0.371664	45.0309	0.798552
-0.371664	45.6726	0.797426
-0.371664	46.3144	0.796295
-0.371664	46.9561	0.795159
-0.371664	47.5978	0.794019
-0.371664	48.2396	0.792873
-0.371664	48.8813	0.791724
-0.371664	49.5231	0.790569
-0.371664	50.1648	0.78941
-0.371664	50.8065	0.788245
-0.371664	51.4483	0.787077
-0.371664	52.09	0.785903
-0.371664	52.7318	0.784725
-0.371664	53.3735	0.783542
-0.371664	54.0153	0.782354
-0.371664	54.657	0.781161
-0.371664	55.2987	0.779964
-0.371664	55.9405	0.778762
-0.371664	56.5822	0.777555
-0.371664	57.224	0.776344
-0.371664	57.8657	0.775128
-0.371664	58.5075	0.773907
-0.371664	59.1492	0.772681
-0.371664	59.7909	0.771451
-0.371664	60.4327	0.770216
-0.371664	61.0744	0.768976
-0.371664	61.7162	0.767732
-0.371664	62.3579	0.766483
-0.371664	62.9997	0.765229
-0.371664	63.6414	0.76397
-0.371664	64.2831	0.762707
-0.371664	64.9249	0.761439
-0.371664	65.5666	0.760167
-0.371664	66.2084	0.758889
-0.371664	66.8501	0.757607
-0.371664	67.4919	0.756321
-0.371664	68.1336	0.75503
-0.371664	68.7753	0.753734
-0.371664	69.4171	0.752433
-0.371664	70.0588	0.751128
-0.361402	6.52632	0.854953
-0.361402	7.16806	0.854087
-0.361402	7.8098	0.853216
-0.361402	8.45154	0.852341
-0.361402	9.09329	0.851462
-0.361402	9.73503	0.850578
-0.361402	10.3768	0.84969
-0.361402	11.0185	0.848798
-0.361402	11.6603	0.847901
-0.361402	12.302	0.847
-0.361402	12.9437	0.846094
-0.361402	13.5855	0.845184
-0.361402	14.2272	0.84427
-0.361402	14.869	0.843351
-0.361402	15.5107	0.842427
-0.361402	16.1525	0.8415
-0.361402	16.7942	0.840567
-0.361402	17.4359	0.839631
-0.361402	18.0777	0.838689
-0.361402	18.7194	0.837743
-0.361402	19.3612	0.836793
-0.361402	20.0029	0.835838
-0.361402	20.6447	0.834879
-0.361402	21.2864	0.833915
-0.361402	21.9281	0.832947
-0.361402	22.5699	0.831974
-0.361402	23.2116	0.830996
-0.361402	23.8534	0.830014
-0.361402	24.4951	0.829027
-0.361402	25.1368	0.828036
-0.361402	25.7786	0.82704
-0.361402	26.4203	0.82604
-0.361402	27.0621	0.825035
-0.361402	27.7038	0.824025
-0.361402	28.3456	0.823011
-0.361402	28.9873	0.821992
-0.361402	29.629	0.820968
-0.361402	30.2708	0.81994
-0.361402	30.9125	0.818907
-0.361402	31.5543	0.81787
-0.361402	32.196	0.816828
-0.361402	32.8378	0.815781
-0.361402	33.4795	0.814729
-0.361402	34.1212	0.813673
-0.361402	34.763	0.812612
-0.361402	35.4047	0.811547
-0.361402	36.0465	0.810476
-0.361402	36.6882	0.809401
-0.361402	37.33	0.808322
-0.361402	37.9717	0.807237
-0.361402	38.6134	0.806148
-0.361402	39.2552	0.805055
-0.361402	39.8969	0.803956
-0.361402	40.5387	0.802853
-0.361402	41.1804	0.801745
-0.361402	41.8222	0.800633
-0.361402	42.4639	0.799515
-0.361402	43.1056	0.798393
-0.361402	43.7474	0.797266
-0.361402	44.3891	0.796135
-0.361402	45.0309	0.794999
-0.361402	45.6726	0.793858
-0.361402	46.3144	0.792712
-0.361402	46.9561	0.791561
-0.361402	47.5978	0.790406
-0.361402	48.2396	0.789246
-0.361402	48.8813	0.788082
-0.361402	49.5231	0.786912
-0.361402	50.1648	0.785738
-0.361402	50.8065	0.784559
-0.361402	51.4483	0.783376
-0.361402	52.09	0.782187
-0.361402	52.7318	0.780994
-0.361402	53.3735	0.779796
-0.361402	54.0153	0.778594
-0.361402	54.657	0.777386
-0.361402	55.2987	0.776174
-0.361402	55.9405	0.774958
-0.361402	56.5822	0.773736
-0.361402	57.224	0.77251
-0.361402	57.8657	0.771279
-0.361402	58.5075	0.770043
-0.361402	59.1492	0.768803
-0.361402	59.7909	0.767558
-0.361402	60.4327	0.766308
-0.361402	61.0744	0.765054
-0.361402	61.7162	0.763795
-0.361402	62.3579	0.762531
-0.361402	62.9997	0.761263
-0.361402	63.6414	0.759989
-0.361402	64.2831	0.758712
-0.361402	64.9249	0.757429
-0.361402	65.5666	0.756142
-0.361402	66.2084	0.75485
-0.361402	66.8501	0.753554
-0.361402	67.4919	0.752253
-0.361402	68.1336	0.750947
-0.361402	68.7753	0.749637
-0.361402	69.4171	0.748322
-0.361402	70.0588	0.747002
-0.35114	6.52632	0.852212
-0.35114	7.16806	0.851333
-0.35114	7.8098	0.850448
-0.35114	8.45154	0.84956
-0.35114	9.09329	0.848667
-0.35114	9.73503	0.84777
-0.35114	10.3768	0.846868
-0.35114	11.0185	0.845962
-0.35114	11.6603	0.845051
-0.35114	12.302	0.844136
-0.35114	12.9437	0.843217
-0.35114	13.5855	0.842293
-0.35114	14.2272	0.841364
-0.35114	14.869	0.840432
-0.35114	15.5107	0.839494
-0.35114	16.1525	0.838552
-0.35114	16.7942	0.837606
-0.35114	17.4359	0.836655
-0.35114	18.0777	0.8357
-0.35114	18.7194	0.83474
-0.35114	19.3612	0.833776
-0.35114	20.0029	0.832807
-0.35114	20.6447	0.831833
-0.35114	21.2864	0.830855
-0.35114	21.9281	0.829872
-0.35114	22.5699	0.828885
-0.35114	23.2116	0.827893
-0.35114	23.8534	0.826897
-0.35114	24.4951	0.825896
-0.35114	25.1368	0.82489
-0.35114	25.7786	0.82388
-0.35114	26.4203	0.822865
-0.35114	27.0621	0.821845
-0.35114	27.7038	0.820821
-0.35114	28.3456	0.819792
-0.35114	28.9873	0.818759
-0.35114	29.629	0.817721
-0.35114	30.2708	0.816678
-0.35114	30.9125	0.815631
-0.35114	31.5543	0.814579
-0.35114	32.196	0.813522
-0.35114	32.8378	0.812461
-0.35114	33.4795	0.811394
-0.35114	34.1212	0.810324
-0.35114	34.763	0.809248
-0.35114	35.4047	0.808168
-0.35114	36.0465	0.807083
-0.35114	36.6882	0.805993
-0.35114	37.33	0.804899
-0.35114	37.9717	0.8038
-0.35114	38.6134	0.802696
-0.35114	39.2552	0.801588
-0.35114	39.8969	0.800475
-0.35114	40.5387	0.799357
-0.35114	41.1804	0.798234
-0.35114	41.8222	0.797107
-0.35114	42.4639	0.795975
-0.35114	43.1056	0.794838
-0.35114	43.7474	0.793696
-0.35114	44.3891	0.79255
-0.35114	45.0309	0.791399
-0.35114	45.6726	0.790243
-0.35114	46.3144	0.789083
-0.35114	46.9561	0.787917
-0.35114	47.5978	0.786747
-0.35114	48.2396	0.785573
-0.35114	48.8813	0.784393
-0.35114	49.5231	0.783209
-0.35114	50.1648	0.78202
-0.35114	50.8065	0.780826
-0.35114	51.4483	0.779628
-0.35114	52.09	0.778425
-0.35114	52.7318	0.777217
-0.35114	53.3735	0.776004
-0.35114	54.0153	0.774787
-0.35114	54.657	0.773565
-0.35114	55.2987	0.772338
-0.35114	55.9405	0.771107
-0.35114	56.5822	0.76987
-0.35114	57.224	0.768629
-0.35114	57.8657	0.767384
-0.35114	58.5075	0.766134
-0.35114	59.1492	0.764879
-0.35114	59.7909	0.763619
-0.35114	60.4327	0.762354
-0.35114	61.0744	0.761085
-0.35114	61.7162	0.759812
-0.35114	62.3579	0.758533
-0.35114	62.9997	0.75725
-0.35114	63.6414	0.755962
-0.35114	64.2831	0.75467
-0.35114	64.9249	0.753373
-0.35114	65.5666	0.752071
-0.35114	66.2084	0.750765
-0.35114	66.8501	0.749454
-0.35114	67.4919	0.748139
-0.35114	68.1336	0.746819
-0.35114	68.7753	0.745494
-0.35114	69.4171	0.744165
-0.35114	70.0588	0.742831
-0.340878	6.52632	0.849429
-0.340878	7.16806	0.848536
-0.340878	7.8098	0.847638
-0.340878	8.45154	0.846736
-0.340878	9.09329	0.845829
-0.340878	9.73503	0.844918
-0.340878	10.3768	0.844002
-0.340878	11.0185	0.843082
-0.340878	11.6603	0.842158
-0.340878	12.302	0.841229
-0.340878	12.9437	0.840295
-0.340878	13.5855	0.839357
-0.340878	14.2272	0.838415
-0.340878	14.869	0.837468
-0.340878	15.5107	0.836517
-0.340878	16.1525	0.835561
-0.340878	16.7942	0.8346
-0.340878	17.4359	0.833635
-0.340878	18.0777	0.832666
-0.340878	18.7194	0.831692
-0.340878	19.3612	0.830713
-0.340878	20.0029	0.82973
-0.340878	20.6447	0.828742
-0.340878	21.2864	0.82775
-0.340878	21.9281	0.826753
-0.340878	22.5699	0.825751
-0.340878	23.2116	0.824745
-0.340878	23.8534	0.823734
-0.340878	24.4951	0.822719
-0.340878	25.1368	0.821699
-0.340878	25.7786	0.820674
-0.340878	26.4203	0.819644
-0.340878	27.0621	0.81861
-0.340878	27.7038	0.817572
-0.340878	28.3456	0.816528
-0.340878	28.9873	0.81548
-0.340878	29.629	0.814428
-0.340878	30.2708	0.813371
-0.340878	30.9125	0.812309
-0.340878	31.5543	0.811242
-0.340878	32.196	0.81017
-0.340878	32.8378	0.809094
-0.340878	33.4795	0.808014
-0.340878	34.1212	0.806928
-0.340878	34.763	0.805838
-0.340878	35.4047	0.804743
-0.340878	36.0465	0.803643
-0.340878	36.6882	0.802539
-0.340878	37.33	0.80143
-0.340878	37.9717	0.800316
-0.340878	38.6134	0.799198
-0.340878	39.2552	0.798075
-0.340878	39.8969	0.796947
-0.340878	40.5387	0.795814
-0.340878	41.1804	0.794676
-0.340878	41.8222	0.793534
-0.340878	42.4639	0.792387
-0.340878	43.1056	0.791236
-0.340878	43.7474	0.790079
-0.340878	44.3891	0.788918
-0.340878	45.0309	0.787752
-0.340878	45.6726	0.786582
-0.340878	46.3144	0.785407
-0.340878	46.9561	0.784227
-0.340878	47.5978	0.783042
-0.340878	48.2396	0.781852
-0.340878	48.8813	0.780658
-0.340878	49.5231	0.779459
-0.340878	50.1648	0.778255
-0.340878	50.8065	0.777047
-0.340878	51.4483	0.775834
-0.340878	52.09	0.774616
-0.340878	52.7318	0.773393
-0.340878	53.3735	0.772166
-0.340878	54.0153	0.770934
-0.340878	54.657	0.769697
-0.340878	55.2987	0.768455
-0.340878	55.9405	0.767209
-0.340878	56.5822	0.765958
-0.340878	57.224	0.764703
-0.340878	57.8657	0.763442
-0.340878	58.5075	0.762177
-0.340878	59.1492	0.760908
-0.340878	59.7909	0.759633
-0.340878	60.4327	0.758354
-0.340878	61.0744	0.757071
-0.340878	61.7162	0.755782
-0.340878	62.3579	0.75449
-0.340878	62.9997	0.753192
-0.340878	63.6414	0.75189
-0.340878	64.2831	0.750583
-0.340878	64.9249	0.749271
-0.340878	65.5666	0.747955
-0.340878	66.2084	0.746635
-0.340878	66.8501	0.745309
-0.340878	67.4919	0.743979
-0.340878	68.1336	0.742645
-0.340878	68.7753	0.741306
-0.340878	69.4171	0.739962
-0.340878	70.0588	0.738614
-0.330616	6.52632	0.846603
-0.330616	7.16806	0.845696
-0.330616	7.8098	0.844784
-0.330616	8.45154	0.843868
-0.330616	9.09329	0.842947
-0.330616	9.73503	0.842022
-0.330616	10.3768	0.841093
-0.330616	11.0185	0.840159
-0.330616	11.6603	0.83922
-0.330616	12.302	0.838277
-0.330616	12.9437	0.83733
-0.330616	13.5855	0.836378
-0.330616	14.2272	0.835421
-0.330616	14.869	0.83446
-0.330616	15.5107	0.833495
-0.330616	16.1525	0.832525
-0.330616	16.7942	0.83155
-0.330616	17.4359	0.830571
-0.330616	18.0777	0.829587
-0.330616	18.7194	0.828599
-0.330616	19.3612	0.827606
-0.330616	20.0029	0.826608
-0.330616	20.6447	0.825606
-0.330616	21.2864	0.824599
-0.330616	21.9281	0.823588
-0.330616	22.5699	0.822572
-0.330616	23.2116	0.821551
-0.330616	23.8534	0.820526
-0.330616	24.4951	0.819496
-0.330616	25.1368	0.818461
-0.330616	25.7786	0.817422
-0.330616	26.4203	0.816378
-0.330616	27.0621	0.81533
-0.330616	27.7038	0.814277
-0.330616	28.3456	0.813219
-0.330616	28.9873	0.812156
-0.330616	29.629	0.811089
-0.330616	30.2708	0.810017
-0.330616	30.9125	0.80894
-0.330616	31.5543	0.807859
-0.330616	32.196	0.806773
-0.330616	32.8378	0.805682
-0.330616	33.4795	0.804586
-0.330616	34.1212	0.803486
-0.330616	34.763	0.802381
-0.330616	35.4047	0.801272
-0.330616	36.0465	0.800157
-0.330616	36.6882	0.799038
-0.330616	37.33	0.797915
-0.330616	37.9717	0.796786
-0.330616	38.6134	0.795653
-0.330616	39.2552	0.794515
-0.330616	39.8969	0.793372
-0.330616	40.5387	0.792224
-0.330616	41.1804	0.791072
-0.330616	41.8222	0.789915
-0.330616	42.4639	0.788754
-0.330616	43.1056	0.787587
-0.330616	43.7474	0.786416
-0.330616	44.3891	0.78524
-0.330616	45.0309	0.78406
-0.330616	45.6726	0.782874
-0.330616	46.3144	0.781684
-0.330616	46.9561	0.780489
-0.330616	47.5978	0.77929
-0.330616	48.2396	0.778085
-0.330616	48.8813	0.776876
-0.330616	49.5231	0.775662
-0.330616	50.1648	0.774444
-0.330616	50.8065	0.773221
-0.330616	51.4483	0.771993
-0.330616	52.09	0.77076
-0.330616	52.7318	0.769523
-0.330616	53.3735	0.768281
-0.330616	54.0153	0.767034
-0.330616	54.657	0.765782
-0.330616	55.2987	0.764526
-0.330616	55.9405	0.763265
-0.330616	56.5822	0.762
-0.330616	57.224	0.76073
-0.330616	57.8657	0.759455
-0.330616	58.5075	0.758175
-0.330616	59.1492	0.756891
-0.330616	59.7909	0.755602
-0.330616	60.4327	0.754309
-0.330616	61.0744	0.75301
-0.330616	61.7162	0.751708
-0.330616	62.3579	0.7504
-0.330616	62.9997	0.749088
-0.330616	63.6414	0.747771
-0.330616	64.2831	0.74645
-0.330616	64.9249	0.745124
-0.330616	65.5666	0.743794
-0.330616	66.2084	0.742459
-0.330616	66.8501	0.741119
-0.330616	67.4919	0.739775
-0.330616	68.1336	0.738426
-0.330616	68.7753	0.737073
-0.330616	69.4171	0.735715
-0.330616	70.0588	0.734353
-0.320354	6.52632	0.843733
-0.320354	7.16806	0.842812
-0.320354	7.8098	0.841886
-0.320354	8.45154	0.840956
-0.320354	9.09329	0.840022
-0.320354	9.73503	0.839083
-0.320354	10.3768	0.838139
-0.320354	11.0185	0.837191
-0.320354	11.6603	0.836239
-0.320354	12.302	0.835282
-0.320354	12.9437	0.83432
-0.320354	13.5855	0.833354
-0.320354	14.2272	0.832383
-0.320354	14.869	0.831408
-0.320354	15.5107	0.830428
-0.320354	16.1525	0.829444
-0.320354	16.7942	0.828455
-0.320354	17.4359	0.827461
-0.320354	18.0777	0.826463
-0.320354	18.7194	0.82546
-0.320354	19.3612	0.824453
-0.320354	20.0029	0.823441
-0.320354	20.6447	0.822425
-0.320354	21.2864	0.821403
-0.320354	21.9281	0.820378
-0.320354	22.5699	0.819347
-0.320354	23.2116	0.818312
-0.320354	23.8534	0.817272
-0.320354	24.4951	0.816228
-0.320354	25.1368	0.815179
-0.320354	25.7786	0.814125
-0.320354	26.4203	0.813066
-0.320354	27.0621	0.812003
-0.320354	27.7038	0.810935
-0.320354	28.3456	0.809863
-0.320354	28.9873	0.808785
-0.320354	29.629	0.807704
-0.320354	30.2708	0.806617
-0.320354	30.9125	0.805526
-0.320354	31.5543	0.804429
-0.320354	32.196	0.803329
-0.320354	32.8378	0.802223
-0.320354	33.4795	0.801113
-0.320354	34.1212	0.799998
-0.320354	34.763	0.798878
-0.320354	35.4047	0.797754
-0.320354	36.0465	0.796625
-0.320354	36.6882	0.795491
-0.320354	37.33	0.794352
-0.320354	37.9717	0.793209
-0.320354	38.6134	0.792061
-0.320354	39.2552	0.790908
-0.320354	39.8969	0.789751
-0.320354	40.5387	0.788589
-0.320354	41.1804	0.787422
-0.320354	41.8222	0.78625
-0.320354	42.4639	0.785073
-0.320354	43.1056	0.783892
-0.320354	43.7474	0.782706
-0.320354	44.3891	0.781515
-0.320354	45.0309	0.78032
-0.320354	45.6726	0.77912
-0.320354	46.3144	0.777915
-0.320354	46.9561	0.776705
-0.320354	47.5978	0.775491
-0.320354	48.2396	0.774272
-0.320354	48.8813	0.773048
-0.320354	49.5231	0.77182
-0.320354	50.1648	0.770586
-0.320354	50.8065	0.769348
-0.320354	51.4483	0.768106
-0.320354	52.09	0.766858
-0.320354	52.7318	0.765606
-0.320354	53.3735	0.76435
-0.320354	54.0153	0.763088
-0.320354	54.657	0.761822
-0.320354	55.2987	0.760551
-0.320354	55.9405	0.759276
-0.320354	56.5822	0.757996
-0.320354	57.224	0.756711
-0.320354	57.8657	0.755421
-0.320354	58.5075	0.754127
-0.320354	59.1492	0.752828
-0.320354	59.7909	0.751525
-0.320354	60.4327	0.750217
-0.320354	61.0744	0.748904
-0.320354	61.7162	0.747587
-0.320354	62.3579	0.746265
-0.320354	62.9997	0.744939
-0.320354	63.6414	0.743608
-0.320354	64.2831	0.742272
-0.320354	64.9249	0.740932
-0.320354	65.5666	0.739587
-0.320354	66.2084	0.738238
-0.320354	66.8501	0.736884
-0.320354	67.4919	0.735526
-0.320354	68.1336	0.734163
-0.320354	68.7753	0.732796
-0.320354	69.4171	0.731424
-0.320354	70.0588	0.730048
-0.310092	6.52632	0.840819
-0.310092	7.16806	0.839884
-0.310092	7.8098	0.838945
-0.310092	8.45154	0.838001
-0.310092	9.09329	0.837052
-0.310092	9.73503	0.836099
-0.310092	10.3768	0.835141
-0.310092	11.0185	0.834179
-0.310092	11.6603	0.833212
-0.310092	12.302	0.832241
-0.310092	12.9437	0.831265
-0.310092	13.5855	0.830285
-0.310092	14.2272	0.8293
-0.310092	14.869	0.828311
-0.310092	15.5107	0.827317
-0.310092	16.1525	0.826318
-0.310092	16.7942	0.825315
-0.310092	17.4359	0.824307
-0.310092	18.0777	0.823294
-0.310092	18.7194	0.822277
-0.310092	19.3612	0.821255
-0.310092	20.0029	0.820229
-0.310092	20.6447	0.819198
-0.310092	21.2864	0.818162
-0.310092	21.9281	0.817122
-0.310092	22.5699	0.816077
-0.310092	23.2116	0.815027
-0.310092	23.8534	0.813972
-0.310092	24.4951	0.812913
-0.310092	25.1368	0.81185
-0.310092	25.7786	0.810781
-0.310092	26.4203	0.809708
-0.310092	27.0621	0.80863
-0.310092	27.7038	0.807548
-0.310092	28.3456	0.806461
-0.310092	28.9873	0.805369
-0.310092	29.629	0.804272
-0.310092	30.2708	0.803171
-0.310092	30.9125	0.802065
-0.310092	31.5543	0.800954
-0.310092	32.196	0.799838
-0.310092	32.8378	0.798718
-0.310092	33.4795	0.797593
-0.310092	34.1212	0.796463
-0.310092	34.763	0.795329
-0.310092	35.4047	0.79419
-0.310092	36.0465	0.793046
-0.310092	36.6882	0.791897
-0.310092	37.33	0.790744
-0.310092	37.9717	0.789586
-0.310092	38.6134	0.788423
-0.310092	39.2552	0.787255
-0.310092	39.8969	0.786083
-0.310092	40.5387	0.784906
-0.310092	41.1804	0.783724
-0.310092	41.8222	0.782538
-0.310092	42.4639	0.781346
-0.310092	43.1056	0.78015
-0.310092	43.7474	0.77895
-0.310092	44.3891	0.777744
-0.310092	45.0309	0.776534
-0.310092	45.6726	0.775319
-0.310092	46.3144	0.774099
-0.310092	46.9561	0.772875
-0.310092	47.5978	0.771646
-0.310092	48.2396	0.770412
-0.310092	48.8813	0.769173
-0.310092	49.5231	0.76793
-0.310092	50.1648	0.766682
-0.310092	50.8065	0.76543
-0.310092	51.4483	0.764172
-0.310092	52.09	0.76291
-0.310092	52.7318	0.761644
-0.310092	53.3735	0.760372
-0.310092	54.0153	0.759096
-0.310092	54.657	0.757815
-0.310092	55.2987	0.75653
-0.310092	55.9405	0.75524
-0.310092	56.5822	0.753945
-0.310092	57.224	0.752646
-0.310092	57.8657	0.751342
-0.310092	58.5075	0.750033
-0.310092	59.1492	0.74872
-0.310092	59.7909	0.747402
-0.310092	60.4327	0.74608
-0.310092	61.0744	0.744753
-0.310092	61.7162	0.743421
-0.310092	62.3579	0.742085
-0.310092	62.9997	0.740744
-0.310092	63.6414	0.739399
-0.310092	64.2831	0.738049
-0.310092	64.9249	0.736695
-0.310092	65.5666	0.735336
-0.310092	66.2084	0.733973
-0.310092	66.8501	0.732605
-0.310092	67.4919	0.731233
-0.310092	68.1336	0.729856
-0.310092	68.7753	0.728474
-0.310092	69.4171	0.727089
-0.310092	70.0588	0.725698
-0.29983	6.52632	0.837861
-0.29983	7.16806	0.836912
-0.29983	7.8098	0.835959
-0.29983	8.45154	0.835001
-0.29983	9.09329	0.834038
-0.29983	9.73503	0.833071
-0.29983	10.3768	0.832099
-0.29983	11.0185	0.831122
-0.29983	11.6603	0.830142
-0.29983	12.302	0.829156
-0.29983	12.9437	0.828166
-0.29983	13.5855	0.827171
-0.29983	14.2272	0.826172
-0.29983	14.869	0.825168
-0.29983	15.5107	0.82416
-0.29983	16.1525	0.823147
-0.29983	16.7942	0.822129
-0.29983	17.4359	0.821106
-0.29983	18.0777	0.820079
-0.29983	18.7194	0.819048
-0.29983	19.3612	0.818012
-0.29983	20.0029	0.816971
-0.29983	20.6447	0.815925
-0.29983	21.2864	0.814875
-0.29983	21.9281	0.81382
-0.29983	22.5699	0.81276
-0.29983	23.2116	0.811696
-0.29983	23.8534	0.810627
-0.29983	24.4951	0.809553
-0.29983	25.1368	0.808475
-0.29983	25.7786	0.807392
-0.29983	26.4203	0.806304
-0.29983	27.0621	0.805211
-0.29983	27.7038	0.804114
-0.29983	28.3456	0.803012
-0.29983	28.9873	0.801906
-0.29983	29.629	0.800794
-0.29983	30.2708	0.799678
-0.29983	30.9125	0.798557
-0.29983	31.5543	0.797432
-0.29983	32.196	0.796301
-0.29983	32.8378	0.795166
-0.29983	33.4795	0.794027
-0.29983	34.1212	0.792882
-0.29983	34.763	0.791733
-0.29983	35.4047	0.790579
-0.29983	36.0465	0.78942
-0.29983	36.6882	0.788257
-0.29983	37.33	0.787089
-0.29983	37.9717	0.785916
-0.29983	38.6134	0.784738
-0.29983	39.2552	0.783556
-0.29983	39.8969	0.782369
-0.29983	40.5387	0.781177
-0.29983	41.1804	0.77998
-0.29983	41.8222	0.778779
-0.29983	42.4639	0.777573
-0.29983	43.1056	0.776362
-0.29983	43.7474	0.775147
-0.29983	44.3891	0.773926
-0.29983	45.0309	0.772701
-0.29983	45.6726	0.771472
-0.29983	46.3144	0.770237
-0.29983	46.9561	0.768998
-0.29983	47.5978	0.767754
-0.29983	48.2396	0.766506
-0.29983	48.8813	0.765253
-0.29983	49.5231	0.763995
-0.29983	50.1648	0.762732
-0.29983	50.8065	0.761465
-0.29983	51.4483	0.760193
-0.29983	52.09	0.758916
-0.29983	52.7318	0.757635
-0.29983	53.3735	0.756349
-0.29983	54.0153	0.755058
-0.29983	54.657	0.753763
-0.29983	55.2987	0.752463
-0.29983	55.9405	0.751159
-0.29983	56.5822	0.749849
-0.29983	57.224	0.748536
-0.29983	57.8657	0.747217
-0.29983	58.5075	0.745894
-0.29983	59.1492	0.744567
-0.29983	59.7909	0.743234
-0.29983	60.4327	0.741898
-0.29983	61.0744	0.740556
-0.29983	61.7162	0.739211
-0.29983	62.3579	0.73786
-0.29983	62.9997	0.736505
-0.29983	63.6414	0.735146
-0.29983	64.2831	0.733782
-0.29983	64.9249	0.732413
-0.29983	65.5666	0.73104
-0.29983	66.2084	0.729663
-0.29983	66.8501	0.728281
-0.29983	67.4919	0.726895
-0.29983	68.1336	0.725504
-0.29983	68.7753	0.724109
-0.29983	69.4171	0.722709
[truncated: 8,001 more rows]

## Sheet: draw_fig_abl-block_points
row_id	EV_mu	EV_lo	EV_hi	fun_mu	fun_lo	fun_hi	accept
1	-0.484425	-0.497282	-0.474247	61.1	61.1	61.1	1
2	-0.154556	-0.481312	0.202513	50.65	50.65	50.65	1
3	-0.283122	-0.469751	-0.0743924	50.65	50.65	50.65	1
4	0.302878	0.141124	0.43436	50.65	50.65	50.65	1
5	-0.0733507	-0.395474	0.206084	50.65	50.65	50.65	1
6	0.435088	0.314702	0.533389	50.65	50.65	50.65	1
7	0.495763	0.426627	0.537091	50.65	50.65	50.65	1
8	-0.152009	-0.323507	0.0202768	50.65	50.65	50.65	0
9	0.251133	0.090519	0.427431	51.3975	51.3975	51.3975	1
10	0.510383	0.501812	0.517168	51.3975	51.3975	51.3975	0
11	-0.374151	-0.490271	-0.11583	51.3975	51.3975	51.3975	1
12	0.510383	0.501812	0.517168	51.3975	51.3975	51.3975	0
13	0.40168	0.172324	0.535517	51.3975	51.3975	51.3975	0
14	0.30755	0.0923216	0.509	51.3975	51.3975	51.3975	1
15	0.0103832	0.00181199	0.0171684	51.3975	51.3975	51.3975	1
16	0.00519159	0.000905994	0.00858418	51.3975	51.3975	51.3975	1
17	0.276467	0.0961927	0.431056	51.3975	51.3975	51.3975	1
18	-0.494808	-0.499094	-0.491416	51.3975	51.3975	51.3975	0
19	0.0103832	0.00181199	0.0171684	51.3975	51.3975	51.3975	1
20	0.498427	0.340591	0.517168	51.3975	51.3975	51.3975	0
21	0.510383	0.501812	0.517168	51.3975	51.3975	51.3975	0
22	-0.0947586	-0.239058	0.0186701	51.3975	51.3975	51.3975	1
23	0.243123	-0.140072	0.524359	51.3975	51.3975	51.3975	0
24	-0.233175	-0.402697	-0.0655919	51.3975	51.3975	51.3975	1
25	0.0103832	0.00181199	0.0171684	51.3975	51.3975	51.3975	1
26	-0.0156769	-0.47837	0.360978	60	60	60	1
27	-0.484425	-0.497282	-0.474247	60	60	60	1
28	-0.494808	-0.499094	-0.491416	60	60	60	1
29	-0.494808	-0.499094	-0.491416	60	60	60	0
30	0.510383	0.501812	0.517168	60	60	60	0
31	0.510383	0.501812	0.517168	60	60	60	1
32	0.464089	0.162634	0.542921	60	60	60	1
33	-0.484425	-0.497282	-0.474247	60	60	60	1
34	-0.38232	-0.488438	-0.150598	52.8125	52.8125	52.8125	1
35	-0.433751	-0.495517	-0.287904	52.8125	52.8125	52.8125	0
36	-0.484425	-0.497282	-0.474247	50.5	50.5	50.5	0
37	0.439049	0.206486	0.546045	50.5	50.5	50.5	0
38	0.499055	0.324593	0.534337	50.5	50.5	50.5	0
39	0.521064	0.503624	0.534824	50.5	50.5	50.5	0
40	-0.494808	-0.499094	-0.491416	50.125	50.125	50.125	1
41	0.0103832	0.00181199	0.0171684	20.7222	20.7222	20.7222	1
42	0.142913	-0.191043	0.515515	20.7222	20.7222	20.7222	0
43	0.0103832	0.00181199	0.0171684	20.7222	20.7222	20.7222	1
44	0.396109	0.197109	0.533912	20.7222	20.7222	20.7222	0
45	0.00519159	0.000905994	0.00858418	20.7222	20.7222	20.7222	0
46	0.373981	0.198303	0.530081	20.7222	20.7222	20.7222	1
47	0.0103832	0.00181199	0.0171684	20.7222	20.7222	20.7222	1
48	0.0103832	0.00181199	0.0171684	20.7222	20.7222	20.7222	1
49	0.0155748	0.00271798	0.0257525	20.7222	20.7222	20.7222	1
50	0.510383	0.501812	0.517168	20.7222	20.7222	20.7222	0
51	0.510383	0.501812	0.517168	20.7222	20.7222	20.7222	0
52	0.515575	0.502718	0.525753	56.3529	56.3529	56.3529	1
53	-0.124675	-0.476882	0.202916	56.3529	56.3529	56.3529	1
54	0.0674907	0.0117779	0.111594	29	29	29	1
55	0.0311496	0.00543596	0.0515051	29	29	29	1
56	0.0363411	0.00634196	0.0600893	29	29	29	1
57	0.0519159	0.00905994	0.0858418	29	29	29	1
58	0.208035	0.0506458	0.401235	29	29	29	1
59	0.0467243	0.00815394	0.0772576	29	29	29	1
60	0.334261	0.171294	0.536546	29	29	29	1
61	-0.472882	-0.495343	-0.453346	29	29	29	1
62	0.0363411	0.00634196	0.0600893	29	29	29	1
63	0.0467243	0.00815394	0.0772576	29	29	29	1
64	0.0363411	0.00634196	0.0600893	29	29	29	1
65	0.457309	0.248414	0.546602	29	29	29	0
66	-0.210192	-0.469505	0.0059491	29	29	29	1
67	0.511178	0.341564	0.553497	29	29	29	1
68	0.0415327	0.00724795	0.0686734	29	29	29	1
69	-0.489617	-0.498188	-0.482832	6.52632	6.52632	6.52632	1
70	-0.494808	-0.499094	-0.491416	50	50	50	1
71	0.510383	0.501812	0.517168	50	50	50	0
72	0.510383	0.501812	0.517168	50	50	50	0
73	-0.494808	-0.499094	-0.491416	50	50	50	1
74	0.510383	0.501812	0.517168	50	50	50	0
75	-0.489617	-0.498188	-0.482832	50	50	50	1
76	0.0363411	0.00634196	0.0600893	50.8947	50.8947	50.8947	1
77	-0.398248	-0.484396	-0.12123	50.8947	50.8947	50.8947	1
78	0.0726823	0.0126839	0.120179	50.8947	50.8947	50.8947	1
79	0.505192	0.500906	0.508584	50.8947	50.8947	50.8947	0
80	0.505192	0.500906	0.508584	50.8947	50.8947	50.8947	0
81	-0.132509	-0.320584	0.0237703	43.2105	43.2105	43.2105	0
82	0.510383	0.501812	0.517168	50.3333	50.3333	50.3333	0
83	0.510383	0.501812	0.517168	50.3333	50.3333	50.3333	0
84	0.448478	0.195786	0.535386	41.2353	41.2353	41.2353	1
85	-0.433653	-0.497282	-0.187038	41.2353	41.2353	41.2353	0
86	0.0207664	0.00362398	0.0343367	41.2353	41.2353	41.2353	1
87	-0.462318	-0.495326	-0.282324	41.2353	41.2353	41.2353	0
88	-0.181452	-0.481875	0.201791	41.2353	41.2353	41.2353	0
89	0.366478	0.0438318	0.562114	66.1667	66.1667	66.1667	1
90	-0.489617	-0.498188	-0.482832	66.1667	66.1667	66.1667	0
91	-0.494808	-0.499094	-0.491416	66.1667	66.1667	66.1667	0
92	0.467767	0.209379	0.548816	66.1667	66.1667	66.1667	1
93	0.511631	0.501846	0.520049	24.6	24.6	24.6	0
94	0.137122	-0.10708	0.371887	58.9375	58.9375	58.9375	0
95	0.00791937	-0.233364	0.231516	58.9375	58.9375	58.9375	0
96	0.150439	-0.0996796	0.384539	58.9375	58.9375	58.9375	0
97	0.505192	0.500906	0.508584	39.2105	39.2105	39.2105	0
98	0.51594	0.502718	0.52607	63.4706	63.4706	63.4706	0
99	-0.18362	-0.483762	0.166674	63.4706	63.4706	63.4706	1
100	-0.484425	-0.497282	-0.474247	54.1176	54.1176	54.1176	1
101	0.497128	0.338674	0.534206	54.1176	54.1176	54.1176	0
102	0.51181	0.502162	0.52227	54.1176	54.1176	54.1176	0
103	0.52113	0.503624	0.535264	54.1176	54.1176	54.1176	1
104	0.510383	0.501812	0.517168	54.1176	54.1176	54.1176	0
105	0.505192	0.500906	0.508584	54.1176	54.1176	54.1176	0
106	0.456948	0.290054	0.534028	70.0588	70.0588	70.0588	0
107	0.375824	0.071075	0.516369	70.0588	70.0588	70.0588	0
108	0.0207664	0.00362398	0.0343367	54.7778	54.7778	54.7778	1
109	-0.473401	-0.495133	-0.455405	54.7778	54.7778	54.7778	1
110	0.0384041	-0.159909	0.22698	54.7778	54.7778	54.7778	1
111	0.163066	0.0228794	0.340795	54.7778	54.7778	54.7778	1
112	0.326351	0.0987418	0.509768	14.375	14.375	14.375	0
113	0.00519159	0.000905994	0.00858418	14.375	14.375	14.375	0
114	0.505192	0.500906	0.508584	14.375	14.375	14.375	0
115	-0.462592	-0.497282	-0.381785	14.375	14.375	14.375	1
116	-0.397996	-0.488518	-0.224264	14.375	14.375	14.375	1
117	0.104266	0.0121237	0.232565	14.375	14.375	14.375	1
118	0.22107	-0.114819	0.523553	14.375	14.375	14.375	0
119	-0.200925	-0.32565	-0.0225018	14.375	14.375	14.375	0
120	-0.172342	-0.324238	0.0145466	14.375	14.375	14.375	0
121	0.0103832	0.00181199	0.0171684	14.375	14.375	14.375	1
122	-0.494808	-0.499094	-0.491416	46	46	46	1
123	0.31952	0.119522	0.538082	46	46	46	1
124	-0.494808	-0.499094	-0.491416	46	46	46	1
125	0.494883	0.305712	0.534337	63.75	63.75	63.75	0
126	0.510383	0.501812	0.517168	56.1875	56.1875	56.1875	0
127	0.510383	0.501812	0.517168	52.5882	52.5882	52.5882	0
128	0.0674907	0.0117779	0.111594	34.8333	34.8333	34.8333	1
129	0.0622991	0.0108719	0.10301	34.8333	34.8333	34.8333	1
130	0.321398	0.0493782	0.560417	34.8333	34.8333	34.8333	0
131	0.505192	0.500906	0.508584	34.8333	34.8333	34.8333	0
132	0.0571075	0.00996593	0.094426	34.8333	34.8333	34.8333	1
133	-0.357594	-0.478896	-0.145398	34.8333	34.8333	34.8333	1
134	0.0830655	0.0144959	0.137347	34.8333	34.8333	34.8333	1
135	-0.489373	-0.498188	-0.48252	34.8333	34.8333	34.8333	1
136	0.515783	0.502718	0.525753	29.2222	29.2222	29.2222	1
137	0.025958	0.00452997	0.0429209	29.2222	29.2222	29.2222	1
138	0.498195	0.333075	0.539377	29.2222	29.2222	29.2222	1
139	0.025958	0.00452997	0.0429209	29.2222	29.2222	29.2222	1
140	0.510383	0.501812	0.517168	44.4737	44.4737	44.4737	1
141	0.505192	0.500906	0.508584	44.4737	44.4737	44.4737	0
142	0.510383	0.501812	0.517168	16.0526	16.0526	16.0526	0

## Sheet: draw_fig_abl-connect_grid
EV	fun_think	prob
-0.495395	6.52632	0.922739
-0.495395	7.16806	0.922597
-0.495395	7.8098	0.922454
-0.495395	8.45154	0.922311
-0.495395	9.09329	0.922168
-0.495395	9.73503	0.922025
-0.495395	10.3768	0.921881
-0.495395	11.0185	0.921737
-0.495395	11.6603	0.921593
-0.495395	12.302	0.921448
-0.495395	12.9437	0.921304
-0.495395	13.5855	0.921159
-0.495395	14.2272	0.921014
-0.495395	14.869	0.920868
-0.495395	15.5107	0.920723
-0.495395	16.1525	0.920577
-0.495395	16.7942	0.920431
-0.495395	17.4359	0.920284
-0.495395	18.0777	0.920137
-0.495395	18.7194	0.91999
-0.495395	19.3612	0.919843
-0.495395	20.0029	0.919696
-0.495395	20.6447	0.919548
-0.495395	21.2864	0.9194
-0.495395	21.9281	0.919252
-0.495395	22.5699	0.919104
-0.495395	23.2116	0.918955
-0.495395	23.8534	0.918806
-0.495395	24.4951	0.918657
-0.495395	25.1368	0.918507
-0.495395	25.7786	0.918358
-0.495395	26.4203	0.918208
-0.495395	27.0621	0.918057
-0.495395	27.7038	0.917907
-0.495395	28.3456	0.917756
-0.495395	28.9873	0.917605
-0.495395	29.629	0.917454
-0.495395	30.2708	0.917302
-0.495395	30.9125	0.917151
-0.495395	31.5543	0.916999
-0.495395	32.196	0.916846
-0.495395	32.8378	0.916694
-0.495395	33.4795	0.916541
-0.495395	34.1212	0.916388
-0.495395	34.763	0.916235
-0.495395	35.4047	0.916081
-0.495395	36.0465	0.915927
-0.495395	36.6882	0.915773
-0.495395	37.33	0.915619
-0.495395	37.9717	0.915464
-0.495395	38.6134	0.915309
-0.495395	39.2552	0.915154
-0.495395	39.8969	0.914999
-0.495395	40.5387	0.914843
-0.495395	41.1804	0.914687
-0.495395	41.8222	0.914531
-0.495395	42.4639	0.914375
-0.495395	43.1056	0.914218
-0.495395	43.7474	0.914061
-0.495395	44.3891	0.913904
-0.495395	45.0309	0.913746
-0.495395	45.6726	0.913589
-0.495395	46.3144	0.91343
-0.495395	46.9561	0.913272
-0.495395	47.5978	0.913114
-0.495395	48.2396	0.912955
-0.495395	48.8813	0.912796
-0.495395	49.5231	0.912636
-0.495395	50.1648	0.912477
-0.495395	50.8065	0.912317
-0.495395	51.4483	0.912157
-0.495395	52.09	0.911996
-0.495395	52.7318	0.911836
-0.495395	53.3735	0.911675
-0.495395	54.0153	0.911514
-0.495395	54.657	0.911352
-0.495395	55.2987	0.91119
-0.495395	55.9405	0.911028
-0.495395	56.5822	0.910866
-0.495395	57.224	0.910704
-0.495395	57.8657	0.910541
-0.495395	58.5075	0.910378
-0.495395	59.1492	0.910214
-0.495395	59.7909	0.910051
-0.495395	60.4327	0.909887
-0.495395	61.0744	0.909723
-0.495395	61.7162	0.909558
-0.495395	62.3579	0.909393
-0.495395	62.9997	0.909228
-0.495395	63.6414	0.909063
-0.495395	64.2831	0.908898
-0.495395	64.9249	0.908732
-0.495395	65.5666	0.908566
-0.495395	66.2084	0.9084
-0.495395	66.8501	0.908233
-0.495395	67.4919	0.908066
-0.495395	68.1336	0.907899
-0.495395	68.7753	0.907731
-0.495395	69.4171	0.907564
-0.495395	70.0588	0.907396
-0.485247	6.52632	0.920473
-0.485247	7.16806	0.920327
-0.485247	7.8098	0.920181
-0.485247	8.45154	0.920034
-0.485247	9.09329	0.919887
-0.485247	9.73503	0.91974
-0.485247	10.3768	0.919593
-0.485247	11.0185	0.919446
-0.485247	11.6603	0.919298
-0.485247	12.302	0.91915
-0.485247	12.9437	0.919002
-0.485247	13.5855	0.918853
-0.485247	14.2272	0.918705
-0.485247	14.869	0.918556
-0.485247	15.5107	0.918406
-0.485247	16.1525	0.918257
-0.485247	16.7942	0.918107
-0.485247	17.4359	0.917957
-0.485247	18.0777	0.917807
-0.485247	18.7194	0.917656
-0.485247	19.3612	0.917506
-0.485247	20.0029	0.917355
-0.485247	20.6447	0.917203
-0.485247	21.2864	0.917052
-0.485247	21.9281	0.9169
-0.485247	22.5699	0.916748
-0.485247	23.2116	0.916596
-0.485247	23.8534	0.916443
-0.485247	24.4951	0.91629
-0.485247	25.1368	0.916137
-0.485247	25.7786	0.915984
-0.485247	26.4203	0.91583
-0.485247	27.0621	0.915676
-0.485247	27.7038	0.915522
-0.485247	28.3456	0.915368
-0.485247	28.9873	0.915213
-0.485247	29.629	0.915058
-0.485247	30.2708	0.914903
-0.485247	30.9125	0.914748
-0.485247	31.5543	0.914592
-0.485247	32.196	0.914436
-0.485247	32.8378	0.91428
-0.485247	33.4795	0.914123
-0.485247	34.1212	0.913967
-0.485247	34.763	0.91381
-0.485247	35.4047	0.913652
-0.485247	36.0465	0.913495
-0.485247	36.6882	0.913337
-0.485247	37.33	0.913179
-0.485247	37.9717	0.913021
-0.485247	38.6134	0.912862
-0.485247	39.2552	0.912703
-0.485247	39.8969	0.912544
-0.485247	40.5387	0.912385
-0.485247	41.1804	0.912225
-0.485247	41.8222	0.912065
-0.485247	42.4639	0.911905
-0.485247	43.1056	0.911745
-0.485247	43.7474	0.911584
-0.485247	44.3891	0.911423
-0.485247	45.0309	0.911262
-0.485247	45.6726	0.9111
-0.485247	46.3144	0.910938
-0.485247	46.9561	0.910776
-0.485247	47.5978	0.910614
-0.485247	48.2396	0.910451
-0.485247	48.8813	0.910289
-0.485247	49.5231	0.910125
-0.485247	50.1648	0.909962
-0.485247	50.8065	0.909798
-0.485247	51.4483	0.909634
-0.485247	52.09	0.90947
-0.485247	52.7318	0.909306
-0.485247	53.3735	0.909141
-0.485247	54.0153	0.908976
-0.485247	54.657	0.908811
-0.485247	55.2987	0.908645
-0.485247	55.9405	0.908479
-0.485247	56.5822	0.908313
-0.485247	57.224	0.908147
-0.485247	57.8657	0.90798
-0.485247	58.5075	0.907813
-0.485247	59.1492	0.907646
-0.485247	59.7909	0.907479
-0.485247	60.4327	0.907311
-0.485247	61.0744	0.907143
-0.485247	61.7162	0.906974
-0.485247	62.3579	0.906806
-0.485247	62.9997	0.906637
-0.485247	63.6414	0.906468
-0.485247	64.2831	0.906298
-0.485247	64.9249	0.906129
-0.485247	65.5666	0.905959
-0.485247	66.2084	0.905789
-0.485247	66.8501	0.905618
-0.485247	67.4919	0.905447
-0.485247	68.1336	0.905276
-0.485247	68.7753	0.905105
-0.485247	69.4171	0.904933
-0.485247	70.0588	0.904761
-0.4751	6.52632	0.918133
-0.4751	7.16806	0.917984
-0.4751	7.8098	0.917834
-0.4751	8.45154	0.917684
-0.4751	9.09329	0.917534
-0.4751	9.73503	0.917383
-0.4751	10.3768	0.917232
-0.4751	11.0185	0.917081
-0.4751	11.6603	0.91693
-0.4751	12.302	0.916778
-0.4751	12.9437	0.916626
-0.4751	13.5855	0.916474
-0.4751	14.2272	0.916322
-0.4751	14.869	0.916169
-0.4751	15.5107	0.916016
-0.4751	16.1525	0.915863
-0.4751	16.7942	0.91571
-0.4751	17.4359	0.915556
-0.4751	18.0777	0.915402
-0.4751	18.7194	0.915248
-0.4751	19.3612	0.915094
-0.4751	20.0029	0.914939
-0.4751	20.6447	0.914784
-0.4751	21.2864	0.914629
-0.4751	21.9281	0.914473
-0.4751	22.5699	0.914318
-0.4751	23.2116	0.914162
-0.4751	23.8534	0.914005
-0.4751	24.4951	0.913849
-0.4751	25.1368	0.913692
-0.4751	25.7786	0.913535
-0.4751	26.4203	0.913378
-0.4751	27.0621	0.91322
-0.4751	27.7038	0.913062
-0.4751	28.3456	0.912904
-0.4751	28.9873	0.912746
-0.4751	29.629	0.912587
-0.4751	30.2708	0.912428
-0.4751	30.9125	0.912269
-0.4751	31.5543	0.91211
-0.4751	32.196	0.91195
-0.4751	32.8378	0.91179
-0.4751	33.4795	0.91163
-0.4751	34.1212	0.911469
-0.4751	34.763	0.911309
-0.4751	35.4047	0.911147
-0.4751	36.0465	0.910986
-0.4751	36.6882	0.910825
-0.4751	37.33	0.910663
-0.4751	37.9717	0.910501
-0.4751	38.6134	0.910338
-0.4751	39.2552	0.910176
-0.4751	39.8969	0.910013
-0.4751	40.5387	0.909849
-0.4751	41.1804	0.909686
-0.4751	41.8222	0.909522
-0.4751	42.4639	0.909358
-0.4751	43.1056	0.909194
-0.4751	43.7474	0.909029
-0.4751	44.3891	0.908865
-0.4751	45.0309	0.9087
-0.4751	45.6726	0.908534
-0.4751	46.3144	0.908369
-0.4751	46.9561	0.908203
-0.4751	47.5978	0.908037
-0.4751	48.2396	0.90787
-0.4751	48.8813	0.907703
-0.4751	49.5231	0.907536
-0.4751	50.1648	0.907369
-0.4751	50.8065	0.907202
-0.4751	51.4483	0.907034
-0.4751	52.09	0.906866
-0.4751	52.7318	0.906697
-0.4751	53.3735	0.906529
-0.4751	54.0153	0.90636
-0.4751	54.657	0.90619
-0.4751	55.2987	0.906021
-0.4751	55.9405	0.905851
-0.4751	56.5822	0.905681
-0.4751	57.224	0.905511
-0.4751	57.8657	0.90534
-0.4751	58.5075	0.905169
-0.4751	59.1492	0.904998
-0.4751	59.7909	0.904827
-0.4751	60.4327	0.904655
-0.4751	61.0744	0.904483
-0.4751	61.7162	0.904311
-0.4751	62.3579	0.904138
-0.4751	62.9997	0.903966
-0.4751	63.6414	0.903793
-0.4751	64.2831	0.903619
-0.4751	64.9249	0.903446
-0.4751	65.5666	0.903272
-0.4751	66.2084	0.903097
-0.4751	66.8501	0.902923
-0.4751	67.4919	0.902748
-0.4751	68.1336	0.902573
-0.4751	68.7753	0.902398
-0.4751	69.4171	0.902222
-0.4751	70.0588	0.902046
-0.464952	6.52632	0.915719
-0.464952	7.16806	0.915566
-0.464952	7.8098	0.915412
-0.464952	8.45154	0.915258
-0.464952	9.09329	0.915104
-0.464952	9.73503	0.91495
-0.464952	10.3768	0.914796
-0.464952	11.0185	0.914641
-0.464952	11.6603	0.914486
-0.464952	12.302	0.914331
-0.464952	12.9437	0.914175
-0.464952	13.5855	0.914019
-0.464952	14.2272	0.913863
-0.464952	14.869	0.913707
-0.464952	15.5107	0.91355
-0.464952	16.1525	0.913393
-0.464952	16.7942	0.913236
-0.464952	17.4359	0.913079
-0.464952	18.0777	0.912921
-0.464952	18.7194	0.912763
-0.464952	19.3612	0.912605
-0.464952	20.0029	0.912447
-0.464952	20.6447	0.912288
-0.464952	21.2864	0.912129
-0.464952	21.9281	0.91197
-0.464952	22.5699	0.91181
-0.464952	23.2116	0.91165
-0.464952	23.8534	0.91149
-0.464952	24.4951	0.91133
-0.464952	25.1368	0.91117
-0.464952	25.7786	0.911009
-0.464952	26.4203	0.910848
-0.464952	27.0621	0.910686
-0.464952	27.7038	0.910525
-0.464952	28.3456	0.910363
-0.464952	28.9873	0.9102
-0.464952	29.629	0.910038
-0.464952	30.2708	0.909875
-0.464952	30.9125	0.909712
-0.464952	31.5543	0.909549
-0.464952	32.196	0.909385
-0.464952	32.8378	0.909222
-0.464952	33.4795	0.909058
-0.464952	34.1212	0.908893
-0.464952	34.763	0.908729
-0.464952	35.4047	0.908564
-0.464952	36.0465	0.908399
-0.464952	36.6882	0.908233
-0.464952	37.33	0.908067
-0.464952	37.9717	0.907901
-0.464952	38.6134	0.907735
-0.464952	39.2552	0.907569
-0.464952	39.8969	0.907402
-0.464952	40.5387	0.907235
-0.464952	41.1804	0.907067
-0.464952	41.8222	0.9069
-0.464952	42.4639	0.906732
-0.464952	43.1056	0.906564
-0.464952	43.7474	0.906395
-0.464952	44.3891	0.906226
-0.464952	45.0309	0.906057
-0.464952	45.6726	0.905888
-0.464952	46.3144	0.905719
-0.464952	46.9561	0.905549
-0.464952	47.5978	0.905379
-0.464952	48.2396	0.905208
-0.464952	48.8813	0.905038
-0.464952	49.5231	0.904867
-0.464952	50.1648	0.904695
-0.464952	50.8065	0.904524
-0.464952	51.4483	0.904352
-0.464952	52.09	0.90418
-0.464952	52.7318	0.904008
-0.464952	53.3735	0.903835
-0.464952	54.0153	0.903662
-0.464952	54.657	0.903489
-0.464952	55.2987	0.903315
-0.464952	55.9405	0.903142
-0.464952	56.5822	0.902968
-0.464952	57.224	0.902793
-0.464952	57.8657	0.902619
-0.464952	58.5075	0.902444
-0.464952	59.1492	0.902269
-0.464952	59.7909	0.902093
-0.464952	60.4327	0.901918
-0.464952	61.0744	0.901742
-0.464952	61.7162	0.901565
-0.464952	62.3579	0.901389
-0.464952	62.9997	0.901212
-0.464952	63.6414	0.901035
-0.464952	64.2831	0.900857
-0.464952	64.9249	0.90068
-0.464952	65.5666	0.900502
-0.464952	66.2084	0.900323
-0.464952	66.8501	0.900145
-0.464952	67.4919	0.899966
-0.464952	68.1336	0.899787
-0.464952	68.7753	0.899608
-0.464952	69.4171	0.899428
-0.464952	70.0588	0.899248
-0.454805	6.52632	0.913227
-0.454805	7.16806	0.91307
-0.454805	7.8098	0.912913
-0.454805	8.45154	0.912755
-0.454805	9.09329	0.912597
-0.454805	9.73503	0.912439
-0.454805	10.3768	0.912281
-0.454805	11.0185	0.912123
-0.454805	11.6603	0.911964
-0.454805	12.302	0.911805
-0.454805	12.9437	0.911645
-0.454805	13.5855	0.911486
-0.454805	14.2272	0.911326
-0.454805	14.869	0.911166
-0.454805	15.5107	0.911005
-0.454805	16.1525	0.910845
-0.454805	16.7942	0.910684
-0.454805	17.4359	0.910523
-0.454805	18.0777	0.910361
-0.454805	18.7194	0.910199
-0.454805	19.3612	0.910037
-0.454805	20.0029	0.909875
-0.454805	20.6447	0.909712
-0.454805	21.2864	0.90955
-0.454805	21.9281	0.909387
-0.454805	22.5699	0.909223
-0.454805	23.2116	0.90906
-0.454805	23.8534	0.908896
-0.454805	24.4951	0.908731
-0.454805	25.1368	0.908567
-0.454805	25.7786	0.908402
-0.454805	26.4203	0.908237
-0.454805	27.0621	0.908072
-0.454805	27.7038	0.907906
-0.454805	28.3456	0.907741
-0.454805	28.9873	0.907575
-0.454805	29.629	0.907408
-0.454805	30.2708	0.907242
-0.454805	30.9125	0.907075
-0.454805	31.5543	0.906907
-0.454805	32.196	0.90674
-0.454805	32.8378	0.906572
-0.454805	33.4795	0.906404
-0.454805	34.1212	0.906236
-0.454805	34.763	0.906067
-0.454805	35.4047	0.905899
-0.454805	36.0465	0.905729
-0.454805	36.6882	0.90556
-0.454805	37.33	0.90539
-0.454805	37.9717	0.90522
-0.454805	38.6134	0.90505
-0.454805	39.2552	0.90488
-0.454805	39.8969	0.904709
-0.454805	40.5387	0.904538
-0.454805	41.1804	0.904367
-0.454805	41.8222	0.904195
-0.454805	42.4639	0.904023
-0.454805	43.1056	0.903851
-0.454805	43.7474	0.903678
-0.454805	44.3891	0.903506
-0.454805	45.0309	0.903333
-0.454805	45.6726	0.903159
-0.454805	46.3144	0.902986
-0.454805	46.9561	0.902812
-0.454805	47.5978	0.902638
-0.454805	48.2396	0.902463
-0.454805	48.8813	0.902289
-0.454805	49.5231	0.902114
-0.454805	50.1648	0.901938
-0.454805	50.8065	0.901763
-0.454805	51.4483	0.901587
-0.454805	52.09	0.901411
-0.454805	52.7318	0.901234
-0.454805	53.3735	0.901058
-0.454805	54.0153	0.900881
-0.454805	54.657	0.900704
-0.454805	55.2987	0.900526
-0.454805	55.9405	0.900348
-0.454805	56.5822	0.90017
-0.454805	57.224	0.899992
-0.454805	57.8657	0.899813
-0.454805	58.5075	0.899634
-0.454805	59.1492	0.899455
-0.454805	59.7909	0.899275
-0.454805	60.4327	0.899095
-0.454805	61.0744	0.898915
-0.454805	61.7162	0.898735
-0.454805	62.3579	0.898554
-0.454805	62.9997	0.898373
-0.454805	63.6414	0.898192
-0.454805	64.2831	0.898011
-0.454805	64.9249	0.897829
-0.454805	65.5666	0.897647
-0.454805	66.2084	0.897464
-0.454805	66.8501	0.897281
-0.454805	67.4919	0.897098
-0.454805	68.1336	0.896915
-0.454805	68.7753	0.896732
-0.454805	69.4171	0.896548
-0.454805	70.0588	0.896364
-0.444657	6.52632	0.910655
-0.444657	7.16806	0.910494
-0.444657	7.8098	0.910333
-0.444657	8.45154	0.910171
-0.444657	9.09329	0.91001
-0.444657	9.73503	0.909848
-0.444657	10.3768	0.909686
-0.444657	11.0185	0.909523
-0.444657	11.6603	0.909361
-0.444657	12.302	0.909198
-0.444657	12.9437	0.909035
-0.444657	13.5855	0.908871
-0.444657	14.2272	0.908707
-0.444657	14.869	0.908543
-0.444657	15.5107	0.908379
-0.444657	16.1525	0.908214
-0.444657	16.7942	0.90805
-0.444657	17.4359	0.907885
-0.444657	18.0777	0.907719
-0.444657	18.7194	0.907553
-0.444657	19.3612	0.907388
-0.444657	20.0029	0.907221
-0.444657	20.6447	0.907055
-0.444657	21.2864	0.906888
-0.444657	21.9281	0.906721
-0.444657	22.5699	0.906554
-0.444657	23.2116	0.906386
-0.444657	23.8534	0.906218
-0.444657	24.4951	0.90605
-0.444657	25.1368	0.905882
-0.444657	25.7786	0.905713
-0.444657	26.4203	0.905544
-0.444657	27.0621	0.905375
-0.444657	27.7038	0.905205
-0.444657	28.3456	0.905036
-0.444657	28.9873	0.904866
-0.444657	29.629	0.904695
-0.444657	30.2708	0.904525
-0.444657	30.9125	0.904354
-0.444657	31.5543	0.904182
-0.444657	32.196	0.904011
-0.444657	32.8378	0.903839
-0.444657	33.4795	0.903667
-0.444657	34.1212	0.903495
-0.444657	34.763	0.903322
-0.444657	35.4047	0.903149
-0.444657	36.0465	0.902976
-0.444657	36.6882	0.902803
-0.444657	37.33	0.902629
-0.444657	37.9717	0.902455
-0.444657	38.6134	0.902281
-0.444657	39.2552	0.902106
-0.444657	39.8969	0.901932
-0.444657	40.5387	0.901756
-0.444657	41.1804	0.901581
-0.444657	41.8222	0.901405
-0.444657	42.4639	0.901229
-0.444657	43.1056	0.901053
-0.444657	43.7474	0.900877
-0.444657	44.3891	0.9007
-0.444657	45.0309	0.900523
-0.444657	45.6726	0.900345
-0.444657	46.3144	0.900168
-0.444657	46.9561	0.89999
-0.444657	47.5978	0.899811
-0.444657	48.2396	0.899633
-0.444657	48.8813	0.899454
-0.444657	49.5231	0.899275
-0.444657	50.1648	0.899096
-0.444657	50.8065	0.898916
-0.444657	51.4483	0.898736
-0.444657	52.09	0.898556
-0.444657	52.7318	0.898375
-0.444657	53.3735	0.898194
-0.444657	54.0153	0.898013
-0.444657	54.657	0.897832
-0.444657	55.2987	0.89765
-0.444657	55.9405	0.897468
-0.444657	56.5822	0.897286
-0.444657	57.224	0.897103
-0.444657	57.8657	0.89692
-0.444657	58.5075	0.896737
-0.444657	59.1492	0.896554
-0.444657	59.7909	0.89637
-0.444657	60.4327	0.896186
-0.444657	61.0744	0.896002
-0.444657	61.7162	0.895817
-0.444657	62.3579	0.895632
-0.444657	62.9997	0.895447
-0.444657	63.6414	0.895262
-0.444657	64.2831	0.895076
-0.444657	64.9249	0.89489
-0.444657	65.5666	0.894704
-0.444657	66.2084	0.894517
-0.444657	66.8501	0.89433
-0.444657	67.4919	0.894143
-0.444657	68.1336	0.893955
-0.444657	68.7753	0.893767
-0.444657	69.4171	0.893579
-0.444657	70.0588	0.893391
-0.43451	6.52632	0.908
-0.43451	7.16806	0.907835
-0.43451	7.8098	0.90767
-0.43451	8.45154	0.907505
-0.43451	9.09329	0.907339
-0.43451	9.73503	0.907173
-0.43451	10.3768	0.907007
-0.43451	11.0185	0.906841
-0.43451	11.6603	0.906674
-0.43451	12.302	0.906507
-0.43451	12.9437	0.90634
-0.43451	13.5855	0.906173
-0.43451	14.2272	0.906005
-0.43451	14.869	0.905837
-0.43451	15.5107	0.905669
-0.43451	16.1525	0.9055
-0.43451	16.7942	0.905331
-0.43451	17.4359	0.905162
-0.43451	18.0777	0.904993
-0.43451	18.7194	0.904823
-0.43451	19.3612	0.904653
-0.43451	20.0029	0.904483
-0.43451	20.6447	0.904313
-0.43451	21.2864	0.904142
-0.43451	21.9281	0.903971
-0.43451	22.5699	0.903799
-0.43451	23.2116	0.903628
-0.43451	23.8534	0.903456
-0.43451	24.4951	0.903284
-0.43451	25.1368	0.903111
-0.43451	25.7786	0.902939
-0.43451	26.4203	0.902766
-0.43451	27.0621	0.902592
-0.43451	27.7038	0.902419
-0.43451	28.3456	0.902245
-0.43451	28.9873	0.902071
-0.43451	29.629	0.901896
-0.43451	30.2708	0.901722
-0.43451	30.9125	0.901547
-0.43451	31.5543	0.901371
-0.43451	32.196	0.901196
-0.43451	32.8378	0.90102
-0.43451	33.4795	0.900844
-0.43451	34.1212	0.900667
-0.43451	34.763	0.900491
-0.43451	35.4047	0.900314
-0.43451	36.0465	0.900137
-0.43451	36.6882	0.899959
-0.43451	37.33	0.899781
-0.43451	37.9717	0.899603
-0.43451	38.6134	0.899425
-0.43451	39.2552	0.899246
-0.43451	39.8969	0.899067
-0.43451	40.5387	0.898888
-0.43451	41.1804	0.898708
-0.43451	41.8222	0.898528
-0.43451	42.4639	0.898348
-0.43451	43.1056	0.898168
-0.43451	43.7474	0.897987
-0.43451	44.3891	0.897806
-0.43451	45.0309	0.897625
-0.43451	45.6726	0.897443
-0.43451	46.3144	0.897261
-0.43451	46.9561	0.897079
-0.43451	47.5978	0.896897
-0.43451	48.2396	0.896714
-0.43451	48.8813	0.896531
-0.43451	49.5231	0.896348
-0.43451	50.1648	0.896164
-0.43451	50.8065	0.89598
-0.43451	51.4483	0.895796
-0.43451	52.09	0.895612
-0.43451	52.7318	0.895427
-0.43451	53.3735	0.895242
-0.43451	54.0153	0.895056
-0.43451	54.657	0.894871
-0.43451	55.2987	0.894685
-0.43451	55.9405	0.894499
-0.43451	56.5822	0.894312
-0.43451	57.224	0.894125
-0.43451	57.8657	0.893938
-0.43451	58.5075	0.893751
-0.43451	59.1492	0.893563
-0.43451	59.7909	0.893375
-0.43451	60.4327	0.893187
-0.43451	61.0744	0.892998
-0.43451	61.7162	0.892809
-0.43451	62.3579	0.89262
-0.43451	62.9997	0.892431
-0.43451	63.6414	0.892241
-0.43451	64.2831	0.892051
-0.43451	64.9249	0.891861
-0.43451	65.5666	0.89167
-0.43451	66.2084	0.891479
-0.43451	66.8501	0.891288
-0.43451	67.4919	0.891096
-0.43451	68.1336	0.890904
-0.43451	68.7753	0.890712
-0.43451	69.4171	0.89052
-0.43451	70.0588	0.890327
-0.424362	6.52632	0.905259
-0.424362	7.16806	0.90509
-0.424362	7.8098	0.904921
-0.424362	8.45154	0.904752
-0.424362	9.09329	0.904583
-0.424362	9.73503	0.904413
-0.424362	10.3768	0.904243
-0.424362	11.0185	0.904072
-0.424362	11.6603	0.903902
-0.424362	12.302	0.903731
-0.424362	12.9437	0.903559
-0.424362	13.5855	0.903388
-0.424362	14.2272	0.903216
-0.424362	14.869	0.903044
-0.424362	15.5107	0.902872
-0.424362	16.1525	0.902699
-0.424362	16.7942	0.902526
-0.424362	17.4359	0.902353
-0.424362	18.0777	0.90218
-0.424362	18.7194	0.902006
-0.424362	19.3612	0.901832
-0.424362	20.0029	0.901658
-0.424362	20.6447	0.901483
-0.424362	21.2864	0.901308
-0.424362	21.9281	0.901133
-0.424362	22.5699	0.900958
-0.424362	23.2116	0.900782
-0.424362	23.8534	0.900606
-0.424362	24.4951	0.90043
-0.424362	25.1368	0.900253
-0.424362	25.7786	0.900076
-0.424362	26.4203	0.899899
-0.424362	27.0621	0.899721
-0.424362	27.7038	0.899544
-0.424362	28.3456	0.899366
-0.424362	28.9873	0.899187
-0.424362	29.629	0.899009
-0.424362	30.2708	0.89883
-0.424362	30.9125	0.898651
-0.424362	31.5543	0.898471
-0.424362	32.196	0.898292
-0.424362	32.8378	0.898112
-0.424362	33.4795	0.897931
-0.424362	34.1212	0.897751
-0.424362	34.763	0.89757
-0.424362	35.4047	0.897389
-0.424362	36.0465	0.897207
-0.424362	36.6882	0.897025
-0.424362	37.33	0.896843
-0.424362	37.9717	0.896661
-0.424362	38.6134	0.896479
-0.424362	39.2552	0.896296
-0.424362	39.8969	0.896112
-0.424362	40.5387	0.895929
-0.424362	41.1804	0.895745
-0.424362	41.8222	0.895561
-0.424362	42.4639	0.895377
-0.424362	43.1056	0.895192
-0.424362	43.7474	0.895007
-0.424362	44.3891	0.894822
-0.424362	45.0309	0.894636
-0.424362	45.6726	0.89445
-0.424362	46.3144	0.894264
-0.424362	46.9561	0.894078
-0.424362	47.5978	0.893891
-0.424362	48.2396	0.893704
-0.424362	48.8813	0.893517
-0.424362	49.5231	0.893329
-0.424362	50.1648	0.893141
-0.424362	50.8065	0.892953
-0.424362	51.4483	0.892765
-0.424362	52.09	0.892576
-0.424362	52.7318	0.892387
-0.424362	53.3735	0.892197
-0.424362	54.0153	0.892008
-0.424362	54.657	0.891818
-0.424362	55.2987	0.891628
-0.424362	55.9405	0.891437
-0.424362	56.5822	0.891246
-0.424362	57.224	0.891055
-0.424362	57.8657	0.890864
-0.424362	58.5075	0.890672
-0.424362	59.1492	0.89048
-0.424362	59.7909	0.890287
-0.424362	60.4327	0.890095
-0.424362	61.0744	0.889902
-0.424362	61.7162	0.889709
-0.424362	62.3579	0.889515
-0.424362	62.9997	0.889321
-0.424362	63.6414	0.889127
-0.424362	64.2831	0.888933
-0.424362	64.9249	0.888738
-0.424362	65.5666	0.888543
-0.424362	66.2084	0.888348
-0.424362	66.8501	0.888152
-0.424362	67.4919	0.887956
-0.424362	68.1336	0.88776
-0.424362	68.7753	0.887563
-0.424362	69.4171	0.887366
-0.424362	70.0588	0.887169
-0.414215	6.52632	0.90243
-0.414215	7.16806	0.902257
-0.414215	7.8098	0.902084
-0.414215	8.45154	0.901911
-0.414215	9.09329	0.901737
-0.414215	9.73503	0.901563
-0.414215	10.3768	0.901389
-0.414215	11.0185	0.901215
-0.414215	11.6603	0.90104
-0.414215	12.302	0.900865
-0.414215	12.9437	0.90069
-0.414215	13.5855	0.900514
-0.414215	14.2272	0.900338
-0.414215	14.869	0.900162
-0.414215	15.5107	0.899985
-0.414215	16.1525	0.899809
-0.414215	16.7942	0.899631
-0.414215	17.4359	0.899454
-0.414215	18.0777	0.899277
-0.414215	18.7194	0.899099
-0.414215	19.3612	0.89892
-0.414215	20.0029	0.898742
-0.414215	20.6447	0.898563
-0.414215	21.2864	0.898384
-0.414215	21.9281	0.898205
-0.414215	22.5699	0.898025
-0.414215	23.2116	0.897845
-0.414215	23.8534	0.897665
-0.414215	24.4951	0.897484
-0.414215	25.1368	0.897304
-0.414215	25.7786	0.897123
-0.414215	26.4203	0.896941
-0.414215	27.0621	0.89676
-0.414215	27.7038	0.896578
-0.414215	28.3456	0.896395
-0.414215	28.9873	0.896213
-0.414215	29.629	0.89603
-0.414215	30.2708	0.895847
-0.414215	30.9125	0.895663
-0.414215	31.5543	0.89548
-0.414215	32.196	0.895296
-0.414215	32.8378	0.895111
-0.414215	33.4795	0.894927
-0.414215	34.1212	0.894742
-0.414215	34.763	0.894557
-0.414215	35.4047	0.894371
-0.414215	36.0465	0.894186
-0.414215	36.6882	0.894
-0.414215	37.33	0.893813
-0.414215	37.9717	0.893627
-0.414215	38.6134	0.89344
-0.414215	39.2552	0.893253
-0.414215	39.8969	0.893065
-0.414215	40.5387	0.892877
-0.414215	41.1804	0.892689
-0.414215	41.8222	0.892501
-0.414215	42.4639	0.892312
-0.414215	43.1056	0.892123
-0.414215	43.7474	0.891934
-0.414215	44.3891	0.891744
-0.414215	45.0309	0.891554
-0.414215	45.6726	0.891364
-0.414215	46.3144	0.891174
-0.414215	46.9561	0.890983
-0.414215	47.5978	0.890792
-0.414215	48.2396	0.8906
-0.414215	48.8813	0.890409
-0.414215	49.5231	0.890217
-0.414215	50.1648	0.890024
-0.414215	50.8065	0.889832
-0.414215	51.4483	0.889639
-0.414215	52.09	0.889446
-0.414215	52.7318	0.889252
-0.414215	53.3735	0.889059
-0.414215	54.0153	0.888865
-0.414215	54.657	0.88867
-0.414215	55.2987	0.888476
-0.414215	55.9405	0.888281
-0.414215	56.5822	0.888085
-0.414215	57.224	0.88789
-0.414215	57.8657	0.887694
-0.414215	58.5075	0.887498
-0.414215	59.1492	0.887301
-0.414215	59.7909	0.887104
-0.414215	60.4327	0.886907
-0.414215	61.0744	0.88671
-0.414215	61.7162	0.886512
-0.414215	62.3579	0.886314
-0.414215	62.9997	0.886116
-0.414215	63.6414	0.885917
-0.414215	64.2831	0.885718
-0.414215	64.9249	0.885519
-0.414215	65.5666	0.88532
-0.414215	66.2084	0.88512
-0.414215	66.8501	0.88492
-0.414215	67.4919	0.884719
-0.414215	68.1336	0.884519
-0.414215	68.7753	0.884318
-0.414215	69.4171	0.884116
-0.414215	70.0588	0.883915
-0.404067	6.52632	0.89951
-0.404067	7.16806	0.899333
-0.404067	7.8098	0.899156
-0.404067	8.45154	0.898978
-0.404067	9.09329	0.898801
-0.404067	9.73503	0.898622
-0.404067	10.3768	0.898444
-0.404067	11.0185	0.898265
-0.404067	11.6603	0.898086
-0.404067	12.302	0.897907
-0.404067	12.9437	0.897728
-0.404067	13.5855	0.897548
-0.404067	14.2272	0.897368
-0.404067	14.869	0.897187
-0.404067	15.5107	0.897006
-0.404067	16.1525	0.896825
-0.404067	16.7942	0.896644
-0.404067	17.4359	0.896462
-0.404067	18.0777	0.896281
-0.404067	18.7194	0.896098
-0.404067	19.3612	0.895916
-0.404067	20.0029	0.895733
-0.404067	20.6447	0.89555
-0.404067	21.2864	0.895367
-0.404067	21.9281	0.895183
-0.404067	22.5699	0.894999
-0.404067	23.2116	0.894815
-0.404067	23.8534	0.894631
-0.404067	24.4951	0.894446
-0.404067	25.1368	0.894261
-0.404067	25.7786	0.894075
-0.404067	26.4203	0.89389
-0.404067	27.0621	0.893704
-0.404067	27.7038	0.893517
-0.404067	28.3456	0.893331
-0.404067	28.9873	0.893144
-0.404067	29.629	0.892957
-0.404067	30.2708	0.892769
-0.404067	30.9125	0.892582
-0.404067	31.5543	0.892394
-0.404067	32.196	0.892205
-0.404067	32.8378	0.892017
-0.404067	33.4795	0.891828
-0.404067	34.1212	0.891638
-0.404067	34.763	0.891449
-0.404067	35.4047	0.891259
-0.404067	36.0465	0.891069
-0.404067	36.6882	0.890878
-0.404067	37.33	0.890688
-0.404067	37.9717	0.890497
-0.404067	38.6134	0.890305
-0.404067	39.2552	0.890114
-0.404067	39.8969	0.889922
-0.404067	40.5387	0.88973
-0.404067	41.1804	0.889537
-0.404067	41.8222	0.889344
-0.404067	42.4639	0.889151
-0.404067	43.1056	0.888958
-0.404067	43.7474	0.888764
-0.404067	44.3891	0.88857
-0.404067	45.0309	0.888376
-0.404067	45.6726	0.888181
-0.404067	46.3144	0.887986
-0.404067	46.9561	0.887791
-0.404067	47.5978	0.887596
-0.404067	48.2396	0.8874
-0.404067	48.8813	0.887204
-0.404067	49.5231	0.887007
-0.404067	50.1648	0.88681
-0.404067	50.8065	0.886613
-0.404067	51.4483	0.886416
-0.404067	52.09	0.886218
-0.404067	52.7318	0.88602
-0.404067	53.3735	0.885822
-0.404067	54.0153	0.885624
-0.404067	54.657	0.885425
-0.404067	55.2987	0.885226
-0.404067	55.9405	0.885026
-0.404067	56.5822	0.884826
-0.404067	57.224	0.884626
-0.404067	57.8657	0.884426
-0.404067	58.5075	0.884225
-0.404067	59.1492	0.884024
-0.404067	59.7909	0.883823
-0.404067	60.4327	0.883621
-0.404067	61.0744	0.883419
-0.404067	61.7162	0.883217
-0.404067	62.3579	0.883015
-0.404067	62.9997	0.882812
-0.404067	63.6414	0.882609
-0.404067	64.2831	0.882405
-0.404067	64.9249	0.882202
-0.404067	65.5666	0.881997
-0.404067	66.2084	0.881793
-0.404067	66.8501	0.881588
-0.404067	67.4919	0.881383
-0.404067	68.1336	0.881178
-0.404067	68.7753	0.880973
-0.404067	69.4171	0.880767
-0.404067	70.0588	0.88056
-0.393919	6.52632	0.896496
-0.393919	7.16806	0.896315
-0.393919	7.8098	0.896133
-0.393919	8.45154	0.895951
-0.393919	9.09329	0.895769
-0.393919	9.73503	0.895587
-0.393919	10.3768	0.895404
-0.393919	11.0185	0.895221
-0.393919	11.6603	0.895038
-0.393919	12.302	0.894854
-0.393919	12.9437	0.894671
-0.393919	13.5855	0.894486
-0.393919	14.2272	0.894302
-0.393919	14.869	0.894117
-0.393919	15.5107	0.893932
-0.393919	16.1525	0.893747
-0.393919	16.7942	0.893561
-0.393919	17.4359	0.893375
-0.393919	18.0777	0.893189
-0.393919	18.7194	0.893002
-0.393919	19.3612	0.892816
-0.393919	20.0029	0.892629
-0.393919	20.6447	0.892441
-0.393919	21.2864	0.892253
-0.393919	21.9281	0.892065
-0.393919	22.5699	0.891877
-0.393919	23.2116	0.891689
-0.393919	23.8534	0.8915
-0.393919	24.4951	0.89131
-0.393919	25.1368	0.891121
-0.393919	25.7786	0.890931
-0.393919	26.4203	0.890741
-0.393919	27.0621	0.890551
-0.393919	27.7038	0.89036
-0.393919	28.3456	0.890169
-0.393919	28.9873	0.889978
-0.393919	29.629	0.889786
-0.393919	30.2708	0.889594
-0.393919	30.9125	0.889402
-0.393919	31.5543	0.88921
-0.393919	32.196	0.889017
-0.393919	32.8378	0.888824
-0.393919	33.4795	0.88863
-0.393919	34.1212	0.888437
-0.393919	34.763	0.888243
-0.393919	35.4047	0.888049
-0.393919	36.0465	0.887854
-0.393919	36.6882	0.887659
-0.393919	37.33	0.887464
-0.393919	37.9717	0.887268
-0.393919	38.6134	0.887073
-0.393919	39.2552	0.886877
-0.393919	39.8969	0.88668
-0.393919	40.5387	0.886483
-0.393919	41.1804	0.886286
-0.393919	41.8222	0.886089
-0.393919	42.4639	0.885892
-0.393919	43.1056	0.885694
-0.393919	43.7474	0.885495
-0.393919	44.3891	0.885297
-0.393919	45.0309	0.885098
-0.393919	45.6726	0.884899
-0.393919	46.3144	0.884699
-0.393919	46.9561	0.8845
-0.393919	47.5978	0.8843
-0.393919	48.2396	0.884099
-0.393919	48.8813	0.883899
-0.393919	49.5231	0.883698
-0.393919	50.1648	0.883496
-0.393919	50.8065	0.883295
-0.393919	51.4483	0.883093
-0.393919	52.09	0.882891
-0.393919	52.7318	0.882688
-0.393919	53.3735	0.882485
-0.393919	54.0153	0.882282
-0.393919	54.657	0.882079
-0.393919	55.2987	0.881875
-0.393919	55.9405	0.881671
-0.393919	56.5822	0.881467
-0.393919	57.224	0.881262
-0.393919	57.8657	0.881057
-0.393919	58.5075	0.880852
-0.393919	59.1492	0.880646
-0.393919	59.7909	0.88044
-0.393919	60.4327	0.880234
-0.393919	61.0744	0.880028
-0.393919	61.7162	0.879821
-0.393919	62.3579	0.879614
-0.393919	62.9997	0.879406
-0.393919	63.6414	0.879198
-0.393919	64.2831	0.87899
-0.393919	64.9249	0.878782
-0.393919	65.5666	0.878573
-0.393919	66.2084	0.878364
-0.393919	66.8501	0.878155
-0.393919	67.4919	0.877945
-0.393919	68.1336	0.877735
-0.393919	68.7753	0.877525
-0.393919	69.4171	0.877314
-0.393919	70.0588	0.877104
-0.383772	6.52632	0.893385
-0.383772	7.16806	0.893199
-0.383772	7.8098	0.893013
-0.383772	8.45154	0.892827
-0.383772	9.09329	0.892641
-0.383772	9.73503	0.892454
-0.383772	10.3768	0.892267
-0.383772	11.0185	0.892079
-0.383772	11.6603	0.891892
-0.383772	12.302	0.891704
-0.383772	12.9437	0.891515
-0.383772	13.5855	0.891327
-0.383772	14.2272	0.891138
-0.383772	14.869	0.890949
-0.383772	15.5107	0.890759
-0.383772	16.1525	0.89057
-0.383772	16.7942	0.89038
-0.383772	17.4359	0.890189
-0.383772	18.0777	0.889999
-0.383772	18.7194	0.889808
-0.383772	19.3612	0.889616
-0.383772	20.0029	0.889425
-0.383772	20.6447	0.889233
-0.383772	21.2864	0.889041
-0.383772	21.9281	0.888848
-0.383772	22.5699	0.888656
-0.383772	23.2116	0.888462
-0.383772	23.8534	0.888269
-0.383772	24.4951	0.888075
-0.383772	25.1368	0.887882
-0.383772	25.7786	0.887687
-0.383772	26.4203	0.887493
-0.383772	27.0621	0.887298
-0.383772	27.7038	0.887103
-0.383772	28.3456	0.886907
-0.383772	28.9873	0.886711
-0.383772	29.629	0.886515
-0.383772	30.2708	0.886319
-0.383772	30.9125	0.886122
-0.383772	31.5543	0.885925
-0.383772	32.196	0.885728
-0.383772	32.8378	0.88553
-0.383772	33.4795	0.885332
-0.383772	34.1212	0.885134
-0.383772	34.763	0.884936
-0.383772	35.4047	0.884737
-0.383772	36.0465	0.884538
-0.383772	36.6882	0.884338
-0.383772	37.33	0.884139
-0.383772	37.9717	0.883939
-0.383772	38.6134	0.883738
-0.383772	39.2552	0.883538
-0.383772	39.8969	0.883337
-0.383772	40.5387	0.883135
-0.383772	41.1804	0.882934
-0.383772	41.8222	0.882732
-0.383772	42.4639	0.88253
-0.383772	43.1056	0.882327
-0.383772	43.7474	0.882124
-0.383772	44.3891	0.881921
-0.383772	45.0309	0.881718
-0.383772	45.6726	0.881514
-0.383772	46.3144	0.88131
-0.383772	46.9561	0.881106
-0.383772	47.5978	0.880901
-0.383772	48.2396	0.880696
-0.383772	48.8813	0.880491
-0.383772	49.5231	0.880285
-0.383772	50.1648	0.880079
-0.383772	50.8065	0.879873
-0.383772	51.4483	0.879666
-0.383772	52.09	0.87946
-0.383772	52.7318	0.879252
-0.383772	53.3735	0.879045
-0.383772	54.0153	0.878837
-0.383772	54.657	0.878629
-0.383772	55.2987	0.878421
-0.383772	55.9405	0.878212
-0.383772	56.5822	0.878003
-0.383772	57.224	0.877794
-0.383772	57.8657	0.877584
-0.383772	58.5075	0.877374
-0.383772	59.1492	0.877164
-0.383772	59.7909	0.876953
-0.383772	60.4327	0.876742
-0.383772	61.0744	0.876531
-0.383772	61.7162	0.87632
-0.383772	62.3579	0.876108
-0.383772	62.9997	0.875896
-0.383772	63.6414	0.875683
-0.383772	64.2831	0.87547
-0.383772	64.9249	0.875257
-0.383772	65.5666	0.875044
-0.383772	66.2084	0.87483
-0.383772	66.8501	0.874616
-0.383772	67.4919	0.874402
-0.383772	68.1336	0.874187
-0.383772	68.7753	0.873972
-0.383772	69.4171	0.873757
-0.383772	70.0588	0.873541
-0.373624	6.52632	0.890173
-0.373624	7.16806	0.889983
-0.373624	7.8098	0.889793
-0.373624	8.45154	0.889602
-0.373624	9.09329	0.889411
-0.373624	9.73503	0.88922
-0.373624	10.3768	0.889028
-0.373624	11.0185	0.888836
-0.373624	11.6603	0.888644
-0.373624	12.302	0.888452
-0.373624	12.9437	0.888259
-0.373624	13.5855	0.888066
-0.373624	14.2272	0.887873
-0.373624	14.869	0.887679
-0.373624	15.5107	0.887485
-0.373624	16.1525	0.887291
-0.373624	16.7942	0.887096
-0.373624	17.4359	0.886901
-0.373624	18.0777	0.886706
-0.373624	18.7194	0.886511
-0.373624	19.3612	0.886315
-0.373624	20.0029	0.886119
-0.373624	20.6447	0.885922
-0.373624	21.2864	0.885726
-0.373624	21.9281	0.885529
-0.373624	22.5699	0.885331
-0.373624	23.2116	0.885134
-0.373624	23.8534	0.884936
-0.373624	24.4951	0.884738
-0.373624	25.1368	0.884539
-0.373624	25.7786	0.88434
-0.373624	26.4203	0.884141
-0.373624	27.0621	0.883942
-0.373624	27.7038	0.883742
-0.373624	28.3456	0.883542
-0.373624	28.9873	0.883342
-0.373624	29.629	0.883141
-0.373624	30.2708	0.88294
-0.373624	30.9125	0.882739
-0.373624	31.5543	0.882537
-0.373624	32.196	0.882335
-0.373624	32.8378	0.882133
-0.373624	33.4795	0.88193
-0.373624	34.1212	0.881728
-0.373624	34.763	0.881525
-0.373624	35.4047	0.881321
-0.373624	36.0465	0.881117
-0.373624	36.6882	0.880913
-0.373624	37.33	0.880709
-0.373624	37.9717	0.880504
-0.373624	38.6134	0.880299
-0.373624	39.2552	0.880094
-0.373624	39.8969	0.879888
-0.373624	40.5387	0.879682
-0.373624	41.1804	0.879476
-0.373624	41.8222	0.87927
-0.373624	42.4639	0.879063
-0.373624	43.1056	0.878855
-0.373624	43.7474	0.878648
-0.373624	44.3891	0.87844
-0.373624	45.0309	0.878232
-0.373624	45.6726	0.878024
-0.373624	46.3144	0.877815
-0.373624	46.9561	0.877606
-0.373624	47.5978	0.877396
-0.373624	48.2396	0.877187
-0.373624	48.8813	0.876977
-0.373624	49.5231	0.876766
-0.373624	50.1648	0.876556
-0.373624	50.8065	0.876345
-0.373624	51.4483	0.876134
-0.373624	52.09	0.875922
-0.373624	52.7318	0.87571
-0.373624	53.3735	0.875498
-0.373624	54.0153	0.875286
-0.373624	54.657	0.875073
-0.373624	55.2987	0.87486
-0.373624	55.9405	0.874646
-0.373624	56.5822	0.874432
-0.373624	57.224	0.874218
-0.373624	57.8657	0.874004
-0.373624	58.5075	0.873789
-0.373624	59.1492	0.873574
-0.373624	59.7909	0.873359
-0.373624	60.4327	0.873143
-0.373624	61.0744	0.872927
-0.373624	61.7162	0.872711
-0.373624	62.3579	0.872494
-0.373624	62.9997	0.872277
-0.373624	63.6414	0.87206
-0.373624	64.2831	0.871842
-0.373624	64.9249	0.871624
-0.373624	65.5666	0.871406
-0.373624	66.2084	0.871188
-0.373624	66.8501	0.870969
-0.373624	67.4919	0.87075
-0.373624	68.1336	0.87053
-0.373624	68.7753	0.87031
-0.373624	69.4171	0.87009
-0.373624	70.0588	0.86987
-0.363477	6.52632	0.886858
-0.363477	7.16806	0.886663
-0.363477	7.8098	0.886469
-0.363477	8.45154	0.886273
-0.363477	9.09329	0.886078
-0.363477	9.73503	0.885882
-0.363477	10.3768	0.885686
-0.363477	11.0185	0.88549
-0.363477	11.6603	0.885293
-0.363477	12.302	0.885096
-0.363477	12.9437	0.884898
-0.363477	13.5855	0.884701
-0.363477	14.2272	0.884503
-0.363477	14.869	0.884305
-0.363477	15.5107	0.884106
-0.363477	16.1525	0.883907
-0.363477	16.7942	0.883708
-0.363477	17.4359	0.883509
-0.363477	18.0777	0.883309
-0.363477	18.7194	0.883109
-0.363477	19.3612	0.882908
-0.363477	20.0029	0.882708
-0.363477	20.6447	0.882507
-0.363477	21.2864	0.882305
-0.363477	21.9281	0.882104
-0.363477	22.5699	0.881902
-0.363477	23.2116	0.881699
-0.363477	23.8534	0.881497
-0.363477	24.4951	0.881294
-0.363477	25.1368	0.881091
-0.363477	25.7786	0.880887
-0.363477	26.4203	0.880684
-0.363477	27.0621	0.88048
-0.363477	27.7038	0.880275
-0.363477	28.3456	0.88007
-0.363477	28.9873	0.879865
-0.363477	29.629	0.87966
-0.363477	30.2708	0.879454
-0.363477	30.9125	0.879248
-0.363477	31.5543	0.879042
-0.363477	32.196	0.878835
-0.363477	32.8378	0.878629
-0.363477	33.4795	0.878421
-0.363477	34.1212	0.878214
-0.363477	34.763	0.878006
-0.363477	35.4047	0.877798
-0.363477	36.0465	0.877589
-0.363477	36.6882	0.877381
-0.363477	37.33	0.877171
-0.363477	37.9717	0.876962
-0.363477	38.6134	0.876752
-0.363477	39.2552	0.876542
-0.363477	39.8969	0.876332
-0.363477	40.5387	0.876121
-0.363477	41.1804	0.87591
-0.363477	41.8222	0.875699
-0.363477	42.4639	0.875487
-0.363477	43.1056	0.875275
-0.363477	43.7474	0.875063
-0.363477	44.3891	0.874851
-0.363477	45.0309	0.874638
-0.363477	45.6726	0.874424
-0.363477	46.3144	0.874211
-0.363477	46.9561	0.873997
-0.363477	47.5978	0.873783
-0.363477	48.2396	0.873568
-0.363477	48.8813	0.873354
-0.363477	49.5231	0.873139
-0.363477	50.1648	0.872923
-0.363477	50.8065	0.872707
-0.363477	51.4483	0.872491
-0.363477	52.09	0.872275
-0.363477	52.7318	0.872058
-0.363477	53.3735	0.871841
-0.363477	54.0153	0.871624
-0.363477	54.657	0.871406
-0.363477	55.2987	0.871188
-0.363477	55.9405	0.87097
-0.363477	56.5822	0.870751
-0.363477	57.224	0.870532
-0.363477	57.8657	0.870313
-0.363477	58.5075	0.870094
-0.363477	59.1492	0.869874
-0.363477	59.7909	0.869654
-0.363477	60.4327	0.869433
-0.363477	61.0744	0.869212
-0.363477	61.7162	0.868991
-0.363477	62.3579	0.868769
-0.363477	62.9997	0.868548
-0.363477	63.6414	0.868325
-0.363477	64.2831	0.868103
-0.363477	64.9249	0.86788
-0.363477	65.5666	0.867657
-0.363477	66.2084	0.867434
-0.363477	66.8501	0.86721
-0.363477	67.4919	0.866986
-0.363477	68.1336	0.866761
-0.363477	68.7753	0.866537
-0.363477	69.4171	0.866312
-0.363477	70.0588	0.866086
-0.353329	6.52632	0.883436
-0.353329	7.16806	0.883237
-0.353329	7.8098	0.883037
-0.353329	8.45154	0.882838
-0.353329	9.09329	0.882637
-0.353329	9.73503	0.882437
-0.353329	10.3768	0.882236
-0.353329	11.0185	0.882035
-0.353329	11.6603	0.881834
-0.353329	12.302	0.881632
-0.353329	12.9437	0.88143
-0.353329	13.5855	0.881228
-0.353329	14.2272	0.881025
-0.353329	14.869	0.880822
-0.353329	15.5107	0.880619
-0.353329	16.1525	0.880416
-0.353329	16.7942	0.880212
-0.353329	17.4359	0.880008
-0.353329	18.0777	0.879803
-0.353329	18.7194	0.879598
-0.353329	19.3612	0.879393
-0.353329	20.0029	0.879188
-0.353329	20.6447	0.878982
-0.353329	21.2864	0.878776
-0.353329	21.9281	0.87857
-0.353329	22.5699	0.878363
-0.353329	23.2116	0.878156
-0.353329	23.8534	0.877949
-0.353329	24.4951	0.877741
-0.353329	25.1368	0.877533
-0.353329	25.7786	0.877325
-0.353329	26.4203	0.877117
-0.353329	27.0621	0.876908
-0.353329	27.7038	0.876698
-0.353329	28.3456	0.876489
-0.353329	28.9873	0.876279
-0.353329	29.629	0.876069
-0.353329	30.2708	0.875859
-0.353329	30.9125	0.875648
-0.353329	31.5543	0.875437
-0.353329	32.196	0.875225
-0.353329	32.8378	0.875014
-0.353329	33.4795	0.874802
-0.353329	34.1212	0.874589
-0.353329	34.763	0.874377
-0.353329	35.4047	0.874164
-0.353329	36.0465	0.873951
-0.353329	36.6882	0.873737
-0.353329	37.33	0.873523
-0.353329	37.9717	0.873309
-0.353329	38.6134	0.873094
-0.353329	39.2552	0.872879
-0.353329	39.8969	0.872664
-0.353329	40.5387	0.872449
-0.353329	41.1804	0.872233
-0.353329	41.8222	0.872017
-0.353329	42.4639	0.8718
-0.353329	43.1056	0.871584
-0.353329	43.7474	0.871366
-0.353329	44.3891	0.871149
-0.353329	45.0309	0.870931
-0.353329	45.6726	0.870713
-0.353329	46.3144	0.870495
-0.353329	46.9561	0.870276
-0.353329	47.5978	0.870057
-0.353329	48.2396	0.869838
-0.353329	48.8813	0.869618
-0.353329	49.5231	0.869398
-0.353329	50.1648	0.869178
-0.353329	50.8065	0.868957
-0.353329	51.4483	0.868736
-0.353329	52.09	0.868515
-0.353329	52.7318	0.868293
-0.353329	53.3735	0.868071
-0.353329	54.0153	0.867849
-0.353329	54.657	0.867627
-0.353329	55.2987	0.867404
-0.353329	55.9405	0.867181
-0.353329	56.5822	0.866957
-0.353329	57.224	0.866733
-0.353329	57.8657	0.866509
-0.353329	58.5075	0.866285
-0.353329	59.1492	0.86606
-0.353329	59.7909	0.865835
-0.353329	60.4327	0.865609
-0.353329	61.0744	0.865383
-0.353329	61.7162	0.865157
-0.353329	62.3579	0.864931
-0.353329	62.9997	0.864704
-0.353329	63.6414	0.864477
-0.353329	64.2831	0.864249
-0.353329	64.9249	0.864022
-0.353329	65.5666	0.863794
-0.353329	66.2084	0.863565
-0.353329	66.8501	0.863337
-0.353329	67.4919	0.863107
-0.353329	68.1336	0.862878
-0.353329	68.7753	0.862648
-0.353329	69.4171	0.862418
-0.353329	70.0588	0.862188
-0.343182	6.52632	0.879904
-0.343182	7.16806	0.8797
-0.343182	7.8098	0.879496
-0.343182	8.45154	0.879291
-0.343182	9.09329	0.879087
-0.343182	9.73503	0.878881
-0.343182	10.3768	0.878676
-0.343182	11.0185	0.87847
-0.343182	11.6603	0.878264
-0.343182	12.302	0.878058
-0.343182	12.9437	0.877851
-0.343182	13.5855	0.877644
-0.343182	14.2272	0.877436
-0.343182	14.869	0.877229
-0.343182	15.5107	0.877021
-0.343182	16.1525	0.876812
-0.343182	16.7942	0.876604
-0.343182	17.4359	0.876395
-0.343182	18.0777	0.876186
-0.343182	18.7194	0.875976
-0.343182	19.3612	0.875766
-0.343182	20.0029	0.875556
-0.343182	20.6447	0.875345
-0.343182	21.2864	0.875135
-0.343182	21.9281	0.874923
-0.343182	22.5699	0.874712
-0.343182	23.2116	0.8745
-0.343182	23.8534	0.874288
-0.343182	24.4951	0.874076
-0.343182	25.1368	0.873863
-0.343182	25.7786	0.87365
-0.343182	26.4203	0.873437
-0.343182	27.0621	0.873223
-0.343182	27.7038	0.873009
-0.343182	28.3456	0.872795
-0.343182	28.9873	0.87258
-0.343182	29.629	0.872365
-0.343182	30.2708	0.87215
-0.343182	30.9125	0.871934
-0.343182	31.5543	0.871718
-0.343182	32.196	0.871502
-0.343182	32.8378	0.871285
-0.343182	33.4795	0.871068
-0.343182	34.1212	0.870851
-0.343182	34.763	0.870634
-0.343182	35.4047	0.870416
-0.343182	36.0465	0.870198
-0.343182	36.6882	0.869979
-0.343182	37.33	0.86976
-0.343182	37.9717	0.869541
-0.343182	38.6134	0.869322
-0.343182	39.2552	0.869102
-0.343182	39.8969	0.868882
-0.343182	40.5387	0.868662
-0.343182	41.1804	0.868441
-0.343182	41.8222	0.86822
-0.343182	42.4639	0.867998
-0.343182	43.1056	0.867777
-0.343182	43.7474	0.867555
-0.343182	44.3891	0.867332
-0.343182	45.0309	0.86711
-0.343182	45.6726	0.866887
-0.343182	46.3144	0.866663
-0.343182	46.9561	0.86644
-0.343182	47.5978	0.866216
-0.343182	48.2396	0.865991
-0.343182	48.8813	0.865767
-0.343182	49.5231	0.865542
-0.343182	50.1648	0.865317
-0.343182	50.8065	0.865091
-0.343182	51.4483	0.864865
-0.343182	52.09	0.864639
-0.343182	52.7318	0.864412
-0.343182	53.3735	0.864185
-0.343182	54.0153	0.863958
-0.343182	54.657	0.863731
-0.343182	55.2987	0.863503
-0.343182	55.9405	0.863275
-0.343182	56.5822	0.863046
-0.343182	57.224	0.862817
-0.343182	57.8657	0.862588
-0.343182	58.5075	0.862358
-0.343182	59.1492	0.862129
-0.343182	59.7909	0.861898
-0.343182	60.4327	0.861668
-0.343182	61.0744	0.861437
-0.343182	61.7162	0.861206
-0.343182	62.3579	0.860975
-0.343182	62.9997	0.860743
-0.343182	63.6414	0.860511
-0.343182	64.2831	0.860278
-0.343182	64.9249	0.860045
-0.343182	65.5666	0.859812
-0.343182	66.2084	0.859579
-0.343182	66.8501	0.859345
-0.343182	67.4919	0.859111
-0.343182	68.1336	0.858877
-0.343182	68.7753	0.858642
-0.343182	69.4171	0.858407
-0.343182	70.0588	0.858171
-0.333034	6.52632	0.876259
-0.333034	7.16806	0.87605
-0.333034	7.8098	0.875841
-0.333034	8.45154	0.875631
-0.333034	9.09329	0.875422
-0.333034	9.73503	0.875212
-0.333034	10.3768	0.875002
-0.333034	11.0185	0.874791
-0.333034	11.6603	0.87458
-0.333034	12.302	0.874369
-0.333034	12.9437	0.874157
-0.333034	13.5855	0.873945
-0.333034	14.2272	0.873733
-0.333034	14.869	0.873521
-0.333034	15.5107	0.873308
-0.333034	16.1525	0.873095
-0.333034	16.7942	0.872881
-0.333034	17.4359	0.872667
-0.333034	18.0777	0.872453
-0.333034	18.7194	0.872239
-0.333034	19.3612	0.872024
-0.333034	20.0029	0.871809
-0.333034	20.6447	0.871593
-0.333034	21.2864	0.871378
-0.333034	21.9281	0.871162
-0.333034	22.5699	0.870945
-0.333034	23.2116	0.870729
-0.333034	23.8534	0.870512
-0.333034	24.4951	0.870294
-0.333034	25.1368	0.870077
-0.333034	25.7786	0.869859
-0.333034	26.4203	0.86964
-0.333034	27.0621	0.869422
-0.333034	27.7038	0.869203
-0.333034	28.3456	0.868984
-0.333034	28.9873	0.868764
-0.333034	29.629	0.868544
-0.333034	30.2708	0.868324
-0.333034	30.9125	0.868103
-0.333034	31.5543	0.867883
-0.333034	32.196	0.867661
-0.333034	32.8378	0.86744
-0.333034	33.4795	0.867218
-0.333034	34.1212	0.866996
-0.333034	34.763	0.866773
-0.333034	35.4047	0.866551
-0.333034	36.0465	0.866327
-0.333034	36.6882	0.866104
-0.333034	37.33	0.86588
-0.333034	37.9717	0.865656
-0.333034	38.6134	0.865432
-0.333034	39.2552	0.865207
-0.333034	39.8969	0.864982
-0.333034	40.5387	0.864756
-0.333034	41.1804	0.864531
-0.333034	41.8222	0.864305
-0.333034	42.4639	0.864078
-0.333034	43.1056	0.863852
-0.333034	43.7474	0.863624
-0.333034	44.3891	0.863397
-0.333034	45.0309	0.863169
-0.333034	45.6726	0.862941
-0.333034	46.3144	0.862713
-0.333034	46.9561	0.862484
-0.333034	47.5978	0.862255
-0.333034	48.2396	0.862026
-0.333034	48.8813	0.861796
-0.333034	49.5231	0.861566
-0.333034	50.1648	0.861336
-0.333034	50.8065	0.861105
-0.333034	51.4483	0.860875
-0.333034	52.09	0.860643
-0.333034	52.7318	0.860412
-0.333034	53.3735	0.86018
-0.333034	54.0153	0.859947
-0.333034	54.657	0.859715
-0.333034	55.2987	0.859482
-0.333034	55.9405	0.859249
-0.333034	56.5822	0.859015
-0.333034	57.224	0.858781
-0.333034	57.8657	0.858547
-0.333034	58.5075	0.858312
-0.333034	59.1492	0.858077
-0.333034	59.7909	0.857842
-0.333034	60.4327	0.857606
-0.333034	61.0744	0.85737
-0.333034	61.7162	0.857134
-0.333034	62.3579	0.856898
-0.333034	62.9997	0.856661
-0.333034	63.6414	0.856424
-0.333034	64.2831	0.856186
-0.333034	64.9249	0.855948
-0.333034	65.5666	0.85571
-0.333034	66.2084	0.855471
-0.333034	66.8501	0.855232
-0.333034	67.4919	0.854993
-0.333034	68.1336	0.854754
-0.333034	68.7753	0.854514
-0.333034	69.4171	0.854274
-0.333034	70.0588	0.854033
-0.322887	6.52632	0.872496
-0.322887	7.16806	0.872282
-0.322887	7.8098	0.872069
-0.322887	8.45154	0.871854
-0.322887	9.09329	0.87164
-0.322887	9.73503	0.871425
-0.322887	10.3768	0.87121
-0.322887	11.0185	0.870994
-0.322887	11.6603	0.870778
-0.322887	12.302	0.870562
-0.322887	12.9437	0.870346
-0.322887	13.5855	0.870129
-0.322887	14.2272	0.869912
-0.322887	14.869	0.869694
-0.322887	15.5107	0.869476
-0.322887	16.1525	0.869258
-0.322887	16.7942	0.86904
-0.322887	17.4359	0.868821
-0.322887	18.0777	0.868602
-0.322887	18.7194	0.868383
-0.322887	19.3612	0.868163
-0.322887	20.0029	0.867943
-0.322887	20.6447	0.867723
-0.322887	21.2864	0.867502
-0.322887	21.9281	0.867281
-0.322887	22.5699	0.867059
-0.322887	23.2116	0.866838
-0.322887	23.8534	0.866616
-0.322887	24.4951	0.866394
-0.322887	25.1368	0.866171
-0.322887	25.7786	0.865948
-0.322887	26.4203	0.865725
-0.322887	27.0621	0.865501
-0.322887	27.7038	0.865277
-0.322887	28.3456	0.865053
-0.322887	28.9873	0.864828
-0.322887	29.629	0.864603
-0.322887	30.2708	0.864378
-0.322887	30.9125	0.864153
-0.322887	31.5543	0.863927
-0.322887	32.196	0.8637
-0.322887	32.8378	0.863474
-0.322887	33.4795	0.863247
-0.322887	34.1212	0.86302
-0.322887	34.763	0.862792
-0.322887	35.4047	0.862564
-0.322887	36.0465	0.862336
-0.322887	36.6882	0.862108
-0.322887	37.33	0.861879
-0.322887	37.9717	0.86165
-0.322887	38.6134	0.86142
-0.322887	39.2552	0.86119
-0.322887	39.8969	0.86096
-0.322887	40.5387	0.86073
-0.322887	41.1804	0.860499
-0.322887	41.8222	0.860268
-0.322887	42.4639	0.860036
-0.322887	43.1056	0.859805
-0.322887	43.7474	0.859572
-0.322887	44.3891	0.85934
-0.322887	45.0309	0.859107
-0.322887	45.6726	0.858874
-0.322887	46.3144	0.858641
-0.322887	46.9561	0.858407
-0.322887	47.5978	0.858173
-0.322887	48.2396	0.857938
-0.322887	48.8813	0.857704
-0.322887	49.5231	0.857468
-0.322887	50.1648	0.857233
-0.322887	50.8065	0.856997
-0.322887	51.4483	0.856761
-0.322887	52.09	0.856525
-0.322887	52.7318	0.856288
-0.322887	53.3735	0.856051
-0.322887	54.0153	0.855813
-0.322887	54.657	0.855576
-0.322887	55.2987	0.855338
-0.322887	55.9405	0.855099
-0.322887	56.5822	0.85486
-0.322887	57.224	0.854621
-0.322887	57.8657	0.854382
-0.322887	58.5075	0.854142
-0.322887	59.1492	0.853902
-0.322887	59.7909	0.853662
-0.322887	60.4327	0.853421
-0.322887	61.0744	0.85318
-0.322887	61.7162	0.852938
-0.322887	62.3579	0.852697
-0.322887	62.9997	0.852455
-0.322887	63.6414	0.852212
-0.322887	64.2831	0.851969
-0.322887	64.9249	0.851726
-0.322887	65.5666	0.851483
-0.322887	66.2084	0.851239
-0.322887	66.8501	0.850995
-0.322887	67.4919	0.850751
-0.322887	68.1336	0.850506
-0.322887	68.7753	0.850261
-0.322887	69.4171	0.850015
-0.322887	70.0588	0.84977
-0.312739	6.52632	0.868613
-0.312739	7.16806	0.868394
-0.312739	7.8098	0.868175
-0.312739	8.45154	0.867956
-0.312739	9.09329	0.867737
-0.312739	9.73503	0.867517
-0.312739	10.3768	0.867297
-0.312739	11.0185	0.867076
-0.312739	11.6603	0.866855
-0.312739	12.302	0.866634
-0.312739	12.9437	0.866413
-0.312739	13.5855	0.866191
-0.312739	14.2272	0.865969
-0.312739	14.869	0.865746
-0.312739	15.5107	0.865523
-0.312739	16.1525	0.8653
-0.312739	16.7942	0.865077
-0.312739	17.4359	0.864853
-0.312739	18.0777	0.864629
-0.312739	18.7194	0.864404
-0.312739	19.3612	0.86418
-0.312739	20.0029	0.863955
-0.312739	20.6447	0.863729
-0.312739	21.2864	0.863503
-0.312739	21.9281	0.863277
-0.312739	22.5699	0.863051
-0.312739	23.2116	0.862824
-0.312739	23.8534	0.862597
-0.312739	24.4951	0.86237
-0.312739	25.1368	0.862142
-0.312739	25.7786	0.861914
-0.312739	26.4203	0.861686
-0.312739	27.0621	0.861457
-0.312739	27.7038	0.861228
-0.312739	28.3456	0.860999
-0.312739	28.9873	0.860769
-0.312739	29.629	0.860539
-0.312739	30.2708	0.860309
-0.312739	30.9125	0.860078
-0.312739	31.5543	0.859847
-0.312739	32.196	0.859616
-0.312739	32.8378	0.859384
-0.312739	33.4795	0.859152
-0.312739	34.1212	0.85892
-0.312739	34.763	0.858687
-0.312739	35.4047	0.858454
-0.312739	36.0465	0.858221
-0.312739	36.6882	0.857987
-0.312739	37.33	0.857753
-0.312739	37.9717	0.857519
-0.312739	38.6134	0.857284
-0.312739	39.2552	0.857049
-0.312739	39.8969	0.856814
-0.312739	40.5387	0.856578
-0.312739	41.1804	0.856342
-0.312739	41.8222	0.856106
-0.312739	42.4639	0.855869
-0.312739	43.1056	0.855632
-0.312739	43.7474	0.855395
-0.312739	44.3891	0.855157
-0.312739	45.0309	0.854919
-0.312739	45.6726	0.854681
-0.312739	46.3144	0.854442
-0.312739	46.9561	0.854204
-0.312739	47.5978	0.853964
-0.312739	48.2396	0.853725
-0.312739	48.8813	0.853485
-0.312739	49.5231	0.853244
-0.312739	50.1648	0.853004
-0.312739	50.8065	0.852763
-0.312739	51.4483	0.852521
-0.312739	52.09	0.85228
-0.312739	52.7318	0.852038
-0.312739	53.3735	0.851796
-0.312739	54.0153	0.851553
-0.312739	54.657	0.85131
-0.312739	55.2987	0.851067
-0.312739	55.9405	0.850823
-0.312739	56.5822	0.850579
-0.312739	57.224	0.850335
-0.312739	57.8657	0.85009
-0.312739	58.5075	0.849845
-0.312739	59.1492	0.8496
-0.312739	59.7909	0.849354
-0.312739	60.4327	0.849108
-0.312739	61.0744	0.848862
-0.312739	61.7162	0.848615
-0.312739	62.3579	0.848368
-0.312739	62.9997	0.848121
-0.312739	63.6414	0.847873
-0.312739	64.2831	0.847625
-0.312739	64.9249	0.847377
-0.312739	65.5666	0.847128
-0.312739	66.2084	0.846879
-0.312739	66.8501	0.84663
-0.312739	67.4919	0.84638
-0.312739	68.1336	0.84613
-0.312739	68.7753	0.84588
-0.312739	69.4171	0.845629
-0.312739	70.0588	0.845378
-0.302592	6.52632	0.864606
-0.302592	7.16806	0.864382
-0.302592	7.8098	0.864158
-0.302592	8.45154	0.863934
-0.302592	9.09329	0.863709
-0.302592	9.73503	0.863484
-0.302592	10.3768	0.863259
-0.302592	11.0185	0.863033
-0.302592	11.6603	0.862807
-0.302592	12.302	0.862581
-0.302592	12.9437	0.862355
-0.302592	13.5855	0.862128
-0.302592	14.2272	0.8619
-0.302592	14.869	0.861673
-0.302592	15.5107	0.861445
-0.302592	16.1525	0.861217
-0.302592	16.7942	0.860988
-0.302592	17.4359	0.860759
-0.302592	18.0777	0.86053
-0.302592	18.7194	0.8603
-0.302592	19.3612	0.860071
-0.302592	20.0029	0.85984
-0.302592	20.6447	0.85961
-0.302592	21.2864	0.859379
-0.302592	21.9281	0.859148
-0.302592	22.5699	0.858916
-0.302592	23.2116	0.858684
-0.302592	23.8534	0.858452
-0.302592	24.4951	0.85822
-0.302592	25.1368	0.857987
-0.302592	25.7786	0.857753
-0.302592	26.4203	0.85752
-0.302592	27.0621	0.857286
-0.302592	27.7038	0.857052
-0.302592	28.3456	0.856817
-0.302592	28.9873	0.856583
-0.302592	29.629	0.856347
-0.302592	30.2708	0.856112
-0.302592	30.9125	0.855876
-0.302592	31.5543	0.85564
-0.302592	32.196	0.855403
-0.302592	32.8378	0.855166
-0.302592	33.4795	0.854929
-0.302592	34.1212	0.854692
-0.302592	34.763	0.854454
-0.302592	35.4047	0.854216
-0.302592	36.0465	0.853977
-0.302592	36.6882	0.853738
-0.302592	37.33	0.853499
-0.302592	37.9717	0.85326
-0.302592	38.6134	0.85302
-0.302592	39.2552	0.852779
-0.302592	39.8969	0.852539
-0.302592	40.5387	0.852298
-0.302592	41.1804	0.852057
-0.302592	41.8222	0.851815
-0.302592	42.4639	0.851573
-0.302592	43.1056	0.851331
-0.302592	43.7474	0.851089
-0.302592	44.3891	0.850846
-0.302592	45.0309	0.850603
-0.302592	45.6726	0.850359
-0.302592	46.3144	0.850115
-0.302592	46.9561	0.849871
-0.302592	47.5978	0.849626
-0.302592	48.2396	0.849382
-0.302592	48.8813	0.849136
-0.302592	49.5231	0.848891
-0.302592	50.1648	0.848645
-0.302592	50.8065	0.848399
-0.302592	51.4483	0.848152
-0.302592	52.09	0.847905
-0.302592	52.7318	0.847658
-0.302592	53.3735	0.84741
-0.302592	54.0153	0.847162
-0.302592	54.657	0.846914
-0.302592	55.2987	0.846665
-0.302592	55.9405	0.846417
-0.302592	56.5822	0.846167
-0.302592	57.224	0.845918
-0.302592	57.8657	0.845668
-0.302592	58.5075	0.845417
-0.302592	59.1492	0.845167
-0.302592	59.7909	0.844916
-0.302592	60.4327	0.844665
-0.302592	61.0744	0.844413
-0.302592	61.7162	0.844161
-0.302592	62.3579	0.843909
-0.302592	62.9997	0.843656
-0.302592	63.6414	0.843403
-0.302592	64.2831	0.84315
-0.302592	64.9249	0.842896
-0.302592	65.5666	0.842642
-0.302592	66.2084	0.842388
-0.302592	66.8501	0.842133
-0.302592	67.4919	0.841878
-0.302592	68.1336	0.841622
-0.302592	68.7753	0.841367
-0.302592	69.4171	0.841111
[truncated: 8,001 more rows]

## Sheet: draw_fig_abl-connect_points
row_id	EV_mu	EV_lo	EV_hi	fun_mu	fun_lo	fun_hi	accept
1	0.0875001	0.0404563	0.169146	61.1	61.1	61.1	1
2	0.0414474	0.0191635	0.0801216	50.65	50.65	50.65	1
3	0.0322369	0.014905	0.0623168	50.65	50.65	50.65	1
4	0.0138158	0.00638784	0.0267072	50.65	50.65	50.65	1
5	0.0598685	0.0276806	0.115731	50.65	50.65	50.65	1
6	0.0322369	0.014905	0.0623168	50.65	50.65	50.65	1
7	0.0414474	0.0191635	0.0801216	50.65	50.65	50.65	1
8	0.0138158	0.00638784	0.0267072	50.65	50.65	50.65	0
9	0.00921053	0.00425856	0.0178048	51.3975	51.3975	51.3975	1
10	0.0335825	0.00940472	0.116887	51.3975	51.3975	51.3975	0
11	0.0322369	0.014905	0.0623168	51.3975	51.3975	51.3975	1
12	0.10727	0.011653	0.263152	51.3975	51.3975	51.3975	0
13	0.0475088	0.0184132	0.139465	51.3975	51.3975	51.3975	0
14	0.00921053	0.00425856	0.0178048	51.3975	51.3975	51.3975	1
15	0.00921053	0.00425856	0.0178048	51.3975	51.3975	51.3975	1
16	0.00460527	0.00212928	0.0089024	51.3975	51.3975	51.3975	1
17	0.00921053	0.00425856	0.0178048	51.3975	51.3975	51.3975	1
18	-0.248975	-0.494833	0.0626241	51.3975	51.3975	51.3975	0
19	0.00921053	0.00425856	0.0178048	51.3975	51.3975	51.3975	1
20	0.0230263	0.0106464	0.044512	51.3975	51.3975	51.3975	0
21	0.0138158	0.00638784	0.0267072	51.3975	51.3975	51.3975	0
22	0.0138158	0.00638784	0.0267072	51.3975	51.3975	51.3975	1
23	0.0322369	0.014905	0.0623168	51.3975	51.3975	51.3975	0
24	0.0138158	0.00638784	0.0267072	51.3975	51.3975	51.3975	1
25	0.00921053	0.00425856	0.0178048	51.3975	51.3975	51.3975	1
26	0.151974	0.0702662	0.293779	60	60	60	1
27	0.128947	0.0596198	0.249267	60	60	60	1
28	0.0564067	-0.0803407	0.15032	60	60	60	1
29	0.0720521	-0.0291739	0.160243	60	60	60	0
30	0.147369	0.0681369	0.284877	60	60	60	0
31	0.069079	0.0319392	0.133536	60	60	60	1
32	0.179605	0.0830419	0.347194	60	60	60	1
33	0.0552632	0.0255514	0.106829	60	60	60	1
34	0.0800554	-0.0299625	0.177787	52.8125	52.8125	52.8125	1
35	0.165351	0.0696696	0.330115	52.8125	52.8125	52.8125	0
36	0.164712	-0.0177264	0.340389	50.5	50.5	50.5	0
37	0.208176	0.0503531	0.427315	50.5	50.5	50.5	0
38	0.193059	0.0775767	0.370607	50.5	50.5	50.5	0
39	0.182691	0.0305059	0.363436	50.5	50.5	50.5	0
40	-0.495395	-0.497871	-0.491098	50.125	50.125	50.125	1
41	0.00921053	0.00425856	0.0178048	20.7222	20.7222	20.7222	1
42	0.0513441	0.0191635	0.136044	20.7222	20.7222	20.7222	0
43	0.00921053	0.00425856	0.0178048	20.7222	20.7222	20.7222	1
44	0.0230263	0.0106464	0.044512	20.7222	20.7222	20.7222	0
45	0.00460527	0.00212928	0.0089024	20.7222	20.7222	20.7222	0
46	0.0230263	0.0106464	0.044512	20.7222	20.7222	20.7222	1
47	0.00921053	0.00425856	0.0178048	20.7222	20.7222	20.7222	1
48	0.00921053	0.00425856	0.0178048	20.7222	20.7222	20.7222	1
49	0.0138158	0.00638784	0.0267072	20.7222	20.7222	20.7222	1
50	0.0611805	0.0168186	0.21493	20.7222	20.7222	20.7222	0
51	0.0322369	0.014905	0.0623168	20.7222	20.7222	20.7222	0
52	0.188816	0.0873005	0.364998	56.3529	56.3529	56.3529	1
53	0.42829	0.198023	0.827923	56.3529	56.3529	56.3529	1
54	0.0598685	0.0276806	0.115731	29	29	29	1
55	0.0276316	0.0127757	0.0534144	29	29	29	1
56	0.0322369	0.014905	0.0623168	29	29	29	1
57	0.0460527	0.0212928	0.089024	29	29	29	1
58	0.0506579	0.0234221	0.0979264	29	29	29	1
59	0.0414474	0.0191635	0.0801216	29	29	29	1
60	0.0736843	0.0340685	0.142438	29	29	29	1
61	0.069079	0.0319392	0.133536	29	29	29	1
62	0.0322369	0.014905	0.0623168	29	29	29	1
63	0.0414474	0.0191635	0.0801216	29	29	29	1
64	0.0322369	0.014905	0.0623168	29	29	29	1
65	0.0782895	0.0361978	0.151341	29	29	29	0
66	0.0598685	0.0276806	0.115731	29	29	29	1
67	0.0598685	0.0276806	0.115731	29	29	29	1
68	0.0368421	0.0170342	0.0712192	29	29	29	1
69	-0.291595	-0.493212	0.0231313	6.52632	6.52632	6.52632	1
70	-0.495395	-0.497871	-0.491098	50	50	50	1
71	0.0639347	0.0225387	0.139853	50	50	50	0
72	0.0601846	-0.0618849	0.205211	50	50	50	0
73	0.00794369	-0.0789506	0.0534144	50	50	50	1
74	0.509211	0.504259	0.517805	50	50	50	0
75	0.0814518	-0.0560312	0.231321	50	50	50	1
76	0.0322369	0.014905	0.0623168	50.8947	50.8947	50.8947	1
77	0.0967106	0.0447149	0.18695	50.8947	50.8947	50.8947	1
78	0.0644737	0.0298099	0.124634	50.8947	50.8947	50.8947	1
79	0.170395	0.0787833	0.329389	50.8947	50.8947	50.8947	0
80	0.183332	0.0851612	0.331385	50.8947	50.8947	50.8947	0
81	-0.0388944	-0.412907	0.322882	43.2105	43.2105	43.2105	0
82	0.386842	0.178859	0.747802	50.3333	50.3333	50.3333	0
83	0.400658	0.185247	0.774509	50.3333	50.3333	50.3333	0
84	0.122687	0.0207149	0.29606	41.2353	41.2353	41.2353	1
85	0.0460527	0.0212928	0.089024	41.2353	41.2353	41.2353	0
86	0.0184211	0.00851712	0.0356096	41.2353	41.2353	41.2353	1
87	0.0460527	0.0212928	0.089024	41.2353	41.2353	41.2353	0
88	0.0600643	0.0235926	0.150277	41.2353	41.2353	41.2353	0
89	0.455921	0.210799	0.881338	66.1667	66.1667	66.1667	1
90	0.331579	0.153308	0.640973	66.1667	66.1667	66.1667	0
91	0.326974	0.151179	0.632071	66.1667	66.1667	66.1667	0
92	0.405264	0.187377	0.783411	66.1667	66.1667	66.1667	1
93	0.0456372	0.014905	0.118035	24.6	24.6	24.6	0
94	-0.045383	-0.414779	0.401734	58.9375	58.9375	58.9375	0
95	0.0479937	-0.338785	0.409933	58.9375	58.9375	58.9375	0
96	0.0522308	-0.311533	0.401134	58.9375	58.9375	58.9375	0
97	0.115673	-0.268878	0.470124	39.2105	39.2105	39.2105	0
98	0.188816	0.0873005	0.364998	63.4706	63.4706	63.4706	0
99	0.170395	0.0787833	0.329389	63.4706	63.4706	63.4706	1
100	0.0506579	0.0234221	0.0979264	54.1176	54.1176	54.1176	1
101	0.0414474	0.0191635	0.0801216	54.1176	54.1176	54.1176	0
102	0.0460527	0.0212928	0.089024	54.1176	54.1176	54.1176	0
103	0.0598685	0.0276806	0.115731	54.1176	54.1176	54.1176	1
104	0.259867	0.0679049	0.456211	54.1176	54.1176	54.1176	0
105	0.069079	0.0319392	0.133536	54.1176	54.1176	54.1176	0
106	0.138158	0.0638784	0.267072	70.0588	70.0588	70.0588	0
107	0.0921053	0.0425856	0.178048	70.0588	70.0588	70.0588	0
108	0.0184211	0.00851712	0.0356096	54.7778	54.7778	54.7778	1
109	0.0506579	0.0234221	0.0979264	54.7778	54.7778	54.7778	1
110	0.0368421	0.0170342	0.0712192	54.7778	54.7778	54.7778	1
111	0.0276316	0.0127757	0.0534144	54.7778	54.7778	54.7778	1
112	0.0138158	0.00638784	0.0267072	14.375	14.375	14.375	0
113	0.00460527	0.00212928	0.0089024	14.375	14.375	14.375	0
114	0.0276316	0.0127757	0.0534144	14.375	14.375	14.375	0
115	0.0138158	0.00638784	0.0267072	14.375	14.375	14.375	1
116	0.0230263	0.0106464	0.044512	14.375	14.375	14.375	1
117	0.0184211	0.00851712	0.0356096	14.375	14.375	14.375	1
118	0.0414474	0.0191635	0.0801216	14.375	14.375	14.375	0
119	0.0138158	0.00638784	0.0267072	14.375	14.375	14.375	0
120	0.0138158	0.00638784	0.0267072	14.375	14.375	14.375	0
121	0.00921053	0.00425856	0.0178048	14.375	14.375	14.375	1
122	0.0506579	0.0234221	0.0979264	46	46	46	1
123	0.0414474	0.0191635	0.0801216	46	46	46	1
124	-0.0540817	-0.155269	0.0316241	46	46	46	1
125	0.245174	0.0342162	0.456921	63.75	63.75	63.75	0
126	0.416827	0.262627	0.547009	56.1875	56.1875	56.1875	0
127	-0.0652618	-0.358282	0.338873	52.5882	52.5882	52.5882	0
128	0.0598685	0.0276806	0.115731	34.8333	34.8333	34.8333	1
129	0.0552632	0.0255514	0.106829	34.8333	34.8333	34.8333	1
130	0.0921053	0.0425856	0.178048	34.8333	34.8333	34.8333	0
131	0.0644737	0.0298099	0.124634	34.8333	34.8333	34.8333	0
132	0.0506579	0.0234221	0.0979264	34.8333	34.8333	34.8333	1
133	0.0506579	0.0234221	0.0979264	34.8333	34.8333	34.8333	1
134	0.0736843	0.0340685	0.142438	34.8333	34.8333	34.8333	1
135	0.0552632	0.0255514	0.106829	34.8333	34.8333	34.8333	1
136	0.0875001	0.0404563	0.169146	29.2222	29.2222	29.2222	1
137	0.0230263	0.0106464	0.044512	29.2222	29.2222	29.2222	1
138	0.0782895	0.0361978	0.151341	29.2222	29.2222	29.2222	1
139	0.0230263	0.0106464	0.044512	29.2222	29.2222	29.2222	1
140	-0.00758976	-0.318143	0.309157	44.4737	44.4737	44.4737	1
141	0.17632	-0.217581	0.53575	44.4737	44.4737	44.4737	0
142	0.496375	0.342268	0.531162	16.0526	16.0526	16.0526	0

## Sheet: draw_fig_expert_grid
EV	fun_think	prob
-0.579669	6.52632	0.945563
-0.579669	7.16806	0.945018
-0.579669	7.8098	0.944468
-0.579669	8.45154	0.943913
-0.579669	9.09329	0.943353
-0.579669	9.73503	0.942787
-0.579669	10.3768	0.942216
-0.579669	11.0185	0.94164
-0.579669	11.6603	0.941059
-0.579669	12.302	0.940472
-0.579669	12.9437	0.939879
-0.579669	13.5855	0.939281
-0.579669	14.2272	0.938677
-0.579669	14.869	0.938068
-0.579669	15.5107	0.937453
-0.579669	16.1525	0.936833
-0.579669	16.7942	0.936206
-0.579669	17.4359	0.935574
-0.579669	18.0777	0.934936
-0.579669	18.7194	0.934292
-0.579669	19.3612	0.933643
-0.579669	20.0029	0.932987
-0.579669	20.6447	0.932325
-0.579669	21.2864	0.931657
-0.579669	21.9281	0.930983
-0.579669	22.5699	0.930303
-0.579669	23.2116	0.929617
-0.579669	23.8534	0.928924
-0.579669	24.4951	0.928226
-0.579669	25.1368	0.92752
-0.579669	25.7786	0.926809
-0.579669	26.4203	0.926091
-0.579669	27.0621	0.925366
-0.579669	27.7038	0.924635
-0.579669	28.3456	0.923898
-0.579669	28.9873	0.923154
-0.579669	29.629	0.922403
-0.579669	30.2708	0.921645
-0.579669	30.9125	0.920881
-0.579669	31.5543	0.92011
-0.579669	32.196	0.919332
-0.579669	32.8378	0.918547
-0.579669	33.4795	0.917755
-0.579669	34.1212	0.916956
-0.579669	34.763	0.91615
-0.579669	35.4047	0.915337
-0.579669	36.0465	0.914517
-0.579669	36.6882	0.91369
-0.579669	37.33	0.912855
-0.579669	37.9717	0.912013
-0.579669	38.6134	0.911164
-0.579669	39.2552	0.910307
-0.579669	39.8969	0.909443
-0.579669	40.5387	0.908572
-0.579669	41.1804	0.907693
-0.579669	41.8222	0.906806
-0.579669	42.4639	0.905912
-0.579669	43.1056	0.90501
-0.579669	43.7474	0.9041
-0.579669	44.3891	0.903182
-0.579669	45.0309	0.902257
-0.579669	45.6726	0.901324
-0.579669	46.3144	0.900383
-0.579669	46.9561	0.899433
-0.579669	47.5978	0.898476
-0.579669	48.2396	0.897511
-0.579669	48.8813	0.896538
-0.579669	49.5231	0.895556
-0.579669	50.1648	0.894567
-0.579669	50.8065	0.893569
-0.579669	51.4483	0.892563
-0.579669	52.09	0.891548
-0.579669	52.7318	0.890525
-0.579669	53.3735	0.889494
-0.579669	54.0153	0.888454
-0.579669	54.657	0.887405
-0.579669	55.2987	0.886348
-0.579669	55.9405	0.885283
-0.579669	56.5822	0.884208
-0.579669	57.224	0.883125
-0.579669	57.8657	0.882033
-0.579669	58.5075	0.880933
-0.579669	59.1492	0.879823
-0.579669	59.7909	0.878705
-0.579669	60.4327	0.877578
-0.579669	61.0744	0.876441
-0.579669	61.7162	0.875296
-0.579669	62.3579	0.874142
-0.579669	62.9997	0.872978
-0.579669	63.6414	0.871805
-0.579669	64.2831	0.870623
-0.579669	64.9249	0.869432
-0.579669	65.5666	0.868232
-0.579669	66.2084	0.867022
-0.579669	66.8501	0.865803
-0.579669	67.4919	0.864574
-0.579669	68.1336	0.863336
-0.579669	68.7753	0.862089
-0.579669	69.4171	0.860832
-0.579669	70.0588	0.859565
-0.568846	6.52632	0.943707
-0.568846	7.16806	0.943145
-0.568846	7.8098	0.942578
-0.568846	8.45154	0.942005
-0.568846	9.09329	0.941427
-0.568846	9.73503	0.940843
-0.568846	10.3768	0.940254
-0.568846	11.0185	0.93966
-0.568846	11.6603	0.93906
-0.568846	12.302	0.938454
-0.568846	12.9437	0.937843
-0.568846	13.5855	0.937226
-0.568846	14.2272	0.936603
-0.568846	14.869	0.935975
-0.568846	15.5107	0.93534
-0.568846	16.1525	0.9347
-0.568846	16.7942	0.934054
-0.568846	17.4359	0.933402
-0.568846	18.0777	0.932745
-0.568846	18.7194	0.932081
-0.568846	19.3612	0.931411
-0.568846	20.0029	0.930734
-0.568846	20.6447	0.930052
-0.568846	21.2864	0.929364
-0.568846	21.9281	0.928669
-0.568846	22.5699	0.927968
-0.568846	23.2116	0.92726
-0.568846	23.8534	0.926546
-0.568846	24.4951	0.925826
-0.568846	25.1368	0.925099
-0.568846	25.7786	0.924366
-0.568846	26.4203	0.923626
-0.568846	27.0621	0.922879
-0.568846	27.7038	0.922126
-0.568846	28.3456	0.921366
-0.568846	28.9873	0.920599
-0.568846	29.629	0.919826
-0.568846	30.2708	0.919045
-0.568846	30.9125	0.918258
-0.568846	31.5543	0.917463
-0.568846	32.196	0.916662
-0.568846	32.8378	0.915853
-0.568846	33.4795	0.915038
-0.568846	34.1212	0.914215
-0.568846	34.763	0.913385
-0.568846	35.4047	0.912548
-0.568846	36.0465	0.911703
-0.568846	36.6882	0.910851
-0.568846	37.33	0.909992
-0.568846	37.9717	0.909125
-0.568846	38.6134	0.908251
-0.568846	39.2552	0.907369
-0.568846	39.8969	0.90648
-0.568846	40.5387	0.905582
-0.568846	41.1804	0.904678
-0.568846	41.8222	0.903765
-0.568846	42.4639	0.902845
-0.568846	43.1056	0.901917
-0.568846	43.7474	0.900981
-0.568846	44.3891	0.900036
-0.568846	45.0309	0.899084
-0.568846	45.6726	0.898124
-0.568846	46.3144	0.897156
-0.568846	46.9561	0.89618
-0.568846	47.5978	0.895196
-0.568846	48.2396	0.894203
-0.568846	48.8813	0.893202
-0.568846	49.5231	0.892193
-0.568846	50.1648	0.891175
-0.568846	50.8065	0.890149
-0.568846	51.4483	0.889114
-0.568846	52.09	0.888071
-0.568846	52.7318	0.88702
-0.568846	53.3735	0.88596
-0.568846	54.0153	0.884891
-0.568846	54.657	0.883813
-0.568846	55.2987	0.882727
-0.568846	55.9405	0.881632
-0.568846	56.5822	0.880528
-0.568846	57.224	0.879415
-0.568846	57.8657	0.878294
-0.568846	58.5075	0.877163
-0.568846	59.1492	0.876024
-0.568846	59.7909	0.874875
-0.568846	60.4327	0.873717
-0.568846	61.0744	0.87255
-0.568846	61.7162	0.871374
-0.568846	62.3579	0.870189
-0.568846	62.9997	0.868994
-0.568846	63.6414	0.86779
-0.568846	64.2831	0.866577
-0.568846	64.9249	0.865355
-0.568846	65.5666	0.864123
-0.568846	66.2084	0.862881
-0.568846	66.8501	0.86163
-0.568846	67.4919	0.86037
-0.568846	68.1336	0.859099
-0.568846	68.7753	0.85782
-0.568846	69.4171	0.85653
-0.568846	70.0588	0.855231
-0.558022	6.52632	0.941792
-0.558022	7.16806	0.941212
-0.558022	7.8098	0.940627
-0.558022	8.45154	0.940036
-0.558022	9.09329	0.939439
-0.558022	9.73503	0.938837
-0.558022	10.3768	0.938229
-0.558022	11.0185	0.937616
-0.558022	11.6603	0.936997
-0.558022	12.302	0.936372
-0.558022	12.9437	0.935742
-0.558022	13.5855	0.935105
-0.558022	14.2272	0.934463
-0.558022	14.869	0.933815
-0.558022	15.5107	0.933161
-0.558022	16.1525	0.932501
-0.558022	16.7942	0.931835
-0.558022	17.4359	0.931163
-0.558022	18.0777	0.930484
-0.558022	18.7194	0.9298
-0.558022	19.3612	0.929109
-0.558022	20.0029	0.928412
-0.558022	20.6447	0.927708
-0.558022	21.2864	0.926999
-0.558022	21.9281	0.926282
-0.558022	22.5699	0.92556
-0.558022	23.2116	0.924831
-0.558022	23.8534	0.924095
-0.558022	24.4951	0.923353
-0.558022	25.1368	0.922604
-0.558022	25.7786	0.921848
-0.558022	26.4203	0.921085
-0.558022	27.0621	0.920316
-0.558022	27.7038	0.91954
-0.558022	28.3456	0.918757
-0.558022	28.9873	0.917967
-0.558022	29.629	0.91717
-0.558022	30.2708	0.916366
-0.558022	30.9125	0.915555
-0.558022	31.5543	0.914737
-0.558022	32.196	0.913911
-0.558022	32.8378	0.913079
-0.558022	33.4795	0.912239
-0.558022	34.1212	0.911392
-0.558022	34.763	0.910537
-0.558022	35.4047	0.909675
-0.558022	36.0465	0.908806
-0.558022	36.6882	0.907928
-0.558022	37.33	0.907044
-0.558022	37.9717	0.906152
-0.558022	38.6134	0.905252
-0.558022	39.2552	0.904344
-0.558022	39.8969	0.903429
-0.558022	40.5387	0.902506
-0.558022	41.1804	0.901574
-0.558022	41.8222	0.900635
-0.558022	42.4639	0.899689
-0.558022	43.1056	0.898734
-0.558022	43.7474	0.897771
-0.558022	44.3891	0.8968
-0.558022	45.0309	0.89582
-0.558022	45.6726	0.894833
-0.558022	46.3144	0.893837
-0.558022	46.9561	0.892833
-0.558022	47.5978	0.891821
-0.558022	48.2396	0.8908
-0.558022	48.8813	0.889771
-0.558022	49.5231	0.888733
-0.558022	50.1648	0.887687
-0.558022	50.8065	0.886633
-0.558022	51.4483	0.885569
-0.558022	52.09	0.884497
-0.558022	52.7318	0.883416
-0.558022	53.3735	0.882327
-0.558022	54.0153	0.881229
-0.558022	54.657	0.880122
-0.558022	55.2987	0.879006
-0.558022	55.9405	0.877881
-0.558022	56.5822	0.876747
-0.558022	57.224	0.875604
-0.558022	57.8657	0.874452
-0.558022	58.5075	0.873291
-0.558022	59.1492	0.87212
-0.558022	59.7909	0.870941
-0.558022	60.4327	0.869752
-0.558022	61.0744	0.868554
-0.558022	61.7162	0.867347
-0.558022	62.3579	0.86613
-0.558022	62.9997	0.864904
-0.558022	63.6414	0.863668
-0.558022	64.2831	0.862423
-0.558022	64.9249	0.861169
-0.558022	65.5666	0.859905
-0.558022	66.2084	0.858631
-0.558022	66.8501	0.857348
-0.558022	67.4919	0.856055
-0.558022	68.1336	0.854752
-0.558022	68.7753	0.85344
-0.558022	69.4171	0.852118
-0.558022	70.0588	0.850786
-0.547199	6.52632	0.939816
-0.547199	7.16806	0.939217
-0.547199	7.8098	0.938613
-0.547199	8.45154	0.938003
-0.547199	9.09329	0.937388
-0.547199	9.73503	0.936767
-0.547199	10.3768	0.93614
-0.547199	11.0185	0.935508
-0.547199	11.6603	0.934869
-0.547199	12.302	0.934225
-0.547199	12.9437	0.933574
-0.547199	13.5855	0.932918
-0.547199	14.2272	0.932256
-0.547199	14.869	0.931588
-0.547199	15.5107	0.930913
-0.547199	16.1525	0.930233
-0.547199	16.7942	0.929546
-0.547199	17.4359	0.928853
-0.547199	18.0777	0.928153
-0.547199	18.7194	0.927448
-0.547199	19.3612	0.926736
-0.547199	20.0029	0.926017
-0.547199	20.6447	0.925292
-0.547199	21.2864	0.92456
-0.547199	21.9281	0.923822
-0.547199	22.5699	0.923078
-0.547199	23.2116	0.922326
-0.547199	23.8534	0.921568
-0.547199	24.4951	0.920803
-0.547199	25.1368	0.920031
-0.547199	25.7786	0.919253
-0.547199	26.4203	0.918467
-0.547199	27.0621	0.917675
-0.547199	27.7038	0.916875
-0.547199	28.3456	0.916069
-0.547199	28.9873	0.915255
-0.547199	29.629	0.914434
-0.547199	30.2708	0.913606
-0.547199	30.9125	0.912771
-0.547199	31.5543	0.911928
-0.547199	32.196	0.911078
-0.547199	32.8378	0.910221
-0.547199	33.4795	0.909356
-0.547199	34.1212	0.908484
-0.547199	34.763	0.907604
-0.547199	35.4047	0.906717
-0.547199	36.0465	0.905822
-0.547199	36.6882	0.904919
-0.547199	37.33	0.904009
-0.547199	37.9717	0.903091
-0.547199	38.6134	0.902164
-0.547199	39.2552	0.901231
-0.547199	39.8969	0.900289
-0.547199	40.5387	0.899339
-0.547199	41.1804	0.898381
-0.547199	41.8222	0.897415
-0.547199	42.4639	0.896441
-0.547199	43.1056	0.895459
-0.547199	43.7474	0.894468
-0.547199	44.3891	0.893469
-0.547199	45.0309	0.892462
-0.547199	45.6726	0.891447
-0.547199	46.3144	0.890423
-0.547199	46.9561	0.889391
-0.547199	47.5978	0.88835
-0.547199	48.2396	0.887301
-0.547199	48.8813	0.886243
-0.547199	49.5231	0.885177
-0.547199	50.1648	0.884101
-0.547199	50.8065	0.883017
-0.547199	51.4483	0.881925
-0.547199	52.09	0.880823
-0.547199	52.7318	0.879713
-0.547199	53.3735	0.878594
-0.547199	54.0153	0.877465
-0.547199	54.657	0.876328
-0.547199	55.2987	0.875182
-0.547199	55.9405	0.874026
-0.547199	56.5822	0.872862
-0.547199	57.224	0.871688
-0.547199	57.8657	0.870505
-0.547199	58.5075	0.869313
-0.547199	59.1492	0.868112
-0.547199	59.7909	0.866901
-0.547199	60.4327	0.865681
-0.547199	61.0744	0.864451
-0.547199	61.7162	0.863212
-0.547199	62.3579	0.861964
-0.547199	62.9997	0.860706
-0.547199	63.6414	0.859438
-0.547199	64.2831	0.858161
-0.547199	64.9249	0.856874
-0.547199	65.5666	0.855577
-0.547199	66.2084	0.854271
-0.547199	66.8501	0.852955
-0.547199	67.4919	0.851629
-0.547199	68.1336	0.850293
-0.547199	68.7753	0.848948
-0.547199	69.4171	0.847592
-0.547199	70.0588	0.846227
-0.536376	6.52632	0.937776
-0.536376	7.16806	0.937159
-0.536376	7.8098	0.936536
-0.536376	8.45154	0.935907
-0.536376	9.09329	0.935272
-0.536376	9.73503	0.934631
-0.536376	10.3768	0.933985
-0.536376	11.0185	0.933332
-0.536376	11.6603	0.932674
-0.536376	12.302	0.93201
-0.536376	12.9437	0.931339
-0.536376	13.5855	0.930662
-0.536376	14.2272	0.929979
-0.536376	14.869	0.92929
-0.536376	15.5107	0.928595
-0.536376	16.1525	0.927893
-0.536376	16.7942	0.927185
-0.536376	17.4359	0.926471
-0.536376	18.0777	0.92575
-0.536376	18.7194	0.925023
-0.536376	19.3612	0.924289
-0.536376	20.0029	0.923548
-0.536376	20.6447	0.922801
-0.536376	21.2864	0.922047
-0.536376	21.9281	0.921287
-0.536376	22.5699	0.920519
-0.536376	23.2116	0.919745
-0.536376	23.8534	0.918964
-0.536376	24.4951	0.918176
-0.536376	25.1368	0.917381
-0.536376	25.7786	0.916579
-0.536376	26.4203	0.91577
-0.536376	27.0621	0.914953
-0.536376	27.7038	0.91413
-0.536376	28.3456	0.913299
-0.536376	28.9873	0.912461
-0.536376	29.629	0.911616
-0.536376	30.2708	0.910763
-0.536376	30.9125	0.909903
-0.536376	31.5543	0.909036
-0.536376	32.196	0.908161
-0.536376	32.8378	0.907278
-0.536376	33.4795	0.906388
-0.536376	34.1212	0.90549
-0.536376	34.763	0.904585
-0.536376	35.4047	0.903672
-0.536376	36.0465	0.90275
-0.536376	36.6882	0.901822
-0.536376	37.33	0.900885
-0.536376	37.9717	0.89994
-0.536376	38.6134	0.898987
-0.536376	39.2552	0.898026
-0.536376	39.8969	0.897057
-0.536376	40.5387	0.89608
-0.536376	41.1804	0.895095
-0.536376	41.8222	0.894102
-0.536376	42.4639	0.8931
-0.536376	43.1056	0.89209
-0.536376	43.7474	0.891071
-0.536376	44.3891	0.890044
-0.536376	45.0309	0.889009
-0.536376	45.6726	0.887965
-0.536376	46.3144	0.886913
-0.536376	46.9561	0.885852
-0.536376	47.5978	0.884782
-0.536376	48.2396	0.883704
-0.536376	48.8813	0.882616
-0.536376	49.5231	0.881521
-0.536376	50.1648	0.880416
-0.536376	50.8065	0.879302
-0.536376	51.4483	0.87818
-0.536376	52.09	0.877048
-0.536376	52.7318	0.875907
-0.536376	53.3735	0.874758
-0.536376	54.0153	0.873599
-0.536376	54.657	0.872431
-0.536376	55.2987	0.871254
-0.536376	55.9405	0.870068
-0.536376	56.5822	0.868872
-0.536376	57.224	0.867667
-0.536376	57.8657	0.866453
-0.536376	58.5075	0.865229
-0.536376	59.1492	0.863996
-0.536376	59.7909	0.862754
-0.536376	60.4327	0.861502
-0.536376	61.0744	0.86024
-0.536376	61.7162	0.858969
-0.536376	62.3579	0.857688
-0.536376	62.9997	0.856398
-0.536376	63.6414	0.855097
-0.536376	64.2831	0.853787
-0.536376	64.9249	0.852468
-0.536376	65.5666	0.851138
-0.536376	66.2084	0.849799
-0.536376	66.8501	0.84845
-0.536376	67.4919	0.84709
-0.536376	68.1336	0.845721
-0.536376	68.7753	0.844342
-0.536376	69.4171	0.842953
-0.536376	70.0588	0.841554
-0.525553	6.52632	0.935672
-0.525553	7.16806	0.935035
-0.525553	7.8098	0.934392
-0.525553	8.45154	0.933744
-0.525553	9.09329	0.933089
-0.525553	9.73503	0.932428
-0.525553	10.3768	0.931762
-0.525553	11.0185	0.931089
-0.525553	11.6603	0.93041
-0.525553	12.302	0.929725
-0.525553	12.9437	0.929034
-0.525553	13.5855	0.928336
-0.525553	14.2272	0.927632
-0.525553	14.869	0.926922
-0.525553	15.5107	0.926205
-0.525553	16.1525	0.925482
-0.525553	16.7942	0.924752
-0.525553	17.4359	0.924016
-0.525553	18.0777	0.923273
-0.525553	18.7194	0.922523
-0.525553	19.3612	0.921767
-0.525553	20.0029	0.921004
-0.525553	20.6447	0.920234
-0.525553	21.2864	0.919457
-0.525553	21.9281	0.918673
-0.525553	22.5699	0.917883
-0.525553	23.2116	0.917085
-0.525553	23.8534	0.91628
-0.525553	24.4951	0.915469
-0.525553	25.1368	0.91465
-0.525553	25.7786	0.913824
-0.525553	26.4203	0.912991
-0.525553	27.0621	0.91215
-0.525553	27.7038	0.911302
-0.525553	28.3456	0.910447
-0.525553	28.9873	0.909584
-0.525553	29.629	0.908714
-0.525553	30.2708	0.907836
-0.525553	30.9125	0.906951
-0.525553	31.5543	0.906058
-0.525553	32.196	0.905157
-0.525553	32.8378	0.904249
-0.525553	33.4795	0.903333
-0.525553	34.1212	0.902409
-0.525553	34.763	0.901477
-0.525553	35.4047	0.900537
-0.525553	36.0465	0.899589
-0.525553	36.6882	0.898634
-0.525553	37.33	0.89767
-0.525553	37.9717	0.896698
-0.525553	38.6134	0.895718
-0.525553	39.2552	0.89473
-0.525553	39.8969	0.893733
-0.525553	40.5387	0.892728
-0.525553	41.1804	0.891715
-0.525553	41.8222	0.890694
-0.525553	42.4639	0.889664
-0.525553	43.1056	0.888625
-0.525553	43.7474	0.887578
-0.525553	44.3891	0.886523
-0.525553	45.0309	0.885458
-0.525553	45.6726	0.884385
-0.525553	46.3144	0.883304
-0.525553	46.9561	0.882213
-0.525553	47.5978	0.881114
-0.525553	48.2396	0.880006
-0.525553	48.8813	0.878889
-0.525553	49.5231	0.877763
-0.525553	50.1648	0.876628
-0.525553	50.8065	0.875485
-0.525553	51.4483	0.874332
-0.525553	52.09	0.873169
-0.525553	52.7318	0.871998
-0.525553	53.3735	0.870818
-0.525553	54.0153	0.869628
-0.525553	54.657	0.868429
-0.525553	55.2987	0.867221
-0.525553	55.9405	0.866003
-0.525553	56.5822	0.864776
-0.525553	57.224	0.863539
-0.525553	57.8657	0.862293
-0.525553	58.5075	0.861037
-0.525553	59.1492	0.859772
-0.525553	59.7909	0.858498
-0.525553	60.4327	0.857213
-0.525553	61.0744	0.855919
-0.525553	61.7162	0.854615
-0.525553	62.3579	0.853302
-0.525553	62.9997	0.851978
-0.525553	63.6414	0.850645
-0.525553	64.2831	0.849302
-0.525553	64.9249	0.847949
-0.525553	65.5666	0.846586
-0.525553	66.2084	0.845213
-0.525553	66.8501	0.84383
-0.525553	67.4919	0.842437
-0.525553	68.1336	0.841035
-0.525553	68.7753	0.839622
-0.525553	69.4171	0.838198
-0.525553	70.0588	0.836765
-0.51473	6.52632	0.933501
-0.51473	7.16806	0.932844
-0.51473	7.8098	0.932182
-0.51473	8.45154	0.931513
-0.51473	9.09329	0.930838
-0.51473	9.73503	0.930156
-0.51473	10.3768	0.929469
-0.51473	11.0185	0.928775
-0.51473	11.6603	0.928075
-0.51473	12.302	0.927369
-0.51473	12.9437	0.926656
-0.51473	13.5855	0.925937
-0.51473	14.2272	0.925212
-0.51473	14.869	0.92448
-0.51473	15.5107	0.923741
-0.51473	16.1525	0.922995
-0.51473	16.7942	0.922243
-0.51473	17.4359	0.921485
-0.51473	18.0777	0.920719
-0.51473	18.7194	0.919947
-0.51473	19.3612	0.919167
-0.51473	20.0029	0.918381
-0.51473	20.6447	0.917588
-0.51473	21.2864	0.916788
-0.51473	21.9281	0.915981
-0.51473	22.5699	0.915166
-0.51473	23.2116	0.914345
-0.51473	23.8534	0.913516
-0.51473	24.4951	0.91268
-0.51473	25.1368	0.911837
-0.51473	25.7786	0.910986
-0.51473	26.4203	0.910128
-0.51473	27.0621	0.909263
-0.51473	27.7038	0.90839
-0.51473	28.3456	0.907509
-0.51473	28.9873	0.906621
-0.51473	29.629	0.905725
-0.51473	30.2708	0.904822
-0.51473	30.9125	0.903911
-0.51473	31.5543	0.902992
-0.51473	32.196	0.902065
-0.51473	32.8378	0.90113
-0.51473	33.4795	0.900188
-0.51473	34.1212	0.899237
-0.51473	34.763	0.898278
-0.51473	35.4047	0.897312
-0.51473	36.0465	0.896337
-0.51473	36.6882	0.895354
-0.51473	37.33	0.894362
-0.51473	37.9717	0.893363
-0.51473	38.6134	0.892355
-0.51473	39.2552	0.891339
-0.51473	39.8969	0.890314
-0.51473	40.5387	0.889281
-0.51473	41.1804	0.888239
-0.51473	41.8222	0.887189
-0.51473	42.4639	0.88613
-0.51473	43.1056	0.885063
-0.51473	43.7474	0.883987
-0.51473	44.3891	0.882902
-0.51473	45.0309	0.881808
-0.51473	45.6726	0.880706
-0.51473	46.3144	0.879595
-0.51473	46.9561	0.878474
-0.51473	47.5978	0.877345
-0.51473	48.2396	0.876207
-0.51473	48.8813	0.87506
-0.51473	49.5231	0.873903
-0.51473	50.1648	0.872738
-0.51473	50.8065	0.871563
-0.51473	51.4483	0.870379
-0.51473	52.09	0.869186
-0.51473	52.7318	0.867984
-0.51473	53.3735	0.866772
-0.51473	54.0153	0.86555
-0.51473	54.657	0.86432
-0.51473	55.2987	0.86308
-0.51473	55.9405	0.86183
-0.51473	56.5822	0.860571
-0.51473	57.224	0.859302
-0.51473	57.8657	0.858024
-0.51473	58.5075	0.856736
-0.51473	59.1492	0.855438
-0.51473	59.7909	0.854131
-0.51473	60.4327	0.852813
-0.51473	61.0744	0.851486
-0.51473	61.7162	0.850149
-0.51473	62.3579	0.848803
-0.51473	62.9997	0.847446
-0.51473	63.6414	0.846079
-0.51473	64.2831	0.844703
-0.51473	64.9249	0.843316
-0.51473	65.5666	0.84192
-0.51473	66.2084	0.840513
-0.51473	66.8501	0.839096
-0.51473	67.4919	0.837669
-0.51473	68.1336	0.836232
-0.51473	68.7753	0.834785
-0.51473	69.4171	0.833327
-0.51473	70.0588	0.83186
-0.503907	6.52632	0.931262
-0.503907	7.16806	0.930585
-0.503907	7.8098	0.929901
-0.503907	8.45154	0.929212
-0.503907	9.09329	0.928516
-0.503907	9.73503	0.927813
-0.503907	10.3768	0.927105
-0.503907	11.0185	0.92639
-0.503907	11.6603	0.925668
-0.503907	12.302	0.92494
-0.503907	12.9437	0.924206
-0.503907	13.5855	0.923465
-0.503907	14.2272	0.922717
-0.503907	14.869	0.921962
-0.503907	15.5107	0.921201
-0.503907	16.1525	0.920433
-0.503907	16.7942	0.919658
-0.503907	17.4359	0.918876
-0.503907	18.0777	0.918088
-0.503907	18.7194	0.917292
-0.503907	19.3612	0.916489
-0.503907	20.0029	0.915679
-0.503907	20.6447	0.914862
-0.503907	21.2864	0.914038
-0.503907	21.9281	0.913207
-0.503907	22.5699	0.912368
-0.503907	23.2116	0.911522
-0.503907	23.8534	0.910669
-0.503907	24.4951	0.909808
-0.503907	25.1368	0.90894
-0.503907	25.7786	0.908064
-0.503907	26.4203	0.907181
-0.503907	27.0621	0.90629
-0.503907	27.7038	0.905391
-0.503907	28.3456	0.904485
-0.503907	28.9873	0.903571
-0.503907	29.629	0.902649
-0.503907	30.2708	0.90172
-0.503907	30.9125	0.900782
-0.503907	31.5543	0.899836
-0.503907	32.196	0.898883
-0.503907	32.8378	0.897921
-0.503907	33.4795	0.896951
-0.503907	34.1212	0.895973
-0.503907	34.763	0.894987
-0.503907	35.4047	0.893993
-0.503907	36.0465	0.89299
-0.503907	36.6882	0.89198
-0.503907	37.33	0.89096
-0.503907	37.9717	0.889932
-0.503907	38.6134	0.888896
-0.503907	39.2552	0.887851
-0.503907	39.8969	0.886798
-0.503907	40.5387	0.885736
-0.503907	41.1804	0.884666
-0.503907	41.8222	0.883586
-0.503907	42.4639	0.882498
-0.503907	43.1056	0.881401
-0.503907	43.7474	0.880295
-0.503907	44.3891	0.879181
-0.503907	45.0309	0.878057
-0.503907	45.6726	0.876925
-0.503907	46.3144	0.875783
-0.503907	46.9561	0.874633
-0.503907	47.5978	0.873473
-0.503907	48.2396	0.872304
-0.503907	48.8813	0.871126
-0.503907	49.5231	0.869938
-0.503907	50.1648	0.868742
-0.503907	50.8065	0.867536
-0.503907	51.4483	0.866321
-0.503907	52.09	0.865096
-0.503907	52.7318	0.863862
-0.503907	53.3735	0.862618
-0.503907	54.0153	0.861365
-0.503907	54.657	0.860102
-0.503907	55.2987	0.85883
-0.503907	55.9405	0.857548
-0.503907	56.5822	0.856256
-0.503907	57.224	0.854955
-0.503907	57.8657	0.853644
-0.503907	58.5075	0.852323
-0.503907	59.1492	0.850992
-0.503907	59.7909	0.849652
-0.503907	60.4327	0.848301
-0.503907	61.0744	0.846941
-0.503907	61.7162	0.84557
-0.503907	62.3579	0.84419
-0.503907	62.9997	0.8428
-0.503907	63.6414	0.841399
-0.503907	64.2831	0.839989
-0.503907	64.9249	0.838568
-0.503907	65.5666	0.837137
-0.503907	66.2084	0.835696
-0.503907	66.8501	0.834245
-0.503907	67.4919	0.832784
-0.503907	68.1336	0.831312
-0.503907	68.7753	0.829831
-0.503907	69.4171	0.828338
-0.503907	70.0588	0.826836
-0.493084	6.52632	0.928953
-0.493084	7.16806	0.928255
-0.493084	7.8098	0.92755
-0.493084	8.45154	0.926839
-0.493084	9.09329	0.926122
-0.493084	9.73503	0.925398
-0.493084	10.3768	0.924667
-0.493084	11.0185	0.92393
-0.493084	11.6603	0.923187
-0.493084	12.302	0.922436
-0.493084	12.9437	0.921679
-0.493084	13.5855	0.920916
-0.493084	14.2272	0.920145
-0.493084	14.869	0.919368
-0.493084	15.5107	0.918583
-0.493084	16.1525	0.917792
-0.493084	16.7942	0.916994
-0.493084	17.4359	0.916189
-0.493084	18.0777	0.915376
-0.493084	18.7194	0.914557
-0.493084	19.3612	0.91373
-0.493084	20.0029	0.912896
-0.493084	20.6447	0.912055
-0.493084	21.2864	0.911206
-0.493084	21.9281	0.91035
-0.493084	22.5699	0.909486
-0.493084	23.2116	0.908615
-0.493084	23.8534	0.907737
-0.493084	24.4951	0.906851
-0.493084	25.1368	0.905957
-0.493084	25.7786	0.905056
-0.493084	26.4203	0.904146
-0.493084	27.0621	0.90323
-0.493084	27.7038	0.902305
-0.493084	28.3456	0.901372
-0.493084	28.9873	0.900432
-0.493084	29.629	0.899483
-0.493084	30.2708	0.898527
-0.493084	30.9125	0.897562
-0.493084	31.5543	0.896589
-0.493084	32.196	0.895608
-0.493084	32.8378	0.894619
-0.493084	33.4795	0.893622
-0.493084	34.1212	0.892616
-0.493084	34.763	0.891602
-0.493084	35.4047	0.89058
-0.493084	36.0465	0.889549
-0.493084	36.6882	0.888509
-0.493084	37.33	0.887462
-0.493084	37.9717	0.886405
-0.493084	38.6134	0.88534
-0.493084	39.2552	0.884266
-0.493084	39.8969	0.883184
-0.493084	40.5387	0.882092
-0.493084	41.1804	0.880992
-0.493084	41.8222	0.879883
-0.493084	42.4639	0.878765
-0.493084	43.1056	0.877638
-0.493084	43.7474	0.876502
-0.493084	44.3891	0.875357
-0.493084	45.0309	0.874203
-0.493084	45.6726	0.87304
-0.493084	46.3144	0.871868
-0.493084	46.9561	0.870686
-0.493084	47.5978	0.869496
-0.493084	48.2396	0.868296
-0.493084	48.8813	0.867086
-0.493084	49.5231	0.865867
-0.493084	50.1648	0.864639
-0.493084	50.8065	0.863401
-0.493084	51.4483	0.862154
-0.493084	52.09	0.860898
-0.493084	52.7318	0.859631
-0.493084	53.3735	0.858355
-0.493084	54.0153	0.85707
-0.493084	54.657	0.855774
-0.493084	55.2987	0.854469
-0.493084	55.9405	0.853155
-0.493084	56.5822	0.85183
-0.493084	57.224	0.850496
-0.493084	57.8657	0.849151
-0.493084	58.5075	0.847797
-0.493084	59.1492	0.846433
-0.493084	59.7909	0.845059
-0.493084	60.4327	0.843675
-0.493084	61.0744	0.842281
-0.493084	61.7162	0.840877
-0.493084	62.3579	0.839462
-0.493084	62.9997	0.838038
-0.493084	63.6414	0.836603
-0.493084	64.2831	0.835158
-0.493084	64.9249	0.833703
-0.493084	65.5666	0.832238
-0.493084	66.2084	0.830763
-0.493084	66.8501	0.829277
-0.493084	67.4919	0.827781
-0.493084	68.1336	0.826275
-0.493084	68.7753	0.824758
-0.493084	69.4171	0.823231
-0.493084	70.0588	0.821693
-0.482261	6.52632	0.926572
-0.482261	7.16806	0.925852
-0.482261	7.8098	0.925126
-0.482261	8.45154	0.924393
-0.482261	9.09329	0.923653
-0.482261	9.73503	0.922907
-0.482261	10.3768	0.922155
-0.482261	11.0185	0.921395
-0.482261	11.6603	0.920629
-0.482261	12.302	0.919856
-0.482261	12.9437	0.919076
-0.482261	13.5855	0.918289
-0.482261	14.2272	0.917495
-0.482261	14.869	0.916694
-0.482261	15.5107	0.915886
-0.482261	16.1525	0.915071
-0.482261	16.7942	0.914249
-0.482261	17.4359	0.91342
-0.482261	18.0777	0.912583
-0.482261	18.7194	0.911739
-0.482261	19.3612	0.910888
-0.482261	20.0029	0.910029
-0.482261	20.6447	0.909163
-0.482261	21.2864	0.908289
-0.482261	21.9281	0.907408
-0.482261	22.5699	0.906519
-0.482261	23.2116	0.905622
-0.482261	23.8534	0.904718
-0.482261	24.4951	0.903806
-0.482261	25.1368	0.902886
-0.482261	25.7786	0.901959
-0.482261	26.4203	0.901023
-0.482261	27.0621	0.90008
-0.482261	27.7038	0.899128
-0.482261	28.3456	0.898169
-0.482261	28.9873	0.897201
-0.482261	29.629	0.896225
-0.482261	30.2708	0.895241
-0.482261	30.9125	0.894249
-0.482261	31.5543	0.893249
-0.482261	32.196	0.89224
-0.482261	32.8378	0.891223
-0.482261	33.4795	0.890197
-0.482261	34.1212	0.889163
-0.482261	34.763	0.888121
-0.482261	35.4047	0.88707
-0.482261	36.0465	0.88601
-0.482261	36.6882	0.884942
-0.482261	37.33	0.883865
-0.482261	37.9717	0.882779
-0.482261	38.6134	0.881684
-0.482261	39.2552	0.880581
-0.482261	39.8969	0.879468
-0.482261	40.5387	0.878347
-0.482261	41.1804	0.877217
-0.482261	41.8222	0.876078
-0.482261	42.4639	0.874929
-0.482261	43.1056	0.873772
-0.482261	43.7474	0.872606
-0.482261	44.3891	0.87143
-0.482261	45.0309	0.870245
-0.482261	45.6726	0.869051
-0.482261	46.3144	0.867847
-0.482261	46.9561	0.866634
-0.482261	47.5978	0.865412
-0.482261	48.2396	0.86418
-0.482261	48.8813	0.862939
-0.482261	49.5231	0.861688
-0.482261	50.1648	0.860428
-0.482261	50.8065	0.859158
-0.482261	51.4483	0.857878
-0.482261	52.09	0.856589
-0.482261	52.7318	0.85529
-0.482261	53.3735	0.853982
-0.482261	54.0153	0.852663
-0.482261	54.657	0.851335
-0.482261	55.2987	0.849997
-0.482261	55.9405	0.848649
-0.482261	56.5822	0.847291
-0.482261	57.224	0.845923
-0.482261	57.8657	0.844545
-0.482261	58.5075	0.843157
-0.482261	59.1492	0.841759
-0.482261	59.7909	0.840351
-0.482261	60.4327	0.838933
-0.482261	61.0744	0.837505
-0.482261	61.7162	0.836067
-0.482261	62.3579	0.834618
-0.482261	62.9997	0.833159
-0.482261	63.6414	0.83169
-0.482261	64.2831	0.830211
-0.482261	64.9249	0.828721
-0.482261	65.5666	0.827221
-0.482261	66.2084	0.825711
-0.482261	66.8501	0.82419
-0.482261	67.4919	0.822659
-0.482261	68.1336	0.821118
-0.482261	68.7753	0.819566
-0.482261	69.4171	0.818003
-0.482261	70.0588	0.81643
-0.471437	6.52632	0.924117
-0.471437	7.16806	0.923375
-0.471437	7.8098	0.922626
-0.471437	8.45154	0.921871
-0.471437	9.09329	0.921109
-0.471437	9.73503	0.920341
-0.471437	10.3768	0.919565
-0.471437	11.0185	0.918783
-0.471437	11.6603	0.917993
-0.471437	12.302	0.917197
-0.471437	12.9437	0.916393
-0.471437	13.5855	0.915583
-0.471437	14.2272	0.914765
-0.471437	14.869	0.91394
-0.471437	15.5107	0.913108
-0.471437	16.1525	0.912269
-0.471437	16.7942	0.911422
-0.471437	17.4359	0.910568
-0.471437	18.0777	0.909706
-0.471437	18.7194	0.908837
-0.471437	19.3612	0.907961
-0.471437	20.0029	0.907077
-0.471437	20.6447	0.906185
-0.471437	21.2864	0.905286
-0.471437	21.9281	0.904379
-0.471437	22.5699	0.903464
-0.471437	23.2116	0.902541
-0.471437	23.8534	0.901611
-0.471437	24.4951	0.900672
-0.471437	25.1368	0.899726
-0.471437	25.7786	0.898771
-0.471437	26.4203	0.897809
-0.471437	27.0621	0.896838
-0.471437	27.7038	0.895859
-0.471437	28.3456	0.894872
-0.471437	28.9873	0.893877
-0.471437	29.629	0.892874
-0.471437	30.2708	0.891862
-0.471437	30.9125	0.890842
-0.471437	31.5543	0.889813
-0.471437	32.196	0.888776
-0.471437	32.8378	0.88773
-0.471437	33.4795	0.886676
-0.471437	34.1212	0.885613
-0.471437	34.763	0.884541
-0.471437	35.4047	0.883461
-0.471437	36.0465	0.882372
-0.471437	36.6882	0.881274
-0.471437	37.33	0.880167
-0.471437	37.9717	0.879052
-0.471437	38.6134	0.877927
-0.471437	39.2552	0.876794
-0.471437	39.8969	0.875651
-0.471437	40.5387	0.874499
-0.471437	41.1804	0.873339
-0.471437	41.8222	0.872169
-0.471437	42.4639	0.870989
-0.471437	43.1056	0.869801
-0.471437	43.7474	0.868603
-0.471437	44.3891	0.867396
-0.471437	45.0309	0.86618
-0.471437	45.6726	0.864954
-0.471437	46.3144	0.863719
-0.471437	46.9561	0.862474
-0.471437	47.5978	0.86122
-0.471437	48.2396	0.859956
-0.471437	48.8813	0.858682
-0.471437	49.5231	0.857399
-0.471437	50.1648	0.856106
-0.471437	50.8065	0.854804
-0.471437	51.4483	0.853492
-0.471437	52.09	0.852169
-0.471437	52.7318	0.850837
-0.471437	53.3735	0.849496
-0.471437	54.0153	0.848144
-0.471437	54.657	0.846782
-0.471437	55.2987	0.845411
-0.471437	55.9405	0.844029
-0.471437	56.5822	0.842637
-0.471437	57.224	0.841236
-0.471437	57.8657	0.839824
-0.471437	58.5075	0.838402
-0.471437	59.1492	0.83697
-0.471437	59.7909	0.835528
-0.471437	60.4327	0.834075
-0.471437	61.0744	0.832612
-0.471437	61.7162	0.831139
-0.471437	62.3579	0.829656
-0.471437	62.9997	0.828163
-0.471437	63.6414	0.826659
-0.471437	64.2831	0.825144
-0.471437	64.9249	0.82362
-0.471437	65.5666	0.822085
-0.471437	66.2084	0.820539
-0.471437	66.8501	0.818983
-0.471437	67.4919	0.817417
-0.471437	68.1336	0.81584
-0.471437	68.7753	0.814253
-0.471437	69.4171	0.812655
-0.471437	70.0588	0.811047
-0.460614	6.52632	0.921586
-0.460614	7.16806	0.920822
-0.460614	7.8098	0.920051
-0.460614	8.45154	0.919273
-0.460614	9.09329	0.918487
-0.460614	9.73503	0.917695
-0.460614	10.3768	0.916896
-0.460614	11.0185	0.91609
-0.460614	11.6603	0.915277
-0.460614	12.302	0.914457
-0.460614	12.9437	0.913629
-0.460614	13.5855	0.912795
-0.460614	14.2272	0.911953
-0.460614	14.869	0.911103
-0.460614	15.5107	0.910246
-0.460614	16.1525	0.909382
-0.460614	16.7942	0.90851
-0.460614	17.4359	0.907631
-0.460614	18.0777	0.906744
-0.460614	18.7194	0.90585
-0.460614	19.3612	0.904947
-0.460614	20.0029	0.904037
-0.460614	20.6447	0.90312
-0.460614	21.2864	0.902194
-0.460614	21.9281	0.901261
-0.460614	22.5699	0.900319
-0.460614	23.2116	0.89937
-0.460614	23.8534	0.898412
-0.460614	24.4951	0.897447
-0.460614	25.1368	0.896473
-0.460614	25.7786	0.895492
-0.460614	26.4203	0.894502
-0.460614	27.0621	0.893503
-0.460614	27.7038	0.892497
-0.460614	28.3456	0.891482
-0.460614	28.9873	0.890458
-0.460614	29.629	0.889427
-0.460614	30.2708	0.888386
-0.460614	30.9125	0.887337
-0.460614	31.5543	0.88628
-0.460614	32.196	0.885214
-0.460614	32.8378	0.884139
-0.460614	33.4795	0.883055
-0.460614	34.1212	0.881963
-0.460614	34.763	0.880862
-0.460614	35.4047	0.879752
-0.460614	36.0465	0.878633
-0.460614	36.6882	0.877505
-0.460614	37.33	0.876368
-0.460614	37.9717	0.875222
-0.460614	38.6134	0.874067
-0.460614	39.2552	0.872903
-0.460614	39.8969	0.87173
-0.460614	40.5387	0.870547
-0.460614	41.1804	0.869355
-0.460614	41.8222	0.868154
-0.460614	42.4639	0.866943
-0.460614	43.1056	0.865723
-0.460614	43.7474	0.864494
-0.460614	44.3891	0.863255
-0.460614	45.0309	0.862007
-0.460614	45.6726	0.860749
-0.460614	46.3144	0.859482
-0.460614	46.9561	0.858205
-0.460614	47.5978	0.856918
-0.460614	48.2396	0.855621
-0.460614	48.8813	0.854315
-0.460614	49.5231	0.852999
-0.460614	50.1648	0.851673
-0.460614	50.8065	0.850338
-0.460614	51.4483	0.848992
-0.460614	52.09	0.847637
-0.460614	52.7318	0.846271
-0.460614	53.3735	0.844896
-0.460614	54.0153	0.84351
-0.460614	54.657	0.842115
-0.460614	55.2987	0.84071
-0.460614	55.9405	0.839294
-0.460614	56.5822	0.837868
-0.460614	57.224	0.836432
-0.460614	57.8657	0.834986
-0.460614	58.5075	0.83353
-0.460614	59.1492	0.832063
-0.460614	59.7909	0.830586
-0.460614	60.4327	0.829099
-0.460614	61.0744	0.827602
-0.460614	61.7162	0.826094
-0.460614	62.3579	0.824576
-0.460614	62.9997	0.823047
-0.460614	63.6414	0.821508
-0.460614	64.2831	0.819959
-0.460614	64.9249	0.818399
-0.460614	65.5666	0.816828
-0.460614	66.2084	0.815248
-0.460614	66.8501	0.813656
-0.460614	67.4919	0.812054
-0.460614	68.1336	0.810442
-0.460614	68.7753	0.808819
-0.460614	69.4171	0.807186
-0.460614	70.0588	0.805542
-0.449791	6.52632	0.918978
-0.449791	7.16806	0.918191
-0.449791	7.8098	0.917396
-0.449791	8.45154	0.916595
-0.449791	9.09329	0.915786
-0.449791	9.73503	0.91497
-0.449791	10.3768	0.914147
-0.449791	11.0185	0.913317
-0.449791	11.6603	0.912479
-0.449791	12.302	0.911635
-0.449791	12.9437	0.910783
-0.449791	13.5855	0.909923
-0.449791	14.2272	0.909056
-0.449791	14.869	0.908181
-0.449791	15.5107	0.907299
-0.449791	16.1525	0.90641
-0.449791	16.7942	0.905512
-0.449791	17.4359	0.904607
-0.449791	18.0777	0.903694
-0.449791	18.7194	0.902774
-0.449791	19.3612	0.901845
-0.449791	20.0029	0.900909
-0.449791	20.6447	0.899964
-0.449791	21.2864	0.899012
-0.449791	21.9281	0.898052
-0.449791	22.5699	0.897083
-0.449791	23.2116	0.896107
-0.449791	23.8534	0.895122
-0.449791	24.4951	0.894129
-0.449791	25.1368	0.893127
-0.449791	25.7786	0.892118
-0.449791	26.4203	0.8911
-0.449791	27.0621	0.890073
-0.449791	27.7038	0.889038
-0.449791	28.3456	0.887995
-0.449791	28.9873	0.886943
-0.449791	29.629	0.885882
-0.449791	30.2708	0.884813
-0.449791	30.9125	0.883735
-0.449791	31.5543	0.882648
-0.449791	32.196	0.881552
-0.449791	32.8378	0.880448
-0.449791	33.4795	0.879334
-0.449791	34.1212	0.878212
-0.449791	34.763	0.877081
-0.449791	35.4047	0.875941
-0.449791	36.0465	0.874791
-0.449791	36.6882	0.873633
-0.449791	37.33	0.872465
-0.449791	37.9717	0.871288
-0.449791	38.6134	0.870102
-0.449791	39.2552	0.868907
-0.449791	39.8969	0.867702
-0.449791	40.5387	0.866488
-0.449791	41.1804	0.865265
-0.449791	41.8222	0.864032
-0.449791	42.4639	0.86279
-0.449791	43.1056	0.861538
-0.449791	43.7474	0.860276
-0.449791	44.3891	0.859005
-0.449791	45.0309	0.857724
-0.449791	45.6726	0.856434
-0.449791	46.3144	0.855134
-0.449791	46.9561	0.853824
-0.449791	47.5978	0.852504
-0.449791	48.2396	0.851175
-0.449791	48.8813	0.849835
-0.449791	49.5231	0.848486
-0.449791	50.1648	0.847127
-0.449791	50.8065	0.845758
-0.449791	51.4483	0.844379
-0.449791	52.09	0.84299
-0.449791	52.7318	0.84159
-0.449791	53.3735	0.840181
-0.449791	54.0153	0.838762
-0.449791	54.657	0.837332
-0.449791	55.2987	0.835892
-0.449791	55.9405	0.834442
-0.449791	56.5822	0.832982
-0.449791	57.224	0.831511
-0.449791	57.8657	0.830031
-0.449791	58.5075	0.82854
-0.449791	59.1492	0.827038
-0.449791	59.7909	0.825526
-0.449791	60.4327	0.824004
-0.449791	61.0744	0.822472
-0.449791	61.7162	0.820929
-0.449791	62.3579	0.819375
-0.449791	62.9997	0.817811
-0.449791	63.6414	0.816237
-0.449791	64.2831	0.814652
-0.449791	64.9249	0.813057
-0.449791	65.5666	0.811451
-0.449791	66.2084	0.809835
-0.449791	66.8501	0.808208
-0.449791	67.4919	0.80657
-0.449791	68.1336	0.804922
-0.449791	68.7753	0.803263
-0.449791	69.4171	0.801594
-0.449791	70.0588	0.799914
-0.438968	6.52632	0.916291
-0.438968	7.16806	0.91548
-0.438968	7.8098	0.914661
-0.438968	8.45154	0.913836
-0.438968	9.09329	0.913003
-0.438968	9.73503	0.912163
-0.438968	10.3768	0.911315
-0.438968	11.0185	0.91046
-0.438968	11.6603	0.909598
-0.438968	12.302	0.908728
-0.438968	12.9437	0.907851
-0.438968	13.5855	0.906966
-0.438968	14.2272	0.906073
-0.438968	14.869	0.905173
-0.438968	15.5107	0.904265
-0.438968	16.1525	0.903349
-0.438968	16.7942	0.902426
-0.438968	17.4359	0.901494
-0.438968	18.0777	0.900555
-0.438968	18.7194	0.899608
-0.438968	19.3612	0.898652
-0.438968	20.0029	0.897689
-0.438968	20.6447	0.896718
-0.438968	21.2864	0.895738
-0.438968	21.9281	0.89475
-0.438968	22.5699	0.893754
-0.438968	23.2116	0.892749
-0.438968	23.8534	0.891737
-0.438968	24.4951	0.890716
-0.438968	25.1368	0.889686
-0.438968	25.7786	0.888648
-0.438968	26.4203	0.887601
-0.438968	27.0621	0.886546
-0.438968	27.7038	0.885482
-0.438968	28.3456	0.884409
-0.438968	28.9873	0.883328
-0.438968	29.629	0.882238
-0.438968	30.2708	0.881139
-0.438968	30.9125	0.880031
-0.438968	31.5543	0.878915
-0.438968	32.196	0.877789
-0.438968	32.8378	0.876654
-0.438968	33.4795	0.875511
-0.438968	34.1212	0.874358
-0.438968	34.763	0.873196
-0.438968	35.4047	0.872025
-0.438968	36.0465	0.870845
-0.438968	36.6882	0.869655
-0.438968	37.33	0.868457
-0.438968	37.9717	0.867248
-0.438968	38.6134	0.866031
-0.438968	39.2552	0.864804
-0.438968	39.8969	0.863567
-0.438968	40.5387	0.862322
-0.438968	41.1804	0.861066
-0.438968	41.8222	0.859801
-0.438968	42.4639	0.858526
-0.438968	43.1056	0.857242
-0.438968	43.7474	0.855948
-0.438968	44.3891	0.854644
-0.438968	45.0309	0.853331
-0.438968	45.6726	0.852007
-0.438968	46.3144	0.850674
-0.438968	46.9561	0.849331
-0.438968	47.5978	0.847978
-0.438968	48.2396	0.846615
-0.438968	48.8813	0.845242
-0.438968	49.5231	0.843859
-0.438968	50.1648	0.842466
-0.438968	50.8065	0.841063
-0.438968	51.4483	0.83965
-0.438968	52.09	0.838227
-0.438968	52.7318	0.836793
-0.438968	53.3735	0.83535
-0.438968	54.0153	0.833896
-0.438968	54.657	0.832432
-0.438968	55.2987	0.830957
-0.438968	55.9405	0.829473
-0.438968	56.5822	0.827978
-0.438968	57.224	0.826472
-0.438968	57.8657	0.824956
-0.438968	58.5075	0.82343
-0.438968	59.1492	0.821894
-0.438968	59.7909	0.820347
-0.438968	60.4327	0.81879
-0.438968	61.0744	0.817222
-0.438968	61.7162	0.815643
-0.438968	62.3579	0.814054
-0.438968	62.9997	0.812455
-0.438968	63.6414	0.810845
-0.438968	64.2831	0.809225
-0.438968	64.9249	0.807594
-0.438968	65.5666	0.805952
-0.438968	66.2084	0.8043
-0.438968	66.8501	0.802637
-0.438968	67.4919	0.800964
-0.438968	68.1336	0.79928
-0.438968	68.7753	0.797585
-0.438968	69.4171	0.79588
-0.438968	70.0588	0.794165
-0.428145	6.52632	0.913523
-0.428145	7.16806	0.912687
-0.428145	7.8098	0.911844
-0.428145	8.45154	0.910994
-0.428145	9.09329	0.910136
-0.428145	9.73503	0.909271
-0.428145	10.3768	0.908398
-0.428145	11.0185	0.907518
-0.428145	11.6603	0.906631
-0.428145	12.302	0.905735
-0.428145	12.9437	0.904832
-0.428145	13.5855	0.903921
-0.428145	14.2272	0.903003
-0.428145	14.869	0.902076
-0.428145	15.5107	0.901142
-0.428145	16.1525	0.9002
-0.428145	16.7942	0.899249
-0.428145	17.4359	0.898291
-0.428145	18.0777	0.897325
-0.428145	18.7194	0.89635
-0.428145	19.3612	0.895367
-0.428145	20.0029	0.894376
-0.428145	20.6447	0.893377
-0.428145	21.2864	0.89237
-0.428145	21.9281	0.891354
-0.428145	22.5699	0.890329
-0.428145	23.2116	0.889297
-0.428145	23.8534	0.888255
-0.428145	24.4951	0.887205
-0.428145	25.1368	0.886147
-0.428145	25.7786	0.88508
-0.428145	26.4203	0.884004
-0.428145	27.0621	0.88292
-0.428145	27.7038	0.881826
-0.428145	28.3456	0.880724
-0.428145	28.9873	0.879613
-0.428145	29.629	0.878493
-0.428145	30.2708	0.877364
-0.428145	30.9125	0.876226
-0.428145	31.5543	0.875079
-0.428145	32.196	0.873923
-0.428145	32.8378	0.872757
-0.428145	33.4795	0.871583
-0.428145	34.1212	0.870399
-0.428145	34.763	0.869206
-0.428145	35.4047	0.868004
-0.428145	36.0465	0.866792
-0.428145	36.6882	0.865571
-0.428145	37.33	0.864341
-0.428145	37.9717	0.863101
-0.428145	38.6134	0.861851
-0.428145	39.2552	0.860592
-0.428145	39.8969	0.859324
-0.428145	40.5387	0.858045
-0.428145	41.1804	0.856757
-0.428145	41.8222	0.85546
-0.428145	42.4639	0.854152
-0.428145	43.1056	0.852835
-0.428145	43.7474	0.851508
-0.428145	44.3891	0.850171
-0.428145	45.0309	0.848824
-0.428145	45.6726	0.847467
-0.428145	46.3144	0.846101
-0.428145	46.9561	0.844724
-0.428145	47.5978	0.843337
-0.428145	48.2396	0.84194
-0.428145	48.8813	0.840534
-0.428145	49.5231	0.839117
-0.428145	50.1648	0.837689
-0.428145	50.8065	0.836252
-0.428145	51.4483	0.834805
-0.428145	52.09	0.833347
-0.428145	52.7318	0.831879
-0.428145	53.3735	0.830401
-0.428145	54.0153	0.828912
-0.428145	54.657	0.827413
-0.428145	55.2987	0.825904
-0.428145	55.9405	0.824384
-0.428145	56.5822	0.822854
-0.428145	57.224	0.821314
-0.428145	57.8657	0.819763
-0.428145	58.5075	0.818201
-0.428145	59.1492	0.816629
-0.428145	59.7909	0.815047
-0.428145	60.4327	0.813454
-0.428145	61.0744	0.811851
-0.428145	61.7162	0.810237
-0.428145	62.3579	0.808612
-0.428145	62.9997	0.806977
-0.428145	63.6414	0.805332
-0.428145	64.2831	0.803675
-0.428145	64.9249	0.802009
-0.428145	65.5666	0.800331
-0.428145	66.2084	0.798643
-0.428145	66.8501	0.796944
-0.428145	67.4919	0.795235
-0.428145	68.1336	0.793515
-0.428145	68.7753	0.791785
-0.428145	69.4171	0.790044
-0.428145	70.0588	0.788292
-0.417322	6.52632	0.910671
-0.417322	7.16806	0.90981
-0.417322	7.8098	0.908942
-0.417322	8.45154	0.908067
-0.417322	9.09329	0.907184
-0.417322	9.73503	0.906294
-0.417322	10.3768	0.905395
-0.417322	11.0185	0.904489
-0.417322	11.6603	0.903576
-0.417322	12.302	0.902654
-0.417322	12.9437	0.901725
-0.417322	13.5855	0.900787
-0.417322	14.2272	0.899842
-0.417322	14.869	0.898889
-0.417322	15.5107	0.897928
-0.417322	16.1525	0.896958
-0.417322	16.7942	0.895981
-0.417322	17.4359	0.894995
-0.417322	18.0777	0.894001
-0.417322	18.7194	0.892999
-0.417322	19.3612	0.891988
-0.417322	20.0029	0.890969
-0.417322	20.6447	0.889941
-0.417322	21.2864	0.888905
-0.417322	21.9281	0.887861
-0.417322	22.5699	0.886808
-0.417322	23.2116	0.885746
-0.417322	23.8534	0.884676
-0.417322	24.4951	0.883597
-0.417322	25.1368	0.882509
-0.417322	25.7786	0.881412
-0.417322	26.4203	0.880307
-0.417322	27.0621	0.879192
-0.417322	27.7038	0.878069
-0.417322	28.3456	0.876937
-0.417322	28.9873	0.875795
-0.417322	29.629	0.874645
-0.417322	30.2708	0.873485
-0.417322	30.9125	0.872317
-0.417322	31.5543	0.871139
-0.417322	32.196	0.869951
-0.417322	32.8378	0.868755
-0.417322	33.4795	0.867549
-0.417322	34.1212	0.866334
-0.417322	34.763	0.865109
-0.417322	35.4047	0.863875
-0.417322	36.0465	0.862632
-0.417322	36.6882	0.861379
-0.417322	37.33	0.860116
-0.417322	37.9717	0.858844
-0.417322	38.6134	0.857562
-0.417322	39.2552	0.85627
-0.417322	39.8969	0.854969
-0.417322	40.5387	0.853658
-0.417322	41.1804	0.852337
-0.417322	41.8222	0.851006
-0.417322	42.4639	0.849665
-0.417322	43.1056	0.848315
-0.417322	43.7474	0.846954
-0.417322	44.3891	0.845584
-0.417322	45.0309	0.844203
-0.417322	45.6726	0.842813
-0.417322	46.3144	0.841412
-0.417322	46.9561	0.840002
-0.417322	47.5978	0.838581
-0.417322	48.2396	0.83715
-0.417322	48.8813	0.835709
-0.417322	49.5231	0.834257
-0.417322	50.1648	0.832796
-0.417322	50.8065	0.831324
-0.417322	51.4483	0.829841
-0.417322	52.09	0.828349
-0.417322	52.7318	0.826846
-0.417322	53.3735	0.825333
-0.417322	54.0153	0.823809
-0.417322	54.657	0.822275
-0.417322	55.2987	0.820731
-0.417322	55.9405	0.819176
-0.417322	56.5822	0.81761
-0.417322	57.224	0.816034
-0.417322	57.8657	0.814448
-0.417322	58.5075	0.812851
-0.417322	59.1492	0.811244
-0.417322	59.7909	0.809626
-0.417322	60.4327	0.807997
-0.417322	61.0744	0.806358
-0.417322	61.7162	0.804708
-0.417322	62.3579	0.803048
-0.417322	62.9997	0.801377
-0.417322	63.6414	0.799696
-0.417322	64.2831	0.798004
-0.417322	64.9249	0.796301
-0.417322	65.5666	0.794587
-0.417322	66.2084	0.792863
-0.417322	66.8501	0.791129
-0.417322	67.4919	0.789383
-0.417322	68.1336	0.787628
-0.417322	68.7753	0.785861
-0.417322	69.4171	0.784084
-0.417322	70.0588	0.782296
-0.406499	6.52632	0.907734
-0.406499	7.16806	0.906848
-0.406499	7.8098	0.905955
-0.406499	8.45154	0.905054
-0.406499	9.09329	0.904145
-0.406499	9.73503	0.903228
-0.406499	10.3768	0.902304
-0.406499	11.0185	0.901371
-0.406499	11.6603	0.900431
-0.406499	12.302	0.899483
-0.406499	12.9437	0.898527
-0.406499	13.5855	0.897562
-0.406499	14.2272	0.89659
-0.406499	14.869	0.895609
-0.406499	15.5107	0.89462
-0.406499	16.1525	0.893623
-0.406499	16.7942	0.892618
-0.406499	17.4359	0.891604
-0.406499	18.0777	0.890582
-0.406499	18.7194	0.889551
-0.406499	19.3612	0.888512
-0.406499	20.0029	0.887464
-0.406499	20.6447	0.886408
-0.406499	21.2864	0.885343
-0.406499	21.9281	0.88427
-0.406499	22.5699	0.883187
-0.406499	23.2116	0.882096
-0.406499	23.8534	0.880996
-0.406499	24.4951	0.879887
-0.406499	25.1368	0.87877
-0.406499	25.7786	0.877643
-0.406499	26.4203	0.876507
-0.406499	27.0621	0.875363
-0.406499	27.7038	0.874209
-0.406499	28.3456	0.873046
-0.406499	28.9873	0.871874
-0.406499	29.629	0.870692
-0.406499	30.2708	0.869501
-0.406499	30.9125	0.868301
-0.406499	31.5543	0.867092
-0.406499	32.196	0.865873
-0.406499	32.8378	0.864645
-0.406499	33.4795	0.863408
-0.406499	34.1212	0.862161
-0.406499	34.763	0.860904
-0.406499	35.4047	0.859638
-0.406499	36.0465	0.858362
-0.406499	36.6882	0.857076
-0.406499	37.33	0.855781
-0.406499	37.9717	0.854476
-0.406499	38.6134	0.853161
-0.406499	39.2552	0.851836
-0.406499	39.8969	0.850502
-0.406499	40.5387	0.849157
-0.406499	41.1804	0.847803
-0.406499	41.8222	0.846439
-0.406499	42.4639	0.845065
-0.406499	43.1056	0.84368
-0.406499	43.7474	0.842286
-0.406499	44.3891	0.840882
-0.406499	45.0309	0.839467
-0.406499	45.6726	0.838042
-0.406499	46.3144	0.836608
-0.406499	46.9561	0.835163
-0.406499	47.5978	0.833707
-0.406499	48.2396	0.832242
-0.406499	48.8813	0.830766
-0.406499	49.5231	0.82928
-0.406499	50.1648	0.827783
-0.406499	50.8065	0.826277
-0.406499	51.4483	0.824759
-0.406499	52.09	0.823232
-0.406499	52.7318	0.821694
-0.406499	53.3735	0.820145
-0.406499	54.0153	0.818586
-0.406499	54.657	0.817017
-0.406499	55.2987	0.815437
-0.406499	55.9405	0.813847
-0.406499	56.5822	0.812246
-0.406499	57.224	0.810634
-0.406499	57.8657	0.809012
-0.406499	58.5075	0.80738
-0.406499	59.1492	0.805736
-0.406499	59.7909	0.804083
-0.406499	60.4327	0.802418
-0.406499	61.0744	0.800743
-0.406499	61.7162	0.799058
-0.406499	62.3579	0.797361
-0.406499	62.9997	0.795654
-0.406499	63.6414	0.793937
-0.406499	64.2831	0.792209
-0.406499	64.9249	0.79047
-0.406499	65.5666	0.788721
-0.406499	66.2084	0.786961
-0.406499	66.8501	0.78519
-0.406499	67.4919	0.783409
-0.406499	68.1336	0.781617
-0.406499	68.7753	0.779814
-0.406499	69.4171	0.778001
-0.406499	70.0588	0.776177
-0.395676	6.52632	0.90471
-0.395676	7.16806	0.903798
-0.395676	7.8098	0.902879
-0.395676	8.45154	0.901951
-0.395676	9.09329	0.901016
-0.395676	9.73503	0.900073
-0.395676	10.3768	0.899122
-0.395676	11.0185	0.898162
-0.395676	11.6603	0.897195
-0.395676	12.302	0.89622
-0.395676	12.9437	0.895236
-0.395676	13.5855	0.894244
-0.395676	14.2272	0.893244
-0.395676	14.869	0.892235
-0.395676	15.5107	0.891218
-0.395676	16.1525	0.890193
-0.395676	16.7942	0.889159
-0.395676	17.4359	0.888117
-0.395676	18.0777	0.887066
-0.395676	18.7194	0.886006
-0.395676	19.3612	0.884938
-0.395676	20.0029	0.883861
-0.395676	20.6447	0.882776
-0.395676	21.2864	0.881681
-0.395676	21.9281	0.880578
-0.395676	22.5699	0.879466
-0.395676	23.2116	0.878345
-0.395676	23.8534	0.877215
-0.395676	24.4951	0.876076
-0.395676	25.1368	0.874928
-0.395676	25.7786	0.87377
-0.395676	26.4203	0.872604
-0.395676	27.0621	0.871428
-0.395676	27.7038	0.870243
-0.395676	28.3456	0.869049
-0.395676	28.9873	0.867846
-0.395676	29.629	0.866633
-0.395676	30.2708	0.865411
-0.395676	30.9125	0.864179
-0.395676	31.5543	0.862938
-0.395676	32.196	0.861687
-0.395676	32.8378	0.860427
-0.395676	33.4795	0.859157
-0.395676	34.1212	0.857877
-0.395676	34.763	0.856588
-0.395676	35.4047	0.855289
-0.395676	36.0465	0.85398
-0.395676	36.6882	0.852662
-0.395676	37.33	0.851333
-0.395676	37.9717	0.849995
-0.395676	38.6134	0.848647
-0.395676	39.2552	0.847289
-0.395676	39.8969	0.845921
-0.395676	40.5387	0.844543
-0.395676	41.1804	0.843155
-0.395676	41.8222	0.841757
-0.395676	42.4639	0.840349
-0.395676	43.1056	0.83893
-0.395676	43.7474	0.837502
-0.395676	44.3891	0.836063
-0.395676	45.0309	0.834614
-0.395676	45.6726	0.833155
-0.395676	46.3144	0.831685
-0.395676	46.9561	0.830206
-0.395676	47.5978	0.828716
-0.395676	48.2396	0.827215
-0.395676	48.8813	0.825704
-0.395676	49.5231	0.824183
-0.395676	50.1648	0.822652
-0.395676	50.8065	0.82111
-0.395676	51.4483	0.819557
-0.395676	52.09	0.817994
-0.395676	52.7318	0.816421
-0.395676	53.3735	0.814837
-0.395676	54.0153	0.813243
-0.395676	54.657	0.811638
-0.395676	55.2987	0.810022
-0.395676	55.9405	0.808396
-0.395676	56.5822	0.806759
-0.395676	57.224	0.805112
-0.395676	57.8657	0.803454
-0.395676	58.5075	0.801786
-0.395676	59.1492	0.800107
-0.395676	59.7909	0.798417
-0.395676	60.4327	0.796717
-0.395676	61.0744	0.795006
-0.395676	61.7162	0.793284
-0.395676	62.3579	0.791552
-0.395676	62.9997	0.789809
-0.395676	63.6414	0.788055
-0.395676	64.2831	0.786291
-0.395676	64.9249	0.784516
-0.395676	65.5666	0.782731
-0.395676	66.2084	0.780935
-0.395676	66.8501	0.779128
-0.395676	67.4919	0.777311
-0.395676	68.1336	0.775483
-0.395676	68.7753	0.773645
-0.395676	69.4171	0.771795
-0.395676	70.0588	0.769936
-0.384852	6.52632	0.901597
-0.384852	7.16806	0.900659
-0.384852	7.8098	0.899713
-0.384852	8.45154	0.898759
-0.384852	9.09329	0.897796
-0.384852	9.73503	0.896826
-0.384852	10.3768	0.895847
-0.384852	11.0185	0.894861
-0.384852	11.6603	0.893866
-0.384852	12.302	0.892862
-0.384852	12.9437	0.891851
-0.384852	13.5855	0.890831
-0.384852	14.2272	0.889802
-0.384852	14.869	0.888765
-0.384852	15.5107	0.88772
-0.384852	16.1525	0.886665
-0.384852	16.7942	0.885603
-0.384852	17.4359	0.884531
-0.384852	18.0777	0.883451
-0.384852	18.7194	0.882362
-0.384852	19.3612	0.881264
-0.384852	20.0029	0.880158
-0.384852	20.6447	0.879042
-0.384852	21.2864	0.877918
-0.384852	21.9281	0.876784
-0.384852	22.5699	0.875642
-0.384852	23.2116	0.87449
-0.384852	23.8534	0.87333
-0.384852	24.4951	0.87216
-0.384852	25.1368	0.870981
-0.384852	25.7786	0.869792
-0.384852	26.4203	0.868595
-0.384852	27.0621	0.867388
-0.384852	27.7038	0.866171
-0.384852	28.3456	0.864946
-0.384852	28.9873	0.86371
-0.384852	29.629	0.862466
-0.384852	30.2708	0.861211
-0.384852	30.9125	0.859947
-0.384852	31.5543	0.858674
-0.384852	32.196	0.857391
-0.384852	32.8378	0.856098
-0.384852	33.4795	0.854795
-0.384852	34.1212	0.853483
-0.384852	34.763	0.85216
-0.384852	35.4047	0.850828
-0.384852	36.0465	0.849486
-0.384852	36.6882	0.848134
-0.384852	37.33	0.846773
-0.384852	37.9717	0.845401
-0.384852	38.6134	0.844019
-0.384852	39.2552	0.842627
-0.384852	39.8969	0.841225
-0.384852	40.5387	0.839813
-0.384852	41.1804	0.838391
-0.384852	41.8222	0.836958
-0.384852	42.4639	0.835516
-0.384852	43.1056	0.834063
-0.384852	43.7474	0.8326
-0.384852	44.3891	0.831127
-0.384852	45.0309	0.829643
-0.384852	45.6726	0.828149
-0.384852	46.3144	0.826645
-0.384852	46.9561	0.82513
-0.384852	47.5978	0.823605
-0.384852	48.2396	0.822069
-0.384852	48.8813	0.820523
-0.384852	49.5231	0.818967
-0.384852	50.1648	0.8174
-0.384852	50.8065	0.815822
-0.384852	51.4483	0.814234
-0.384852	52.09	0.812636
-0.384852	52.7318	0.811027
-0.384852	53.3735	0.809407
-0.384852	54.0153	0.807777
-0.384852	54.657	0.806136
-0.384852	55.2987	0.804485
-0.384852	55.9405	0.802823
-0.384852	56.5822	0.801151
-0.384852	57.224	0.799467
-0.384852	57.8657	0.797774
-0.384852	58.5075	0.796069
-0.384852	59.1492	0.794354
-0.384852	59.7909	0.792628
-0.384852	60.4327	0.790892
-0.384852	61.0744	0.789145
-0.384852	61.7162	0.787387
-0.384852	62.3579	0.785619
-0.384852	62.9997	0.78384
-0.384852	63.6414	0.782051
-0.384852	64.2831	0.78025
-0.384852	64.9249	0.77844
-0.384852	65.5666	0.776618
-0.384852	66.2084	0.774786
-0.384852	66.8501	0.772943
-0.384852	67.4919	0.77109
-0.384852	68.1336	0.769226
-0.384852	68.7753	0.767352
-0.384852	69.4171	0.765467
-0.384852	70.0588	0.763572
-0.374029	6.52632	0.898393
-0.374029	7.16806	0.897428
-0.374029	7.8098	0.896455
-0.374029	8.45154	0.895473
-0.374029	9.09329	0.894483
-0.374029	9.73503	0.893485
-0.374029	10.3768	0.892479
-0.374029	11.0185	0.891464
-0.374029	11.6603	0.890441
-0.374029	12.302	0.889409
-0.374029	12.9437	0.888369
-0.374029	13.5855	0.88732
-0.374029	14.2272	0.886263
-0.374029	14.869	0.885197
-0.374029	15.5107	0.884122
-0.374029	16.1525	0.883039
-0.374029	16.7942	0.881947
-0.374029	17.4359	0.880845
-0.374029	18.0777	0.879736
-0.374029	18.7194	0.878617
-0.374029	19.3612	0.877489
-0.374029	20.0029	0.876352
-0.374029	20.6447	0.875206
-0.374029	21.2864	0.874051
-0.374029	21.9281	0.872887
-0.374029	22.5699	0.871714
-0.374029	23.2116	0.870531
-0.374029	23.8534	0.869339
-0.374029	24.4951	0.868138
-0.374029	25.1368	0.866928
-0.374029	25.7786	0.865708
-0.374029	26.4203	0.864478
-0.374029	27.0621	0.863239
-0.374029	27.7038	0.861991
-0.374029	28.3456	0.860733
-0.374029	28.9873	0.859466
-0.374029	29.629	0.858188
-0.374029	30.2708	0.856902
-0.374029	30.9125	0.855605
-0.374029	31.5543	0.854299
-0.374029	32.196	0.852983
-0.374029	32.8378	0.851657
-0.374029	33.4795	0.850321
-0.374029	34.1212	0.848975
-0.374029	34.763	0.847619
-0.374029	35.4047	0.846254
-0.374029	36.0465	0.844878
-0.374029	36.6882	0.843493
-0.374029	37.33	0.842097
-0.374029	37.9717	0.840691
-0.374029	38.6134	0.839275
-0.374029	39.2552	0.837849
-0.374029	39.8969	0.836413
-0.374029	40.5387	0.834966
-0.374029	41.1804	0.83351
-0.374029	41.8222	0.832043
-0.374029	42.4639	0.830565
-0.374029	43.1056	0.829078
-0.374029	43.7474	0.82758
-0.374029	44.3891	0.826072
-0.374029	45.0309	0.824553
-0.374029	45.6726	0.823024
-0.374029	46.3144	0.821484
-0.374029	46.9561	0.819934
-0.374029	47.5978	0.818374
-0.374029	48.2396	0.816803
-0.374029	48.8813	0.815221
-0.374029	49.5231	0.813629
-0.374029	50.1648	0.812027
-0.374029	50.8065	0.810414
-0.374029	51.4483	0.80879
-0.374029	52.09	0.807156
-0.374029	52.7318	0.805511
-0.374029	53.3735	0.803856
-0.374029	54.0153	0.80219
-0.374029	54.657	0.800513
-0.374029	55.2987	0.798826
-0.374029	55.9405	0.797128
-0.374029	56.5822	0.795419
-0.374029	57.224	0.7937
-0.374029	57.8657	0.79197
-0.374029	58.5075	0.79023
-0.374029	59.1492	0.788478
-0.374029	59.7909	0.786717
-0.374029	60.4327	0.784944
-0.374029	61.0744	0.783161
-0.374029	61.7162	0.781367
-0.374029	62.3579	0.779563
-0.374029	62.9997	0.777748
-0.374029	63.6414	0.775923
-0.374029	64.2831	0.774086
-0.374029	64.9249	0.77224
-0.374029	65.5666	0.770382
-0.374029	66.2084	0.768514
-0.374029	66.8501	0.766636
-0.374029	67.4919	0.764747
-0.374029	68.1336	0.762847
-0.374029	68.7753	0.760937
-0.374029	69.4171	0.759017
[truncated: 8,001 more rows]

## Sheet: draw_fig_expert_points
row_id	EV_mu	EV_lo	EV_hi	fun_mu	fun_lo	fun_hi	accept
1	-0.049737	-0.19281	0.138449	61.1	61.1	61.1	1
2	-0.073613	-0.103858	-0.0459188	50.65	50.65	50.65	1
3	-0.0572545	-0.0807786	-0.0357147	50.65	50.65	50.65	1
4	-0.0245377	-0.0346194	-0.0153063	50.65	50.65	50.65	1
5	-0.10633	-0.150017	-0.0663272	50.65	50.65	50.65	1
6	-0.048153	-0.0807786	0.050839	50.65	50.65	50.65	1
7	-0.073613	-0.103858	-0.0459188	50.65	50.65	50.65	1
8	-0.0245377	-0.0346194	-0.0153063	50.65	50.65	50.65	0
9	-0.0163584	-0.0230796	-0.0102042	51.3975	51.3975	51.3975	1
10	0.483642	0.47692	0.489796	51.3975	51.3975	51.3975	0
11	-0.0447179	-0.0792231	0.0423203	51.3975	51.3975	51.3975	1
12	0.483642	0.47692	0.489796	51.3975	51.3975	51.3975	0
13	-0.0654338	-0.0923184	-0.0408167	51.3975	51.3975	51.3975	0
14	-0.0163584	-0.0230796	-0.0102042	51.3975	51.3975	51.3975	1
15	-0.0163584	-0.0230796	-0.0102042	51.3975	51.3975	51.3975	1
16	-0.00817922	-0.0115398	-0.00510209	51.3975	51.3975	51.3975	1
17	-0.0163584	-0.0230796	-0.0102042	51.3975	51.3975	51.3975	1
18	-0.508179	-0.51154	-0.505102	51.3975	51.3975	51.3975	0
19	-0.0163584	-0.0230796	-0.0102042	51.3975	51.3975	51.3975	1
20	-0.0408961	-0.057699	-0.0255105	51.3975	51.3975	51.3975	0
21	0.483642	0.47692	0.489796	51.3975	51.3975	51.3975	0
22	-0.0245377	-0.0346194	-0.0153063	51.3975	51.3975	51.3975	1
23	0.459393	0.445035	0.47449	51.3975	51.3975	51.3975	0
24	-0.0245377	-0.0346194	-0.0153063	51.3975	51.3975	51.3975	1
25	-0.0163584	-0.0230796	-0.0102042	51.3975	51.3975	51.3975	1
26	-0.36238	-0.449845	-0.219892	60	60	60	1
27	-0.229018	-0.323114	-0.142859	60	60	60	1
28	-0.508179	-0.51154	-0.505102	60	60	60	1
29	-0.508179	-0.51154	-0.505102	60	60	60	0
30	0.483642	0.47692	0.489796	60	60	60	0
31	-0.122688	-0.173097	-0.0765314	60	60	60	1
32	-0.31899	-0.450052	-0.198982	60	60	60	1
33	-0.0981506	-0.138478	-0.0612251	60	60	60	1
34	-0.170356	-0.305596	-0.0203043	52.8125	52.8125	52.8125	1
35	0.229709	-0.146904	0.444018	52.8125	52.8125	52.8125	0
36	-0.524538	-0.534619	-0.515306	50.5	50.5	50.5	0
37	-0.451812	-0.625872	-0.207624	50.5	50.5	50.5	0
38	0.467283	0.453841	0.479592	50.5	50.5	50.5	0
39	0.467283	0.453841	0.479592	50.5	50.5	50.5	0
40	-0.508179	-0.51154	-0.505102	50.125	50.125	50.125	1
41	-0.0163584	-0.0230796	-0.0102042	20.7222	20.7222	20.7222	1
42	-0.0822516	-0.214559	0.0199316	20.7222	20.7222	20.7222	0
43	-0.0163584	-0.0230796	-0.0102042	20.7222	20.7222	20.7222	1
44	-0.0408961	-0.057699	-0.0255105	20.7222	20.7222	20.7222	0
45	-0.00817922	-0.0115398	-0.00510209	20.7222	20.7222	20.7222	0
46	-0.0201524	-0.0559181	0.063594	20.7222	20.7222	20.7222	1
47	-0.0163584	-0.0230796	-0.0102042	20.7222	20.7222	20.7222	1
48	-0.0163584	-0.0230796	-0.0102042	20.7222	20.7222	20.7222	1
49	-0.0245377	-0.0346194	-0.0153063	20.7222	20.7222	20.7222	1
50	0.483642	0.47692	0.489796	20.7222	20.7222	20.7222	0
51	0.483642	0.47692	0.489796	20.7222	20.7222	20.7222	0
52	-0.342716	-0.473132	-0.227336	56.3529	56.3529	56.3529	1
53	0.442937	0.420429	0.464285	56.3529	56.3529	56.3529	1
54	-0.10633	-0.150017	-0.0663272	29	29	29	1
55	-0.0490753	-0.0692388	-0.0306126	29	29	29	1
56	-0.0572545	-0.0807786	-0.0357147	29	29	29	1
57	-0.0817922	-0.115398	-0.0510209	29	29	29	1
58	-0.0899714	-0.126938	-0.056123	29	29	29	1
59	-0.073613	-0.103858	-0.0459188	29	29	29	1
60	-0.130868	-0.184637	-0.0816335	29	29	29	1
61	-0.122688	-0.173097	-0.0765314	29	29	29	1
62	-0.0572545	-0.0807786	-0.0357147	29	29	29	1
63	-0.073613	-0.103858	-0.0459188	29	29	29	1
64	-0.0572545	-0.0807786	-0.0357147	29	29	29	1
65	-0.139047	-0.196177	-0.0867356	29	29	29	0
66	-0.10633	-0.150017	-0.0663272	29	29	29	1
67	-0.10633	-0.150017	-0.0663272	29	29	29	1
68	-0.0654338	-0.0923184	-0.0408167	29	29	29	1
69	-0.516358	-0.52308	-0.510204	6.52632	6.52632	6.52632	1
70	-0.508179	-0.51154	-0.505102	50	50	50	1
71	0.481307	0.472308	0.489796	50	50	50	0
72	0.48269	0.476227	0.489218	50	50	50	0
73	-0.508179	-0.51154	-0.505102	50	50	50	1
74	0.483642	0.47692	0.489796	50	50	50	0
75	-0.516358	-0.52308	-0.510204	50	50	50	1
76	-0.0572545	-0.0807786	-0.0357147	50.8947	50.8947	50.8947	1
77	-0.194643	-0.301517	-0.11644	50.8947	50.8947	50.8947	1
78	-0.114509	-0.161557	-0.0714293	50.8947	50.8947	50.8947	1
79	0.491821	0.48846	0.494898	50.8947	50.8947	50.8947	0
80	0.491821	0.48846	0.494898	50.8947	50.8947	50.8947	0
81	-0.187621	-0.361075	-0.0231115	43.2105	43.2105	43.2105	0
82	0.385873	0.340262	0.428571	50.3333	50.3333	50.3333	0
83	0.483642	0.47692	0.489796	50.3333	50.3333	50.3333	0
84	-0.0517021	-0.100058	0.0380769	41.2353	41.2353	41.2353	1
85	0.367807	0.183319	0.471387	41.2353	41.2353	41.2353	0
86	-0.0327169	-0.0461592	-0.0204084	41.2353	41.2353	41.2353	1
87	-0.0817922	-0.115398	-0.0510209	41.2353	41.2353	41.2353	0
88	-0.300572	-0.554965	0.0350506	41.2353	41.2353	41.2353	0
89	-0.193023	-0.585591	0.152616	66.1667	66.1667	66.1667	1
90	-0.549075	-0.569239	-0.530613	66.1667	66.1667	66.1667	0
91	-0.508179	-0.51154	-0.505102	66.1667	66.1667	66.1667	0
92	-0.579669	-0.770053	-0.263674	66.1667	66.1667	66.1667	1
93	0.478711	0.462803	0.487615	24.6	24.6	24.6	0
94	-0.51918	-0.886221	-0.237639	58.9375	58.9375	58.9375	0
95	-0.511746	-0.87879	-0.166269	58.9375	58.9375	58.9375	0
96	-0.292055	-0.598218	0.021092	58.9375	58.9375	58.9375	0
97	0.491821	0.48846	0.494898	39.2105	39.2105	39.2105	0
98	0.475462	0.465381	0.484694	63.4706	63.4706	63.4706	0
99	-0.271664	-0.415632	-0.111928	63.4706	63.4706	63.4706	1
100	-0.0899714	-0.126938	-0.056123	54.1176	54.1176	54.1176	1
101	-0.073613	-0.103858	-0.0459188	54.1176	54.1176	54.1176	0
102	-0.0817922	-0.115398	-0.0510209	54.1176	54.1176	54.1176	0
103	-0.10633	-0.150017	-0.0663272	54.1176	54.1176	54.1176	1
104	0.483642	0.47692	0.489796	54.1176	54.1176	54.1176	0
105	0.491821	0.48846	0.494898	54.1176	54.1176	54.1176	0
106	0.371693	0.168788	0.476636	70.0588	70.0588	70.0588	0
107	-0.163584	-0.230796	-0.102042	70.0588	70.0588	70.0588	0
108	-0.0327169	-0.0461592	-0.0204084	54.7778	54.7778	54.7778	1
109	-0.0899714	-0.126938	-0.056123	54.7778	54.7778	54.7778	1
110	-0.0654338	-0.0923184	-0.0408167	54.7778	54.7778	54.7778	1
111	-0.0490753	-0.0692388	-0.0306126	54.7778	54.7778	54.7778	1
112	-0.0245377	-0.0346194	-0.0153063	14.375	14.375	14.375	0
113	-0.00817922	-0.0115398	-0.00510209	14.375	14.375	14.375	0
114	0.491821	0.48846	0.494898	14.375	14.375	14.375	0
115	-0.0245377	-0.0346194	-0.0153063	14.375	14.375	14.375	1
116	-0.0408961	-0.057699	-0.0255105	14.375	14.375	14.375	1
117	-0.0327169	-0.0461592	-0.0204084	14.375	14.375	14.375	1
118	-0.0540549	-0.103858	0.0346479	14.375	14.375	14.375	0
119	-0.0245377	-0.0346194	-0.0153063	14.375	14.375	14.375	0
120	-0.0245377	-0.0346194	-0.0153063	14.375	14.375	14.375	0
121	-0.0163584	-0.0230796	-0.0102042	14.375	14.375	14.375	1
122	-0.508179	-0.51154	-0.505102	46	46	46	1
123	-0.073613	-0.103858	-0.0459188	46	46	46	1
124	-0.508179	-0.51154	-0.505102	46	46	46	1
125	0.467283	0.453841	0.479592	63.75	63.75	63.75	0
126	0.483642	0.47692	0.489796	56.1875	56.1875	56.1875	0
127	0.483642	0.47692	0.489796	52.5882	52.5882	52.5882	0
128	-0.10633	-0.150017	-0.0663272	34.8333	34.8333	34.8333	1
129	-0.0981506	-0.138478	-0.0612251	34.8333	34.8333	34.8333	1
130	-0.163584	-0.230796	-0.102042	34.8333	34.8333	34.8333	0
131	0.491821	0.48846	0.494898	34.8333	34.8333	34.8333	0
132	-0.0899714	-0.126938	-0.056123	34.8333	34.8333	34.8333	1
133	-0.0899714	-0.126938	-0.056123	34.8333	34.8333	34.8333	1
134	-0.130868	-0.184637	-0.0816335	34.8333	34.8333	34.8333	1
135	-0.0981506	-0.138478	-0.0612251	34.8333	34.8333	34.8333	1
136	-0.241775	-0.366807	-0.110981	29.2222	29.2222	29.2222	1
137	-0.0408961	-0.057699	-0.0255105	29.2222	29.2222	29.2222	1
138	-0.0279588	-0.212399	0.162242	29.2222	29.2222	29.2222	1
139	-0.0408961	-0.057699	-0.0255105	29.2222	29.2222	29.2222	1
140	0.483642	0.47692	0.489796	44.4737	44.4737	44.4737	1
141	0.491821	0.48846	0.494898	44.4737	44.4737	44.4737	0
142	0.483642	0.47692	0.489796	16.0526	16.0526	16.0526	0
