# Supplementary material for: People use fast and flat simulation to reason about new games
Source: Nature. 2026 Jul 15;655(8123):598–607. doi: 10.1038/s41586-026-10722-1 (PMC13372689; doi:10.1038/s41586-026-10722-1)
Supplement: Supplementary file 3 — Data files associated with the main figures and extended data figures. [file 41586_2026_10722_MOESM3_ESM.zip › figure-files-proof/empirical_outcomes.xlsx]

## Sheet: empirical_outcomes
Unnamed: 0	means	ci_low	ci_high	source
0	[0.15789473684210525, 0.5555555555555556, 0.3999999999999999, 0.09999999999999998, -0.4545454545454546, -0.29411764705882354, 0.2272727272727273, 0.2777777777777779, -0.15000000000000002, 0.19205298013245037, 0.85, -0.17647058823529407, -1.0, -0.29411764705882343, 0.4999999999999999, 0.29999999999999993, 5.551115123125783e-17, 0.04999999999999996, -0.29411764705882354, 0.05263157894736836, 0.1176…	[]	[]	empirical_outcomes
1	[ 0.04044178 0.62833298 0.12062558 0.16748588 -0.19479762 -0.35020643 0.03141285 0.36818151 -0.02887488 0.11871241 0.54839327 -0.15093869 -0.74737966 0.03888527 0.05168869 0.40514745 0.05725818 -0.00487316 0.02130596 0.0901558 0.00561022 0.99323728 0.16411921 0.30104792 0.06836107 0.02408498 0.06450354 0.31103011 -0.09743837 0.12404823 -0.00289516 -0.5453182 -0.02272396 0.18197514 0.09931801 0.09…	[0.036442779999999925, 0.19056447999999943, 0.08410057999999998, 0.09368538000000017, 0.14167337999999957, 0.1342095699999995, 0.028065350000000017, 0.13002726000000042, 0.07503187000000003, 0.09808540999999998, 0.16516626999999978, 0.16158981000000014, 0.17111058999999962, 0.07817952000000002, 0.042145689999999986, 0.14674970000000043, 0.051828429999999946, 0.022619590000000002, 0.13996271, 0.05…	[0.05536422000000003, 0.1629670200000004, 0.07792692, 0.10385586999999982, 0.13252937000000034, 0.13293743000000044, 0.03632414999999997, 0.13742373999999957, 0.06114637999999998, 0.13484734000000004, 0.14971373, 0.15788843999999985, 0.20559666000000043, 0.07012797999999999, 0.04521255999999995, 0.16106479999999956, 0.06458757, 0.020763160000000003, 0.14261754, 0.06532694999999997, 0.01626103, 0.…	human
2	[ 0.082775 0.55418333 0.131 0.11385833 -0.30118333 -0.46995 0.04923333 0.5993 -0.35610833 0.01356667 0.51200833 -0.138275 -0.9955 -0.23900833 0.06935833 0.46836667 0.13010833 0. 0.15950833 0.15263333 0.01511667 1. -0.10935 0.54811667 0.13611667 0.02044167 0.109175 0.32244167 -0.21120833 -0.20981667 0.3058 -0.90453333 -0.0236 0.0816 0.04591667 0.15621667 0.47726667 -0.13468333 -0.12734167 -0.50681…	[0.05777500000000013, 0.15418333333333423, 0.1810000000000003, 0.16406666666666664, 0.1321500000000002, 0.1217166666666668, 0.057566666666666495, 0.14930000000000093, 0.13555833333333334, 0.09690000000000001, 0.08700833333333347, 0.0950583333333333, 0.004499999999997506, 0.1776583333333333, 0.11102499999999987, 0.15169999999999983, 0.08844166666666683, 0.0, 0.12617499999999982, 0.1859666666666667…	[0.05889166666666654, 0.1458166666666657, 0.16899999999999973, 0.16947499999999996, 0.13451666666666648, 0.12849166666666645, 0.05910000000000016, 0.13403333333333245, 0.14777500000000007, 0.10309999999999998, 0.09632499999999977, 0.09660833333333332, 0.02883333333333571, 0.18067499999999997, 0.10584999999999994, 0.13996666666666668, 0.09489166666666649, 0.0, 0.13215833333333352, 0.17257499999999…	ours_full
3	[ 0.01905 1. 0.32035 0.222375 -0.44041667 -0.43775 0.06050833 1. -0.23980833 -0.01971667 1. 0. -1. -0.68255833 -0.003175 -0.30119167 -0.07956667 0. 0.40160833 0.64075 -0.02066667 1. -0.23885 1. 0.26134167 0.020875 0.07925 0.90001667 -0.4806 0.92108333 1. -1. 0.03828333 0.80196667 0.19941667 0.19925 0.96015 -0.76113333 -0.53935 0.24261667 -1. ]	[0.01905, 0.0, 0.1541000000000002, 0.16404166666666709, 0.10958333333333342, 0.12058333333333437, 0.052383333333333226, 0.0, 0.07685833333333347, 0.030283333333333315, 0.0, 0.0, 0.0, 0.11744166666666689, 0.15515833333333334, 0.14047499999999952, 0.062099999999999905, 0.0, 0.13514999999999983, 0.14074999999999915, 0.029333333333333336, 0.0, 0.16115000000000035, 0.0, 0.08634166666666707, 0.04587500…	[0.030949999999999995, 0.0, 0.16298333333333326, 0.14429166666666624, 0.11541666666666656, 0.12941666666666557, 0.05615833333333343, 0.0, 0.07314166666666652, 0.019716666666666674, 0.0, 0.0, 0.0, 0.12422499999999981, 0.15317500000000003, 0.13473333333333354, 0.07123333333333343, 0.0, 0.13172500000000026, 0.12591666666666756, 0.020666666666666653, 0.0, 0.18884999999999966, 0.0, 0.08032499999999965…	expert
4	[ 0. 0.71918333 0.1182 0.08273333 -0.27703333 -0.43983333 0. 1. -0.3785 0. 1. 0. -1. -1. 0. 1. 0.29881667 0. 0.24085833 0.3993 0.081925 1. -0.55685 1. 0.45910833 0. 0.10076667 0.839375 -0.33880833 1. 1. -1. -0.23733333 0.24473333 0.53979167 0.27948333 0.88218333 -0.522 -0.40133333 -0.27666667 -0.84026667]	[0.0, 0.13584999999999914, 0.16820000000000002, 0.1827333333333332, 0.1729666666666665, 0.1439166666666668, 0.0, 0.0, 0.07983333333333281, 0.0, 0.0, 0.0, 0.0, 0.0, 0.0, 0.0, 0.0904833333333337, 0.0, 0.1660666666666668, 0.16596666666666635, 0.07359166666666667, 0.0, 0.14314999999999933, 0.0, 0.09244166666666614, 0.0, 0.05076666666666662, 0.06437500000000151, 0.08619166666666711, 0.0, 0.0, 0.0, 0.1…	[0.0, 0.11456666666666715, 0.16513333333333335, 0.16726666666666684, 0.1770333333333335, 0.15649999999999997, 0.0, 0.0, 0.08683333333333387, 0.0, 0.0, 0.0, 0.0, 0.0, 0.0, 0.0, 0.09284999999999954, 0.0, 0.15914166666666651, 0.16736666666666705, 0.08474166666666663, 0.0, 0.15685000000000054, 0.0, 0.09922500000000051, 0.0, 0.04923333333333335, 0.06062499999999871, 0.08047499999999957, 0.0, 0.0, 0.0,…	expert_mcts
5	[ 0.15290833 0.00146667 0.04645 0.0964 -0.32975833 -0.21963333 0.08414167 0.09496667 -0.32435 0.303325 0.61840833 -0.28435 -0.84465 -0.185075 0.04111667 0.25288333 0.08379167 0.02806667 0.014725 0.15028333 -0.01408333 0.28386667 -0.1148 0.0697 0.06393333 0.06435 0.12330833 0.360925 -0.16715833 -0.34623333 -0.16258333 -0.68788333 0.00556667 0.15771667 -0.01485 0.11293333 0.21091667 0.02451667 -0.4…	[0.14457500000000015, 0.16813333333333336, 0.19645, 0.17973333333333322, 0.1535749999999993, 0.18036666666666673, 0.15914166666666668, 0.17830000000000007, 0.1423166666666666, 0.15332499999999977, 0.11840833333333323, 0.1656499999999998, 0.08868333333333134, 0.17346666666666657, 0.1577833333333334, 0.17788333333333334, 0.16712500000000008, 0.07806666666666667, 0.18139166666666665, 0.1836166666666…	[0.13875833333333315, 0.18186666666666668, 0.17021666666666668, 0.1706833333333331, 0.17142500000000072, 0.16963333333333325, 0.1408583333333333, 0.18836666666666665, 0.15768333333333345, 0.15500833333333364, 0.11492500000000017, 0.15122500000000003, 0.09465000000000212, 0.16840833333333347, 0.15888333333333332, 0.17211666666666664, 0.157875, 0.08026666666666665, 0.16860833333333333, 0.1663833333…	random_terminal
6	[0.0, 1, 1, 0.0, 1.0, 0.0, 1.0, 0.0, -1.0, -1.0, 0.0, 1.0, 0, 0.0, 1, 1, 1.0, 1.0, 0, 0.0, 1.0, 1.0, -1.0, 1]	[]	[]	gt_opt
7	[0.15789473684210525, 0.5555555555555556, 0.3999999999999999, 0.2272727272727273, 0.2777777777777779, 0.19205298013245037, 0.85, -0.17647058823529407, -1.0, -0.29411764705882343, 0.4999999999999999, 0.29999999999999993, 5.551115123125783e-17, 0.04999999999999996, -0.29411764705882354, 0.05263157894736836, 0.8235294117647058, 0.6470588235294117, -5.551115123125783e-17, 0.11764705882352938, 0.36842…	[]	[]	empirical_subset_gt_match
